# Supplementary material for: Integrated transcriptomics and miRNAomics provide insights into the complex multi-tiered regulatory networks associated with coleoptile senescence in rice
Source: Front Plant Sci. 2022 Oct 12;13:985402. doi: 10.3389/fpls.2022.985402 (PMC9597502; doi:10.3389/fpls.2022.985402)
Supplement: Supplementary file 4 [file Table_3.xlsx]

## Sheet: DEGs
Differentially expressed genes in rice coleoptile senescence
NCBI_LOCUS	MSU Gene ID	Entrez ID	CONTROL_FPKM	DAY2_FPKM	CONTROL_FOLD_EXP	DAY2_FOLD_EXP	fold_change	p_value	Regulation	Description
NC_029261.1	LOC_Os06g13720	4340640	0.136582	84.8587	-2.87216	6.40699	9.27915	0.00715	Up-regulated	dehydrogenase E1 component domain containing protein, expressed.
NC_029264.1	LOC_Os09g24910	4347060	1.74418	10.6779	0.802549	3.41656	2.614	5e-05	Up-regulated	phosphofructokinase, putative, expressed.
NC_029265.1	LOC_Os10g26570	4348582	0.899187	7.71736	-0.153307	2.94811	3.10141	5e-05	Up-regulated	phosphofructokinase, putative, expressed.
NC_029267.1	LOC_Os12g41170	4352733	1.12867	0.2454	0.174624	-2.02679	-2.20141	0.0041	Down-regulated	SEY1, putative, expressed.
NC_029257.1	LOC_Os02g18180	4329031	10.335	2.51788	3.36947	1.33221	-2.03726	5e-05	Down-regulated	ATP-binding cassette sub-family E member 1, putative, expressed.
NC_029266.1	LOC_Os11g08300	4349966	64.9356	281.907	6.02094	8.13908	2.11814	5e-05	Up-regulated	aldehyde dehydrogenase, putative, expressed.
NC_029265.1	LOC_Os10g41430	4349405	145.305	10.2794	7.18294	3.36168	-3.82126	5e-05	Down-regulated	cyclin, putative, expressed.
NC_029261.1	LOC_Os06g15990	4340725	2.12288	66.6144	1.08602	6.05776	4.97174	0.00235	Up-regulated	aldehyde dehydrogenase, putative, expressed.
NC_029261.1	LOC_Os06g15990	4340725	6.91078	171.496	2.78885	7.42203	4.63319	5e-05	Up-regulated	aldehyde dehydrogenase, putative, expressed.
NC_029258.1	LOC_Os03g08999	4331893	0.550018	20.7315	-0.862449	4.37375	5.2362	5e-05	Up-regulated	dehydrogenase, putative, expressed.
NC_029259.1	LOC_Os04g28120	9268315	71.0732	0.897001	6.15123	-0.156819	-6.30805	5e-05	Down-regulated	response regulator receiver domain containing protein, expressed.
NC_029266.1	LOC_Os11g10520	4350055	0.828607	6.96613	-0.27124	2.80036	3.0716	0.0004	Up-regulated	dehydrogenase, putative, expressed.
NC_029257.1	LOC_Os02g42520	4330090	1.88784	19.4342	0.916736	4.28053	3.36379	5e-05	Up-regulated	dehydrogenase, putative, expressed.
NC_029266.1	LOC_Os11g10980	4350078	1.02824	16.3703	0.040177	4.03301	3.99284	5e-05	Up-regulated	pyruvate kinase, putative, expressed.
NC_029266.1	LOC_Os11g10980	4350078	1.10321	16.0514	0.141707	4.00463	3.86291	5e-05	Up-regulated	pyruvate kinase, putative, expressed.
NC_029258.1	LOC_Os03g21260	4332728	1.21318	20.6194	0.278794	4.36593	4.08713	5e-05	Up-regulated	2,3-bisphosphoglycerate-independent phosphoglycerate mutase, putative, expressed.
NC_029258.1	LOC_Os03g60370	4334577	9.07366	37.7464	3.18168	5.23827	2.05658	5e-05	Up-regulated	histidine acid phosphatase, putative, expressed.
NC_029257.1	LOC_Os02g07490	4328446	2.26343	35.7042	1.17851	5.15802	3.97951	0.0185	Up-regulated	glyceraldehyde-3-phosphate dehydrogenase, putative, expressed.
NC_029258.1	LOC_Os03g22830	4332849	109.41	22.1255	6.7736	4.46764	-2.30596	5e-05	Down-regulated	zinc finger, C3HC4 type domain containing protein, expressed.
NC_029263.1	LOC_Os08g38060	4345891	72.0934	16.3194	6.1718	4.02852	-2.14328	5e-05	Down-regulated	RING finger protein, putative, expressed.
NC_029264.1	LOC_Os09g06770	4346484	16.6643	2.75052	4.05869	1.4597	-2.59898	0.00035	Down-regulated	RING finger protein, putative, expressed.
NC_029256.1	LOC_Os01g16950	4324262	59.9397	11.6212	5.90544	3.53869	-2.36675	5e-05	Down-regulated	zinc finger, C3HC4 type domain containing protein, expressed.
NC_029257.1	LOC_Os02g07490	4328446	2.16967	58.8065	1.11748	5.8779	4.76043	5e-05	Up-regulated	glyceraldehyde-3-phosphate dehydrogenase, putative, expressed.
NC_029264.1	LOC_Os09g20820	4346906	2.71499	25.4085	1.44095	4.66724	3.22629	5e-05	Up-regulated	enolase, putative, expressed.
NC_029264.1	LOC_Os09g20440	4346890	0.240223	4.85224	-2.05755	2.27865	4.33621	0.00735	Up-regulated	succinate dehydrogenase and fumarate reductase iron-sulfur protein, expressed.
NC_029257.1	LOC_Os02g39330	4329920	202.348	35.5585	7.66069	5.15212	-2.50857	5e-05	Down-regulated	CHIT1 - Chitinase family protein precursor, expressed.
NC_029257.1	LOC_Os02g10070	4328598	20.8443	95.9744	4.38158	6.58458	2.203	5e-05	Up-regulated	citrate synthase, putative, expressed.
NC_029261.1	LOC_Os06g41360	4341535	3.31731	53.4571	1.73001	5.74031	4.0103	0.0002	Up-regulated	phosphoribosyl transferase, putative, expressed.
NC_029261.1	LOC_Os06g41360	4341535	1.18005	25.0317	0.238848	4.64568	4.40684	0.0001	Up-regulated	phosphoribosyl transferase, putative, expressed.
NC_029261.1	LOC_Os06g22060	4340909	0.07768	6.65743	-3.68631	2.73497	6.42128	0.01925	Up-regulated	pyrophosphate--fructose 6-phosphate 1-phosphotransferase subunit alpha, putative, expressed.
NC_029256.1	LOC_Os01g47400	4327860	4.65992	19.2171	2.22031	4.26432	2.04401	5e-05	Up-regulated	OsMan01 - Endo-Beta-Mannanase, expressed.
NC_029257.1	LOC_Os02g48360	4330512	1.02778	37.7393	0.0395315	5.238	5.19846	5e-05	Up-regulated	pyrophosphate--fructose 6-phosphate 1-phosphotransferase subunit alpha, putative, expressed.
NC_029258.1	LOC_Os03g61270	9266557	0.674438	15.4965	-0.568242	3.95387	4.52212	5e-05	Up-regulated	OsMan04 - Endo-Beta-Mannanase, expressed.
NC_029256.1	LOC_Os01g62840	4327472	3.49315	14.7574	1.80453	3.88337	2.07884	0.00215	Up-regulated	mannose-1-phosphate guanyltransferase, putative, expressed.
NC_029258.1	LOC_Os03g20120	4332654	9.92721	211.564	3.31139	7.72495	4.41356	5e-05	Up-regulated	glycosyl transferase 8 domain containing protein, putative, expressed.
NC_029256.1	LOC_Os01g52050	4324691	35.5136	4.25584	5.1503	2.08944	-3.06085	0.00885	Down-regulated	systemin receptor SR160 precursor, putative, expressed.
NC_029262.1	LOC_Os07g09890	4342654	14.8056	2.44434	3.88807	1.28944	-2.59863	0.00015	Down-regulated	hexokinase, putative, expressed.
NC_029262.1	LOC_Os07g10840	4342703	29.8108	424.968	4.89776	8.73121	3.83345	5e-05	Up-regulated	uncharacterized glycosyltransferase, putative, expressed.
NC_029262.1	LOC_Os07g48830	4344351	2.07146	38.1297	1.05065	5.25284	4.2022	5e-05	Up-regulated	glycosyl transferase 8 domain containing protein, putative, expressed.
NC_029261.1	LOC_Os06g46284	4341824	12.3867	69.0543	3.63072	6.10966	2.47894	5e-05	Up-regulated	glycosyl hydrolase, family 31, putative, expressed.
NC_029262.1	LOC_Os07g48160	4344290	4.90304	22.5979	2.29368	4.49812	2.20444	5e-05	Up-regulated	alpha-galactosidase precursor, putative, expressed.
NC_029265.1	LOC_Os10g35110	4348988	4.07627	23.1074	2.02725	4.53028	2.50303	0.03065	Up-regulated	alpha-galactosidase precursor, putative, expressed.
NC_029258.1	LOC_Os03g17690	4332474	136.697	598.694	7.09484	9.22568	2.13084	0.0001	Up-regulated	OsAPx1 - Cytosolic Ascorbate Peroxidase encoding gene 1-8, expressed.
NC_029257.1	LOC_Os02g34810	4329643	1.40454	13.7443	0.490098	3.78076	3.29066	0.0001	Up-regulated	OsAPx8 - Thylakoid-bound Ascorbate Peroxidase encoding gene 5,8, expressed.
NC_029264.1	LOC_Os09g39380	4347885	13.2576	139.67	3.72875	7.12588	3.39713	5e-05	Up-regulated	monodehydroascorbate reductase, putative, expressed.
NC_029256.1	LOC_Os01g65460	4324777	53.7607	7.49998	5.74848	2.90689	-2.84159	0.00255	Down-regulated	beta-galactosidase precursor, putative, expressed.
NC_029256.1	LOC_Os01g65460	4324777	103.594	10.7843	6.6948	3.43086	-3.26393	5e-05	Down-regulated	beta-galactosidase precursor, putative, expressed.
NC_029267.1	LOC_Os12g08810	4351698	6.84674	74.717	2.77542	6.22336	3.44795	5e-05	Up-regulated	VTC2, putative, expressed.
NC_029267.1	LOC_Os12g29760	4352223	1.93172	23.3323	0.949886	4.54426	3.59437	0.00285	Up-regulated	oxidoreductase, aldo/keto reductase family protein, putative, expressed.
NC_029258.1	LOC_Os03g53690	4334104	0.495538	7.2657	-1.01293	2.8611	3.87404	0.0101	Up-regulated	oxidoreductase, short chain dehydrogenase/reductase family domain containing protein, expressed.
NC_029258.1	LOC_Os03g30950	4333144	0.0497076	3.83623	-4.33039	1.93969	6.27008	0.01995	Up-regulated	acyl-desaturase, chloroplast precursor, putative, expressed.
NC_029263.1	LOC_Os08g09950	4344895	0.255843	17.0718	-1.96667	4.09354	6.06021	0.001	Up-regulated	acyl-desaturase, chloroplast precursor, putative, expressed.
NC_029264.1	LOC_Os09g32670	4347499	546.474	28.7983	9.09401	4.84791	-4.2461	5e-05	Down-regulated	UDP-glucuronate 4-epimerase, putative, expressed.
NC_029265.1	LOC_Os10g41340	4349396	3.31524	20.0261	1.72911	4.32381	2.5947	5e-05	Up-regulated	palmitoyl-protein thioesterase 1 precursor, putative, expressed.
NC_029258.1	LOC_Os03g01150	4331284	8.46392	57.6262	3.08133	5.84865	2.76733	5e-05	Up-regulated	palmitoyl-protein thioesterase 1 precursor, putative, expressed.
NC_029256.1	LOC_Os01g06600	4324062	8.83862	44.894	3.14382	5.48845	2.34463	5e-05	Up-regulated	glutaryl-CoA dehydrogenase, mitochondrial precursor, putative, expressed.
NC_029256.1	LOC_Os01g24680	4326503	11.7825	58.8112	3.55857	5.87802	2.31944	0.03435	Up-regulated	3-hydroxyacyl-CoA dehydrogenase, putative, expressed.
NC_029256.1	LOC_Os01g24680	4326503	12.7137	69.905	3.66831	6.12732	2.45901	5e-05	Up-regulated	3-hydroxyacyl-CoA dehydrogenase, putative, expressed.
NC_029259.1	LOC_Os04g43170	9267086	0.398911	413.433	-1.32586	8.69151	10.0174	0.00085	Up-regulated	caleosin related protein, putative, expressed.
NC_029265.1	LOC_Os10g34480	4348947	4.30187	22.6819	2.10496	4.50347	2.39851	0.0006	Up-regulated	cytochrome P450, putative, expressed.
NC_029266.1	LOC_Os11g31090	4350569	0.426538	42.4951	-1.22925	5.40922	6.63848	0.00335	Up-regulated	transferase family protein, putative, expressed.
NC_029256.1	LOC_Os01g71860	4325834	5.02292	0.434537	2.32853	-1.20245	-3.53097	5e-05	Down-regulated	glycosyl hydrolases family 17, putative, expressed.
NC_029265.1	LOC_Os10g07290	4348154	39.5547	8.96071	5.30578	3.16361	-2.14217	0.00045	Down-regulated	glycosyl hydrolases family 17, putative, expressed.
NC_029265.1	LOC_Os10g07290	4348154	13.7076	1.83256	3.7769	0.87386	-2.90304	0.03915	Down-regulated	glycosyl hydrolases family 17, putative, expressed.
NC_029256.1	LOC_Os01g51570	4325938	632.129	20.2656	9.30408	4.34096	-4.96312	5e-05	Down-regulated	glycosyl hydrolases family 17, putative, expressed.
NC_029258.1	LOC_Os03g12910	4332153	1.68871	47.4439	0.755922	5.56815	4.81223	5e-05	Up-regulated	squalene monooxygenase, putative, expressed.
NC_029261.1	LOC_Os06g46340	4341833	58.3903	2.47927	5.86766	1.30992	-4.55774	5e-05	Down-regulated	glycosyl hydrolase, family 31, putative, expressed.
NC_029258.1	LOC_Os03g12910	4332153	0.660234	24.2986	-0.598951	4.6028	5.20175	5e-05	Up-regulated	squalene monooxygenase, putative, expressed.
NC_029258.1	LOC_Os03g48540	4333783	214.896	15.1921	7.74749	3.92525	-3.82225	5e-05	Down-regulated	expressed protein.
NC_029257.1	LOC_Os02g26650	4329318	8.43042	35.0476	3.0756	5.13124	2.05564	5e-05	Up-regulated	delta14-sterol reductase, putative, expressed.
NC_029257.1	LOC_Os02g19970	4329101	0.496268	29.2885	-1.01081	4.87226	5.88307	5e-05	Up-regulated	aminotransferase, classes I and II, domain containing protein, expressed.
NC_029257.1	LOC_Os02g08100	4328485	4.98098	60.1776	2.31643	5.91115	3.59473	5e-05	Up-regulated	AMP-binding domain containing protein, expressed.
NC_029262.1	LOC_Os07g43820	4344002	10.9759	0.604763	3.45627	-0.725558	-4.18182	5e-05	Down-regulated	glycosyl hydrolase, putative, expressed.
NC_029263.1	LOC_Os08g40690	4346052	1446.76	3.40089	10.4986	1.76591	-8.73269	5e-05	Down-regulated	glycosyl hydrolase, putative, expressed.
NC_029263.1	LOC_Os08g40680	4346051	364.594	27.9766	8.51015	4.80615	-3.704	5e-05	Down-regulated	glycosyl hydrolase, putative, expressed.
NC_029266.1	LOC_Os11g47580	4351194	653.17	6.2607	9.35131	2.64632	-6.70499	5e-05	Down-regulated	glycosyl hydrolase, putative, expressed.
NC_029259.1	LOC_Os04g50880	9268984	231.693	0.43691	7.85607	-1.19459	-9.05066	5e-05	Down-regulated	phosphoribulokinase/Uridine kinase family protein, expressed.
NC_029265.1	LOC_Os10g22520	4348471	210.561	20.216	7.71809	4.33743	-3.38066	5e-05	Down-regulated	cellulase, putative, expressed.
NC_029262.1	LOC_Os07g14160	4342825	108.594	11.84	6.7628	3.5656	-3.19721	5e-05	Down-regulated	polygalacturonase, putative, expressed.
NC_029266.1	LOC_Os11g43750	4351055	62.1712	11.4837	5.95817	3.52152	-2.43665	5e-05	Down-regulated	polygalacturonase, putative, expressed.
NC_029267.1	LOC_Os12g36810	4352486	117.087	14.8493	6.87144	3.89232	-2.97911	5e-05	Down-regulated	polygalacturonase, putative, expressed.
NC_029256.1	LOC_Os01g57570	4327039	15.5603	204.209	3.9598	7.6739	3.7141	5e-05	Up-regulated	NADPH-dependent FMN reductase domain containing protein, expressed.
NC_029258.1	LOC_Os03g48310	4333770	0.214217	14.6896	-2.22286	3.87672	6.09958	0.00025	Up-regulated	plasma membrane ATPase, putative, expressed.
NC_029256.1	LOC_Os01g64670	4325072	0.350881	28.5773	-1.51095	4.8368	6.34774	0.00255	Up-regulated	soluble inorganic pyrophosphatase, putative, expressed.
NC_029257.1	LOC_Os02g47600	4330457	12.12	58.2717	3.59932	5.86472	2.26541	0.03685	Up-regulated	soluble inorganic pyrophosphatase, putative, expressed.
NC_029256.1	LOC_Os01g23580	4326846	0.399496	2.25382	-1.32375	1.17237	2.49612	0.0003	Up-regulated	inorganic H+ pyrophosphatase, putative, expressed.
NC_029256.1	LOC_Os01g59840	4327593	5.42601	0.674858	2.43989	-0.567344	-3.00724	0.00025	Down-regulated	Os1bglu3 - beta-glucosidase homologue, similar to G.max isohydroxyurate hydrolase, expressed.
NC_029261.1	LOC_Os06g08080	4340298	15.9924	177.031	3.99931	7.46786	3.46854	5e-05	Up-regulated	inorganic H+ pyrophosphatase, putative, expressed.
NC_029256.1	LOC_Os01g70960	4326795	9.2647	58.1274	3.21174	5.86115	2.6494	5e-05	Up-regulated	cytochrome c1-1, heme protein, mitochondrial precursor, putative, expressed.
NC_029256.1	LOC_Os01g64960	4324933	7.23457	54.6922	2.85491	5.77326	2.91836	5e-05	Up-regulated	chlorophyll A-B binding protein, putative, expressed.
NC_029262.1	LOC_Os07g05400	4342399	5.42114	75.4118	2.4386	6.23672	3.79812	5e-05	Up-regulated	ferredoxin--NADP reductase, chloroplast precursor, putative, expressed.
NC_029258.1	LOC_Os03g28330	4333062	8.1045	0.836392	3.01872	-0.257749	-3.27647	0.0011	Down-regulated	sucrose synthase, putative, expressed.
NC_029257.1	LOC_Os02g10390	4328623	25.197	116.596	4.65518	6.86537	2.21019	5e-05	Up-regulated	chlorophyll A-B binding protein, putative, expressed.
NC_029257.1	LOC_Os02g44230	4330221	357.989	73.6742	8.48377	6.20309	-2.28068	5e-05	Down-regulated	CPuORF22 - conserved peptide uORF-containing transcript, expressed.
NC_029263.1	LOC_Os08g33820	4345663	25.879	153.037	4.69371	7.25774	2.56402	5e-05	Up-regulated	chlorophyll A-B binding protein, putative, expressed.
NC_029258.1	LOC_Os03g39610	4333359	89.2898	438.267	6.48042	8.77567	2.29524	5e-05	Up-regulated	chlorophyll A-B binding protein, putative, expressed.
NC_029262.1	LOC_Os07g01760	4342210	7.10929	35.8853	2.82971	5.16532	2.33562	0.00355	Up-regulated	aminotransferase, classes I and II, domain containing protein, expressed.
NC_029258.1	LOC_Os03g12290	4332108	2.02756	19.5689	1.01974	4.29049	3.27075	5e-05	Up-regulated	glutamine synthetase, catalytic domain containing protein, expressed.
NC_029264.1	LOC_Os09g26380	4347138	0.112801	3.93643	-3.14815	1.97689	5.12504	0.01155	Up-regulated	aminotransferase, classes I and II, domain containing protein, expressed.
NC_029261.1	LOC_Os06g13810	4340643	431.561	101.259	8.75342	6.66191	-2.09152	0.00055	Down-regulated	pyrophosphate--fructose 6-phosphate 1-phosphotransferase subunit beta, putative, expressed.
NC_029265.1	LOC_Os10g25140	4348525	0.424834	4.27394	-1.23503	2.09557	3.33059	0.00025	Up-regulated	aminotransferase, classes I and II, domain containing protein, expressed.
NC_029257.1	LOC_Os02g43470	4330164	0.586518	5.82578	-0.769753	2.54245	3.3122	5e-05	Up-regulated	glutamate dehydrogenase protein, putative, expressed.
NC_029258.1	LOC_Os03g31550	4333171	2.85052	38.6511	1.51123	5.27244	3.76121	0.0002	Up-regulated	aldehyde oxidase, putative, expressed.
NC_029258.1	LOC_Os03g31550	4333171	1.08948	13.1822	0.12364	3.72052	3.59689	5e-05	Up-regulated	aldehyde oxidase, putative, expressed.
NC_029257.1	LOC_Os02g38920	4329892	5364.31	630.169	12.3892	9.29959	-3.08958	0.0016	Down-regulated	glyceraldehyde-3-phosphate dehydrogenase, putative, expressed.
NC_029266.1	LOC_Os11g08940	4349985	3.0914	14.65	1.62826	3.87283	2.24456	0.00135	Up-regulated	RNA polymerases N 8 kDa subunit, putative, expressed.
NC_029263.1	LOC_Os08g28730	4345415	209.159	45.3795	7.70846	5.50397	-2.20449	5e-05	Down-regulated	NAD dependent epimerase/dehydratase family protein, putative, expressed.
NC_029262.1	LOC_Os07g46630	4344179	2.05868	9.67742	1.04172	3.27462	2.2329	5e-05	Up-regulated	AMP deaminase, putative, expressed.
NC_029258.1	LOC_Os03g48300	4333768	76.5559	17.8788	6.25844	4.16018	-2.09826	0.015	Down-regulated	histidine acid phosphatase, putative, expressed.
NC_029258.1	LOC_Os03g48300	4333768	59.6579	12.5446	5.89864	3.64899	-2.24965	0.0001	Down-regulated	histidine acid phosphatase, putative, expressed.
NC_029266.1	LOC_Os11g47510	4351186	41.2888	0.651065	5.36768	-0.619127	-5.9868	0.0003	Down-regulated	glycosyl hydrolase, putative, expressed.
NC_029266.1	LOC_Os11g47600	4351197	877.88	31.0592	9.77788	4.95695	-4.82093	5e-05	Down-regulated	glycosyl hydrolase, putative, expressed.
NC_029266.1	LOC_Os11g47610	4351198	258.858	1.04873	8.01602	0.0686433	-7.94737	5e-05	Down-regulated	glycosyl hydrolase, putative, expressed.
NC_029266.1	LOC_Os11g47530	4351188	33.0439	3.17065	5.04631	1.66478	-3.38153	5e-05	Down-regulated	glycosyl hydrolase, putative, expressed.
NC_029266.1	LOC_Os11g47550	4351190	799.179	12.7654	9.64237	3.67417	-5.96821	5e-05	Down-regulated	glycosyl hydrolase, putative, expressed.
NC_029266.1	LOC_Os11g47560	4351191	86.4384	10.907	6.4336	3.44718	-2.98642	5e-05	Down-regulated	glycosyl hydrolase, putative, expressed.
NC_029257.1	LOC_Os02g41590	4330032	56.5424	304.258	5.82126	8.24915	2.42789	0.00065	Up-regulated	kinase, pfkB family, putative, expressed.
NC_029256.1	LOC_Os01g72250	4325740	0.746925	9.6175	-0.420965	3.26566	3.68663	5e-05	Up-regulated	uridine 5-monophosphate synthase, putative, expressed.
NC_029256.1	LOC_Os01g51540	4325937	5.04157	53.7684	2.33387	5.74869	3.41481	5e-05	Up-regulated	cytidine/deoxycytidylate deaminase, putative, expressed.
NC_029256.1	LOC_Os01g54370	4325542	2.27439	16.2549	1.18548	4.0228	2.83732	5e-05	Up-regulated	dihydropyrimidinase, putative, expressed.
NC_029258.1	LOC_Os03g31750	4333181	719.137	6.5759	9.49012	2.71719	-6.77293	5e-05	Down-regulated	pyruvate, phosphate dikinase, chloroplast precursor, putative, expressed.
NC_029265.1	LOC_Os10g13700	4348268	92.1393	0.680222	6.52574	-0.555922	-7.08167	5e-05	Down-regulated	phosphoenolpyruvate carboxykinase, putative, expressed.
NC_029263.1	LOC_Os08g36320	4345787	2.29171	127.763	1.19642	6.99733	5.80091	5e-05	Up-regulated	decarboxylase, putative, expressed.
NC_029263.1	LOC_Os08g10510	4344928	1.03631	21.6835	0.0514556	4.43853	4.38707	5e-05	Up-regulated	aminotransferase, putative, expressed.
NC_029261.1	LOC_Os06g23114	4340945	0.334751	17.0277	-1.57884	4.08981	5.66865	5e-05	Up-regulated	copper methylamine oxidase precursor, putative, expressed.
NC_029257.1	LOC_Os02g01150	4327981	3.02316	36.1076	1.59606	5.17423	3.57817	5e-05	Up-regulated	erythronate-4-phosphate dehydrogenase domain containing protein, expressed.
NC_029261.1	LOC_Os06g33710	4341195	1.65705	67.4245	0.728617	6.0752	5.34658	5e-05	Up-regulated	spermidine synthase, putative, expressed.
NC_029264.1	LOC_Os09g25620	4347103	10.1991	216.2	3.35037	7.75622	4.40585	5e-05	Up-regulated	CPuORF8 - conserved peptide uORF-containing transcript, expressed.
NC_029265.1	LOC_Os10g37340	4349123	4.66152	93.6723	2.2208	6.54955	4.32875	5e-05	Up-regulated	cystathionine gamma-synthase, putative, expressed.
NC_029259.1	LOC_Os04g08350	4335048	15.4633	136.36	3.95078	7.09128	3.14049	5e-05	Up-regulated	cysteine synthase, chloroplast/chromoplast precursor, putative, expressed.
NC_029261.1	LOC_Os06g36880	4341322	0.102972	2.39006	-3.27968	1.25705	4.53673	0.0382	Up-regulated	cysteine synthase, putative, expressed.
NC_029266.1	LOC_Os11g29370	4350524	3.40791	59.0456	1.76889	5.88376	4.11487	5e-05	Up-regulated	haloacid dehalogenase-like hydrolase family protein, putative, expressed.
NC_029264.1	LOC_Os09g27750	4347224	0.45158	3.72536	-1.14695	1.89738	3.04433	0.00345	Up-regulated	1-aminocyclopropane-1-carboxylate oxidase 1, putative, expressed.
NC_029257.1	LOC_Os02g53180	4330873	4.30775	32.7912	2.10693	5.03524	2.9283	0.00145	Up-regulated	1-aminocyclopropane-1-carboxylate oxidase protein, putative, expressed.
NC_029266.1	LOC_Os11g08380	4349970	0.214575	3.58542	-2.22045	1.84214	4.06259	0.00205	Up-regulated	1-aminocyclopropane-1-carboxylate oxidase, putative, expressed.
NC_029256.1	LOC_Os01g55590	4327020	9.63461	45.2685	3.26823	5.50044	2.23221	5e-05	Up-regulated	AMP-binding enzyme, putative, expressed.
NC_029256.1	LOC_Os01g70220	4326952	0.101029	4.31804	-3.30716	2.11038	5.41753	0.0069	Up-regulated	histone-lysine N-methyltransferase, putative, expressed.
NC_029256.1	LOC_Os01g58550	4327631	724.943	40.0044	9.50172	5.32209	-4.17964	5e-05	Down-regulated	methyladenine glycosylase, putative, expressed.
NC_029259.1	LOC_Os04g01690	4334917	0.135914	6.08621	-2.87923	2.60554	5.48477	0.02435	Up-regulated	pyridoxal-dependent decarboxylase protein, putative, expressed.
NC_029263.1	LOC_Os08g21330	4345225	0.890836	0.156419	-0.166768	-2.67651	-2.50975	0.0366	Down-regulated	formamidopyrimidine-DNA glycosylase, putative, expressed.
NC_029265.1	LOC_Os10g40360	4349318	4.48365	27.2101	2.16467	4.76607	2.6014	5e-05	Up-regulated	proline oxidase, mitochondrial precursor, putative, expressed.
NC_029257.1	LOC_Os02g47940	4330482	4.27508	22.4285	2.09595	4.48726	2.39131	5e-05	Up-regulated	aminotransferase, classes I and II, domain containing protein, expressed.
NC_029263.1	LOC_Os08g04540	4344636	0.131624	3.94181	-2.92551	1.97886	4.90437	0.01315	Up-regulated	decarboxylase, putative, expressed.
NC_029258.1	LOC_Os03g57690	4334382	1.71547	18.8107	0.778604	4.23348	3.45488	0.00015	Up-regulated	aldehyde oxidase, putative, expressed.
NC_029257.1	LOC_Os02g42330	4330076	6.31223	25.7505	2.65815	4.68653	2.02838	5e-05	Up-regulated	nitrilase, putative, expressed.
NC_029257.1	LOC_Os02g02400	4328073	4.81848	546.09	2.26858	9.09299	6.82442	5e-05	Up-regulated	catalase isozyme A, putative, expressed.
NC_029258.1	LOC_Os03g03910	4331509	0.616988	39.9695	-0.696686	5.32083	6.01751	5e-05	Up-regulated	catalase domain containing protein, expressed.
NC_029256.1	LOC_Os01g04800	4325479	111.414	17.3217	6.79979	4.11451	-2.68528	5e-05	Down-regulated	B3 DNA binding domain containing protein, expressed.
NC_029265.1	LOC_Os10g41480	4349410	0.230684	2.24655	-2.11601	1.16771	3.28372	0.00265	Up-regulated	phospho-2-dehydro-3-deoxyheptonate aldolase, chloroplast precursor, putative, expressed.
NC_029258.1	LOC_Os03g27230	4333014	3.82451	44.8598	1.93527	5.48735	3.55208	0.00025	Up-regulated	phospho-2-dehydro-3-deoxyheptonate aldolase, chloroplast precursor, putative, expressed.
NC_029256.1	LOC_Os01g55870	4326889	8.73772	46.7326	3.12726	5.54636	2.4191	5e-05	Up-regulated	chorismate mutase, chloroplast precursor, putative, expressed.
NC_029256.1	LOC_Os01g27750	4325444	5.11576	20.7645	2.35495	4.37605	2.0211	0.01775	Up-regulated	bifunctional 3-dehydroquinate dehydratase/shikimate dehydrogenase,chloroplast precursor, putative, expressed.
NC_029258.1	LOC_Os03g03450	4331468	4.32151	17.5047	2.11154	4.12967	2.01814	0.00035	Up-regulated	anthranilate phosphoribosyltransferase, chloroplast precursor, putative, expressed.
NC_029263.1	LOC_Os08g43200	4346219	4.61753	0.37197	2.20712	-1.42674	-3.63386	0.0085	Down-regulated	dehydration-responsive element-binding protein, putative, expressed.
NC_029264.1	LOC_Os09g39850	9266123	11.3024	1.42834	3.49856	0.514339	-2.98421	0.0003	Down-regulated	AP2 domain containing protein, expressed.
NC_029258.1	LOC_Os03g15660	4332331	28.4518	2.97749	4.83045	1.5741	-3.25635	5e-05	Down-regulated	AP2 domain containing protein, expressed.
NC_029256.1	LOC_Os01g21120	4327287	666.726	64.4416	9.38095	6.00992	-3.37103	5e-05	Down-regulated	AP2 domain containing protein, expressed.
NC_029260.1	LOC_Os05g36100	9267785	8.26945	0.599708	3.04779	-0.737668	-3.78546	0.0059	Down-regulated	AP2 domain containing protein, expressed.
NC_029258.1	LOC_Os03g08460	4331843	679.088	13.9972	9.40745	3.80707	-5.60039	5e-05	Down-regulated	AP2 domain containing protein, expressed.
NC_029258.1	LOC_Os03g22170	4332792	19.0679	1.49326	4.25307	0.578465	-3.67461	5e-05	Down-regulated	AP2 domain containing protein, expressed.
NC_029262.1	LOC_Os07g47790	4344266	455.067	16.5155	8.82994	4.04575	-4.78419	5e-05	Down-regulated	AP2 domain containing protein, expressed.
NC_029256.1	LOC_Os01g10370	4327064	14.8791	3.47689	3.89522	1.7978	-2.09742	0.00075	Down-regulated	AP2 domain containing protein, expressed.
NC_029264.1	LOC_Os09g08130	4346529	0.56098	3.01261	-0.833979	1.59101	2.42499	0.00525	Up-regulated	indole-3-glycerol phosphate synthase, chloroplast precursor, putative, expressed.
NC_029263.1	LOC_Os08g36220	9271357	15.3699	1.617	3.94204	0.69332	-3.24871	0.00025	Down-regulated	homeobox associated leucine zipper, putative, expressed.
NC_029256.1	LOC_Os01g05810	4324525	0.158937	6.18701	-2.65347	2.62924	5.28271	0.00035	Up-regulated	gamma-glutamyltranspeptidase 1 precursor, putative, expressed.
NC_029256.1	LOC_Os01g05820	4324526	0.1501	9.59238	-2.736	3.26189	5.9979	0.0091	Up-regulated	gamma-glutamyltranspeptidase 1 precursor, putative, expressed.
NC_029258.1	LOC_Os03g45210	4333605	0.204199	4.66788	-2.29195	2.22277	4.51472	0.0025	Up-regulated	2-aminoethanethiol dioxygenase, putative, expressed.
NC_029264.1	LOC_Os09g31430	4347441	5.92951	42.4866	2.56791	5.40894	2.84102	0.00035	Up-regulated	Os9bglu30 - beta-glucosidase, similar to Os4bglu12 exoglucanase, expressed.
NC_029265.1	LOC_Os10g17650	4348315	0.164327	2.32786	-2.60536	1.219	3.82436	0.0073	Up-regulated	Os10bglu34 - beta-glucosidase homologue, similar to Os3bglu6, expressed.
NC_029258.1	LOC_Os03g21800	4332761	55.5905	8.97736	5.79677	3.16629	-2.63047	5e-05	Down-regulated	bZIP transcription factor family protein, putative, expressed.
NC_029258.1	LOC_Os03g21800	4332761	35.6962	2.1591	5.1577	1.11043	-4.04727	0.009	Down-regulated	bZIP transcription factor family protein, putative, expressed.
NC_029264.1	LOC_Os09g33710	4347547	0.220949	1.10016	-2.17821	0.137713	2.31592	0.01755	Up-regulated	Os9bglu33 - beta-glucosidase homologue, similar to G. max hydroxyisourate hydrolase, expressed
NC_029261.1	LOC_Os06g46940	4341870	0.976656	15.062	-0.0340776	3.91284	3.94692	5e-05	Up-regulated	Os6bglu25 - beta-glucosidase homologue, similar to Os3bglu6, expressed.
NC_029256.1	LOC_Os01g27210	4325704	6.71354	64.0043	2.74707	6.0001	3.25302	5e-05	Up-regulated	glutathione S-transferase, putative, expressed.
NC_029257.1	LOC_Os02g45850	4330337	7.23892	1.27166	2.85577	0.346713	-2.50906	5e-05	Down-regulated	B3 DNA binding domain containing protein, expressed.
NC_029264.1	LOC_Os09g29200	4347319	6.52999	40.9214	2.70708	5.35478	2.6477	5e-05	Up-regulated	glutathione S-transferase, putative, expressed.
NC_029266.1	LOC_Os11g05614	4349814	8.49615	0.546392	3.08681	-0.871992	-3.9588	5e-05	Down-regulated	no apical meristem protein, putative, expressed.
NC_029263.1	LOC_Os08g06120	107277666	8.35698	0.587377	3.06298	-0.767641	-3.83062	0.0001	Down-regulated	B3 DNA binding domain containing protein, expressed.
NC_029257.1	LOC_Os02g22020	4329184	8.45931	1.7254	3.08054	0.786931	-2.29361	0.00685	Down-regulated	MYB family transcription factor, putative, expressed.
NC_029258.1	LOC_Os03g57200	4334347	4.13454	19.424	2.04773	4.27977	2.23205	5e-05	Up-regulated	glutathione S-transferase, putative, expressed.
NC_029262.1	LOC_Os07g28480	4343183	1.44749	14.0144	0.533553	3.80884	3.27529	5e-05	Up-regulated	glutathione S-transferase, putative, expressed.
NC_029264.1	LOC_Os09g20220	4346877	0.630623	11.7056	-0.66515	3.54913	4.21427	0.0001	Up-regulated	glutathione S-transferase, putative, expressed.
NC_029265.1	LOC_Os10g38580	4349192	0.733668	18.5686	-0.446801	4.21479	4.6616	5e-05	Up-regulated	glutathione S-transferase, putative, expressed.
NC_029265.1	LOC_Os10g38740	4349207	4.17499	183.179	2.06177	7.51711	5.45534	5e-05	Up-regulated	glutathione S-transferase, putative, expressed.
NC_029256.1	LOC_Os01g72130	9269614	0.37265	16.2149	-1.42411	4.01925	5.44335	0.01315	Up-regulated	glutathione S-transferase, putative, expressed.
NC_029258.1	LOC_Os03g17470	4332455	0.982608	16.5454	-0.0253121	4.04836	4.07367	5e-05	Up-regulated	IN2-1 protein, putative, expressed.
NC_029258.1	LOC_Os03g06740	4331719	2.83589	13.3294	1.5038	3.73654	2.23274	5e-05	Up-regulated	glutathione reductase, putative, expressed.
NC_029265.1	LOC_Os10g28000	4348623	1.62094	8.22369	0.696831	3.03979	2.34296	0.00035	Up-regulated	glutathione reductase, putative, expressed.
NC_029265.1	LOC_Os10g38360	4349185	0.795166	5.92233	-0.330672	2.56616	2.89684	0.00085	Up-regulated	glutathione S-transferase, putative, expressed.
NC_029265.1	LOC_Os10g38470	4349188	1.29447	16.2187	0.372362	4.01959	3.64722	5e-05	Up-regulated	glutathione S-transferase, putative, expressed.
NC_029257.1	LOC_Os02g44500	4330235	64.8035	265.28	6.018	8.05137	2.03337	5e-05	Up-regulated	glutathione peroxidase, putative, expressed.
NC_029267.1	LOC_Os12g16200	4351923	0.510633	80.0724	-0.969641	6.32323	7.29288	5e-05	Up-regulated	glutathione synthetase, chloroplast precursor, putative, expressed.
NC_029258.1	LOC_Os03g04770	4331577	77.2153	397.765	6.27081	8.63577	2.36496	0.0001	Up-regulated	beta-amylase, putative, expressed.
NC_029261.1	LOC_Os06g49970	4342055	0.144562	2.93858	-2.79024	1.55512	4.34536	0.0156	Up-regulated	alpha-amylase precursor, putative, expressed.
NC_029258.1	LOC_Os03g07450	4331774	99.5311	16.3279	6.63708	4.02927	-2.60781	5e-05	Down-regulated	homeobox associated leucine zipper, putative, expressed.
NC_029258.1	LOC_Os03g22120	4332788	10.5292	71.0013	3.39632	6.14977	2.75346	0.0142	Up-regulated	sucrose synthase, putative, expressed.
NC_029257.1	LOC_Os02g45760	4330327	19.0755	4.59347	4.25365	2.19958	-2.05406	5e-05	Down-regulated	chitin-inducible gibberellin-responsive protein 2, putative, expressed.
NC_029258.1	LOC_Os03g22120	4332788	10.0161	89.227	3.32425	6.47941	3.15516	5e-05	Up-regulated	sucrose synthase, putative, expressed.
NC_029266.1	LOC_Os11g12810	4350151	0.378806	12.0852	-1.40047	3.59517	4.99565	0.0002	Up-regulated	sucrose-phosphate synthase, putative, expressed.
NC_029258.1	LOC_Os03g55770	4334229	12.5805	1.57435	3.65312	0.654756	-2.99836	0.0002	Down-regulated	expressed protein.
NC_029262.1	LOC_Os07g43160	4343959	0.822919	3.33714	-0.281178	1.73861	2.01979	0.0024	Up-regulated	uncharacterized glycosyl hydrolase Rv2006/MT2062, putative, expressed.
NC_029265.1	LOC_Os10g37660	4349141	1.99252	13.1718	0.994594	3.71938	2.72479	5e-05	Up-regulated	trehalase precursor, putative, expressed.
NC_029261.1	LOC_Os06g12450	4340567	0.415849	4.6018	-1.26587	2.2022	3.46807	0.0001	Up-regulated	soluble starch synthase 2-3, chloroplast precursor, putative, expressed.
NC_029259.1	LOC_Os04g39470	9272494	3.43657	0.17329	1.78097	-2.52874	-4.30971	0.01035	Down-regulated	MYB family transcription factor, putative, expressed.
NC_029257.1	LOC_Os02g04840	4328266	5.14139	25.3959	2.36216	4.66652	2.30436	5e-05	Up-regulated	GHMP kinases ATP-binding protein, putative, expressed.
NC_029262.1	LOC_Os07g47700	4344260	6.0568	43.0444	2.59856	5.42775	2.8292	5e-05	Up-regulated	NAD dependent epimerase/dehydratase family domain containing protein, expressed.
NC_029256.1	LOC_Os01g57360	4327848	6.01129	26.0108	2.58767	4.70104	2.11336	5e-05	Up-regulated	acyltransferase, putative, expressed.
NC_029262.1	LOC_Os07g05830	4342421	10.8151	1.9222	3.43498	0.942758	-2.49222	0.00185	Down-regulated	zinc-finger protein, putative, expressed.
NC_029266.1	LOC_Os11g45400	4351119	0.71985	17.6212	-0.474232	4.13924	4.61347	5e-05	Up-regulated	glycerol-3-phosphate acyltransferase, putative, expressed.
NC_029258.1	LOC_Os03g43410	4333512	178.403	36.4345	7.479	5.18723	-2.29176	5e-05	Down-regulated	OsIAA12 - Auxin-responsive Aux/IAA gene family member, expressed.
NC_029262.1	LOC_Os07g08460	4342573	193.869	19.4359	7.59894	4.28065	-3.31829	5e-05	Down-regulated	OsIAA24 - Auxin-responsive Aux/IAA gene family member, expressed.
NC_029257.1	LOC_Os02g33580	4329584	2.84706	13.7089	1.50947	3.77704	2.26757	5e-05	Up-regulated	digalactosyldiacylglycerol synthase, chloroplast precursor, putative, expressed.
NC_029258.1	LOC_Os03g11560	4332054	2.12401	13.3593	1.08679	3.73977	2.65299	5e-05	Up-regulated	digalactosyldiacylglycerol synthase, chloroplast precursor, putative, expressed.
NC_029258.1	LOC_Os03g53150	4334069	422.334	90.9158	8.72224	6.50646	-2.21578	5e-05	Down-regulated	OsIAA13 - Auxin-responsive Aux/IAA gene family member, expressed.
NC_029261.1	LOC_Os06g12210	4340551	9.83827	1.32296	3.2984	0.403769	-2.89463	0.0004	Down-regulated	helix-loop-helix DNA-binding domain containing protein, expressed.
NC_029258.1	LOC_Os03g63580	4334815	0.967712	4.11321	-0.0473503	2.04026	2.08762	0.00585	Up-regulated	phosphoesterase family protein, putative, expressed.
NC_029266.1	LOC_Os11g39000	4350872	130.797	0.713217	7.03119	-0.487587	-7.51877	0.0013	Down-regulated	helix-loop-helix DNA-binding domain containing protein, expressed.
NC_029257.1	LOC_Os02g26720	4329322	0.856695	52.9875	-0.223146	5.72758	5.95073	5e-05	Up-regulated	Inositol 1, 3, 4-trisphosphate 5/6-kinase, putative, expressed.
NC_029258.1	LOC_Os03g28140	4333051	0.408169	3.41234	-1.29276	1.77076	3.06352	5e-05	Up-regulated	1-phosphatidylinositol-4-phosphate 5-kinase/ zinc ion binding protein, putative, expressed.
NC_029261.1	LOC_Os06g40190	4341469	2.71288	13.514	1.43983	3.75638	2.31656	5e-05	Up-regulated	phospholipase D, putative, expressed.
NC_029260.1	LOC_Os05g45880	9268113	0.267378	2.14671	-1.90305	1.10213	3.00517	0.0129	Up-regulated	phosphotransferase, putative, expressed.
NC_029258.1	LOC_Os03g52860	4334049	2.60309	86.0003	1.38023	6.42627	5.04605	5e-05	Up-regulated	lipoxygenase, putative, expressed.
NC_029258.1	LOC_Os03g49260	4333818	0.658284	5.66132	-0.603218	2.50114	3.10436	5e-05	Up-regulated	lipoxygenase, putative, expressed.
NC_029263.1	LOC_Os08g39840	4345993	0.333846	6.44568	-1.58275	2.68833	4.27108	5e-05	Up-regulated	lipoxygenase, chloroplast precursor, putative, expressed.
NC_029263.1	LOC_Os08g39850	4345994	1.5863	18.2008	0.665666	4.18593	3.52026	5e-05	Up-regulated	lipoxygenase, chloroplast precursor, putative, expressed.
NC_029256.1	LOC_Os01g61080	4327518	61.8696	14.3635	5.95116	3.84434	-2.10682	5e-05	Down-regulated	WRKY24, expressed.
NC_029257.1	LOC_Os02g14910	4328871	10.3706	0.871906	3.37443	-0.197755	-3.57219	0.0002	Down-regulated	bZIP transcription factor family protein, putative, expressed.
NC_029256.1	LOC_Os01g11350	4325565	53.5164	6.00562	5.74191	2.58631	-3.15559	5e-05	Down-regulated	bZIP transcription factor domain containing protein, expressed.
NC_029267.1	LOC_Os12g26290	4352160	0.783613	26.7599	-0.351787	4.742	5.09379	5e-05	Up-regulated	alpha-DOX2, putative, expressed.
NC_029256.1	LOC_Os01g36220	4326871	68.6835	6.36312	6.10189	2.66973	-3.43216	5e-05	Down-regulated	bZIP transcription factor domain containing protein, expressed.
NC_029257.1	LOC_Os02g12680	4328742	0.526816	10.884	-0.924629	3.44414	4.36877	5e-05	Up-regulated	cytochrome P450, putative, expressed.
NC_029257.1	LOC_Os02g12690	4328743	1.27834	11.5164	0.354272	3.52562	3.17134	0.00015	Up-regulated	cytochrome P450, putative, expressed.
NC_029256.1	LOC_Os01g27230	4325705	0.755602	4.99219	-0.404302	2.31967	2.72397	5e-05	Up-regulated	12-oxophytodienoate reductase, putative, expressed.
NC_029256.1	LOC_Os01g57350	4327845	2.55332	15.4309	1.35237	3.94775	2.59537	5e-05	Up-regulated	diacylglycerol kinase, putative, expressed.
NC_029258.1	LOC_Os03g21460	4332736	11.551	57.6761	3.52995	5.8499	2.31995	5e-05	Up-regulated	metallo-beta-lactamase family protein, putative, expressed.
NC_029261.1	LOC_Os06g49880	4342050	42.5819	7.87453	5.41217	2.97719	-2.43498	5e-05	Down-regulated	B-box zinc finger family protein, putative, expressed.
NC_029263.1	LOC_Os08g09900	4344890	8.43653	1.25791	3.07665	0.331029	-2.74562	5e-05	Down-regulated	WRKY118, expressed.
NC_029259.1	LOC_Os04g40990	9268154	8.31206	37.6682	3.05521	5.23528	2.18007	5e-05	Up-regulated	malate synthase, glyoxysomal, putative, expressed.
NC_029264.1	LOC_Os09g14670	4346699	0.989806	15.0285	-0.0147823	3.90963	3.92441	5e-05	Up-regulated	phosphoenolpyruvate carboxylase, putative, expressed.
NC_029265.1	LOC_Os10g35960	4349051	6.0855	30.047	2.60538	4.90915	2.30377	0.04765	Up-regulated	NAD-dependent malic enzyme, mitochondrial precursor, putative, expressed.
NC_029265.1	LOC_Os10g35960	4349051	5.58299	38.5214	2.48104	5.26759	2.78655	5e-05	Up-regulated	NAD-dependent malic enzyme, mitochondrial precursor, putative, expressed.
NC_029262.1	LOC_Os07g31380	4343294	5.85755	23.5007	2.5503	4.55463	2.00433	0.0031	Up-regulated	NAD-dependent malic enzyme, mitochondrial precursor, putative, expressed.
NC_029262.1	LOC_Os07g31380	4343294	3.41404	14.646	1.77148	3.87243	2.10095	0.00115	Up-regulated	NAD-dependent malic enzyme, mitochondrial precursor, putative, expressed.
NC_029261.1	LOC_Os06g30090	107276693	3.95812	0.924748	1.98482	-0.112868	-2.09768	0.0015	Down-regulated	helix-loop-helix DNA-binding domain containing protein, expressed.
NC_029267.1	LOC_Os12g19470	4352021	6.34768	53.8003	2.66623	5.74954	3.08331	5e-05	Up-regulated	ribulose bisphosphate carboxylase small chain, chloroplast precursor, putative, expressed.
NC_029267.1	LOC_Os12g19381	4352014	1.8747	90.4035	0.90666	6.49831	5.59165	5e-05	Up-regulated	ribulose bisphosphate carboxylase small chain, chloroplast precursor, putative, expressed.
NC_029258.1	LOC_Os03g07340	4331763	4.22908	1.05249	2.08034	0.0738065	-2.00654	0.01665	Down-regulated	ribosomal L18p/L5e family protein, putative, expressed.
NC_029267.1	LOC_Os12g19381	4352014	19.3759	417.478	4.27619	8.70556	4.42937	5e-05	Up-regulated	ribulose bisphosphate carboxylase small chain, chloroplast precursor, putative, expressed.
NC_029265.1	LOC_Os10g42299	4349476	59.6748	6.26969	5.89905	2.64839	-3.25065	5e-05	Down-regulated	mitochondrial carrier protein, putative, expressed.
NC_029262.1	LOC_Os07g46460	4344164	1.97885	8.90743	0.984662	3.15501	2.17035	0.0021	Up-regulated	ferredoxin-dependent glutamate synthase, chloroplast precursor, putative, expressed.
NC_029262.1	LOC_Os07g34520	4343441	5.12343	31.9043	2.35711	4.99568	2.63857	5e-05	Up-regulated	isocitrate lyase, putative, expressed.
NC_029262.1	LOC_Os07g09190	4342614	0.523273	6.57493	-0.934364	2.71698	3.65134	5e-05	Up-regulated	transketolase, putative, expressed.
NC_029256.1	LOC_Os01g70580	4326818	1.55299	7.54599	0.635049	2.91571	2.28066	0.005	Up-regulated	thiamin pyrophosphokinase 1, putative, expressed.
NC_029262.1	LOC_Os07g34570	4343443	1.86606	257.135	0.899995	8.00638	7.10638	5e-05	Up-regulated	FAD dependent oxidoreductase domain containing protein, expressed.
NC_029264.1	LOC_Os09g16910	4346775	4.44186	19.712	2.15116	4.301	2.14983	5e-05	Up-regulated	cysteine desulfurase 1, mitochondrial precursor, putative, expressed.
NC_029266.1	LOC_Os11g08670	4349979	0.709598	3.88123	-0.494926	1.95651	2.45144	0.0071	Up-regulated	NAD kinase, putative, expressed.
NC_029262.1	LOC_Os07g08210	4342557	1.01573	5.39969	0.022517	2.43288	2.41036	0.00015	Up-regulated	cytidylyltransferase domain containing protein, expressed.
NC_029257.1	LOC_Os02g36550	4329749	0.347139	6.83577	-1.52641	2.7731	4.29952	0.0002	Up-regulated	phosphopantothenate--cysteine ligase, putative, expressed.
NC_029256.1	LOC_Os01g12560	4326739	1.53541	7.42327	0.618624	2.89205	2.27343	0.00385	Up-regulated	3-methyl-2-oxobutanoate hydroxymethyltransferase, putative, expressed.
NC_029256.1	LOC_Os01g02290	4326124	39.2669	7.1533	5.29524	2.83861	-2.45663	5e-05	Down-regulated	Ser/Thr receptor-like kinase, putative, expressed.
NC_029261.1	LOC_Os06g48620	4341959	1.33944	8.98441	0.42163	3.16742	2.74579	5e-05	Up-regulated	4-amino-4-deoxychorismate synthase, putative, expressed.
NC_029257.1	LOC_Os02g37910	4329834	1.83345	10.5813	0.874561	3.40344	2.52888	5e-05	Up-regulated	expressed protein.
NC_029262.1	LOC_Os07g35740	4343504	5.3102	0.106041	2.40877	-3.23731	-5.64607	0.00305	Down-regulated	TKL_IRAK_DUF26-ld.2 - DUF26 kinases have homology to DUF26 containing loci, expressed
NC_029262.1	LOC_Os07g35750	4343505	15.4728	2.48166	3.95166	1.31131	-2.64036	5e-05	Down-regulated	TKL_IRAK_DUF26-ld.3 - DUF26 kinases have homology to DUF26 containing loci, expressed
NC_029262.1	LOC_Os07g35370	4343483	17.7605	2.45785	4.1506	1.2974	-2.8532	0.01255	Down-regulated	TKL_IRAK_DUF26-lc.15 - DUF26 kinases have homology to DUF26 containing loci, expressed
NC_029262.1	LOC_Os07g35004	4343469	16.691	3.92147	4.061	1.97139	-2.0896	5e-05	Down-regulated	TKL_IRAK_DUF26-la.4 - DUF26 kinases have homology to DUF26 containing loci, expressed
NC_029257.1	LOC_Os02g15870	4328930	0.705375	4.20479	-0.503538	2.07203	2.57557	0.00205	Up-regulated	molybdenum cofactor biosynthesis protein 1, putative, expressed.
NC_029262.1	LOC_Os07g35340	4343481	48.2614	10.6257	5.5928	3.40949	-2.18331	5e-05	Down-regulated	TKL_IRAK_DUF26-lc.14 - DUF26 kinases have homology to DUF26 containing loci, expressed
NC_029262.1	LOC_Os07g35380	4343484	5.80894	1.34839	2.53827	0.431238	-2.10704	5e-05	Down-regulated	TKL_IRAK_DUF26-lc.16 - DUF26 kinases have homology to DUF26 containing loci, expressed
NC_029256.1	LOC_Os01g57510	4327035	1.0217	0.110585	0.0309716	-3.17677	-3.20774	0.00675	Down-regulated	receptor protein kinase, putative, expressed.
NC_029256.1	LOC_Os01g64970	4324934	213.434	46.477	7.73765	5.53845	-2.1992	5e-05	Down-regulated	CAMK_CAMK_like.11 - CAMK includes calcium/calmodulin depedent protein kinases, expressed
NC_029261.1	LOC_Os06g40080	4341462	7.87582	73.443	2.97743	6.19855	3.22112	5e-05	Up-regulated	heme oxygenase 1, putative, expressed.
NC_029262.1	LOC_Os07g08750	4342585	27.282	4.21294	4.76988	2.07483	-2.69505	5e-05	Down-regulated	STE_PAK_Ste20_Slob_Wnk.1 - STE kinases include homologs to sterile 7, sterile 11 and sterile 20 from yeast, expressed
NC_029262.1	LOC_Os07g08750	4342585	26.5314	3.91735	4.72963	1.96988	-2.75975	0.0034	Down-regulated	STE_PAK_Ste20_Slob_Wnk.1 - STE kinases include homologs to sterile 7, sterile 11 and sterile 20 from yeast, expressed
NC_029266.1	LOC_Os11g06140	4349847	2.534	0.240054	1.34142	-2.05857	-3.39999	0.00215	Down-regulated	serine/threonine-protein kinase WNK4, putative, expressed.
NC_029265.1	LOC_Os10g41760	4349430	0.898211	7.8411	-0.154874	2.97106	3.12593	0.0008	Up-regulated	chlorophyllide a oxygenase, chloroplast precursor, putative, expressed.
NC_029265.1	LOC_Os10g01100	4347940	63.3802	12.9659	5.98596	3.69665	-2.28931	5e-05	Down-regulated	receptor-like protein kinase, putative, expressed.
NC_029261.1	LOC_Os06g37690	107277432	12.1828	0.386219	3.60677	-1.37251	-4.97928	0.00095	Down-regulated	S-locus-like receptor protein kinase, putative, expressed.
NC_029256.1	LOC_Os01g48000	4326333	25.4354	3.07929	4.66877	1.6226	-3.04617	5e-05	Down-regulated	S-locus-like receptor protein kinase, putative, expressed.
NC_029261.1	LOC_Os06g37670	9268658	14.7534	1.96517	3.88298	0.974654	-2.90833	5e-05	Down-regulated	S-locus-like receptor protein kinase, putative, expressed.
NC_029267.1	LOC_Os12g32850	4352333	0.166053	4.70585	-2.59028	2.23446	4.82474	0.0087	Up-regulated	cytochrome P450, putative, expressed.
NC_029256.1	LOC_Os01g11150	4325537	1.15155	6.66694	0.203577	2.73702	2.53345	0.0003	Up-regulated	gibberellin 2-beta-dioxygenase, putative, expressed.
NC_029267.1	LOC_Os12g34320	4352385	7.54091	0.967708	2.91474	-0.0473563	-2.96209	5e-05	Down-regulated	S-locus-like receptor protein kinase, putative, expressed.
NC_029257.1	LOC_Os02g17780	4329013	0.0751863	2.79997	-3.73339	1.48541	5.2188	0.0091	Up-regulated	ent-kaurene synthase, chloroplast precursor, putative, expressed.
NC_029258.1	LOC_Os03g46200	4333655	10.4235	2.11197	3.38177	1.07859	-2.30317	0.00115	Down-regulated	acetyltransferase, GNAT family, putative, expressed.
NC_029257.1	LOC_Os02g36770	4329760	9.69844	1.9949	3.27775	0.996316	-2.28144	0.0001	Down-regulated	galactosyltransferase family protein, putative, expressed.
NC_029257.1	LOC_Os02g36140	4329724	0.0995855	9.04048	-3.32792	3.1764	6.50432	0.0031	Up-regulated	terpene synthase, putative, expressed.
NC_029257.1	LOC_Os02g11020	9268939	1.12071	4.48513	0.164413	2.16515	2.00073	0.00215	Up-regulated	cytochrome P450 72A1, putative, expressed.
NC_029263.1	LOC_Os08g36860	4345810	2.52309	24.8786	1.33519	4.63683	3.30164	5e-05	Up-regulated	cytochrome P450, putative, expressed.
NC_029258.1	LOC_Os03g08790	4331874	504.582	41.0502	8.97894	5.35932	-3.61963	5e-05	Down-regulated	aspartic proteinase nepenthesin precursor, putative, expressed.
NC_029264.1	LOC_Os09g38320	4347813	5.20442	26.279	2.37974	4.71584	2.3361	5e-05	Up-regulated	phytoene synthase, chloroplast precursor, putative, expressed.
NC_029256.1	LOC_Os01g39960	4324196	1.52121	8.50458	0.605219	3.08824	2.48302	5e-05	Up-regulated	lycopene epsilon cyclase, chloroplast precursor, putative, expressed.
NC_029264.1	LOC_Os09g25570	4347098	75.7182	9.9737	6.24257	3.31813	-2.92444	5e-05	Down-regulated	aspartic proteinase, putative, expressed.
NC_029257.1	LOC_Os02g47510	4330451	0.189751	2.5238	-2.39782	1.3356	3.73342	0.0045	Up-regulated	9-cis-epoxycarotenoid dioxygenase 1, chloroplast precursor, putative, expressed.
NC_029262.1	LOC_Os07g05940	4342424	1.81929	19.7141	0.863376	4.30116	3.43778	5e-05	Up-regulated	9-cis-epoxycarotenoid dioxygenase 1, chloroplast precursor, putative, expressed.
NC_029264.1	LOC_Os09g28910	4347305	4.83562	34.0366	2.2737	5.08902	2.81531	0.00405	Up-regulated	carbonic anhydrase, chloroplast precursor, putative, expressed.
NC_029257.1	LOC_Os02g56170	4331065	0.508107	9.12664	-0.976796	3.19008	4.16688	5e-05	Up-regulated	inositol-1-monophosphatase, putative, expressed.
NC_029256.1	LOC_Os01g71094	4326531	73.3169	9.03159	6.19607	3.17498	-3.0211	5e-05	Down-regulated	basic 7S globulin 2 precursor, putative, expressed.
NC_029256.1	LOC_Os01g71140	4326535	1.83055	0.368178	0.872277	-1.44152	-2.3138	0.03315	Down-regulated	xylanase inhibitor, putative, expressed.
NC_029256.1	LOC_Os01g71090	4326530	34.3062	1.81702	5.1004	0.861574	-4.23882	5e-05	Down-regulated	xylanase inhibitor, putative, expressed.
NC_029262.1	LOC_Os07g37230	4343582	0.167738	2.42597	-2.57572	1.27856	3.85428	0.0045	Up-regulated	inositol-1-monophosphatase, putative, expressed.
NC_029256.1	LOC_Os01g40860	4326375	1.52038	50.0835	0.604432	5.64626	5.04184	5e-05	Up-regulated	aldehyde dehydrogenase, putative, expressed.
NC_029256.1	LOC_Os01g73170	4324554	1.79837	29.5192	0.84669	4.88358	4.03689	5e-05	Up-regulated	peroxidase precursor, putative, expressed.
NC_029262.1	LOC_Os07g25590	4343080	54.1724	6.7157	5.75949	2.74754	-3.01195	5e-05	Down-regulated	decarboxylase, putative, expressed.
NC_029256.1	LOC_Os01g73200	4324556	2.3123	24.1293	1.20933	4.59271	3.38338	5e-05	Up-regulated	peroxidase precursor, putative, expressed.
NC_029266.1	LOC_Os11g43980	4351067	1.51172	7.67179	0.596191	2.93956	2.34337	5e-05	Up-regulated	peroxidase precursor, putative, expressed.
NC_029258.1	LOC_Os03g25330	4332925	7.68627	54.4172	2.94228	5.76599	2.82371	5e-05	Up-regulated	peroxidase precursor, putative, expressed.
NC_029261.1	LOC_Os06g46799	4341861	1.88882	78.5884	0.917485	6.29624	5.37876	5e-05	Up-regulated	peroxidase precursor, putative, expressed.
NC_029266.1	LOC_Os11g02100	4349585	0.135379	1.03682	-2.88492	0.0521655	2.93709	0.0474	Up-regulated	peroxidase precursor, putative, expressed.
NC_029262.1	LOC_Os07g48010	4344277	1.06434	11.9761	0.0899591	3.58209	3.49213	5e-05	Up-regulated	peroxidase precursor, putative, expressed.
NC_029256.1	LOC_Os01g15830	4325129	1.40576	150.373	0.49135	7.2324	6.74105	5e-05	Up-regulated	peroxidase precursor, putative, expressed.
NC_029258.1	LOC_Os03g13200	4332174	0.409295	16.8438	-1.28879	4.07415	5.36293	0.00065	Up-regulated	peroxidase precursor, putative, expressed.
NC_029258.1	LOC_Os03g13210	4332175	0.212078	1.91477	-2.23733	0.937171	3.1745	0.03795	Up-regulated	peroxidase precursor, putative, expressed.
NC_029258.1	LOC_Os03g48060	4333748	92.3456	18.3465	6.52897	4.19743	-2.33154	5e-05	Down-regulated	class I glutamine amidotransferase, putative, expressed.
NC_029256.1	LOC_Os01g46570	4324172	120.871	29.7165	6.91732	4.89319	-2.02413	0.0013	Down-regulated	CTP synthase, putative, expressed.
NC_029256.1	LOC_Os01g43020	4326656	139.537	29.7406	7.1245	4.89436	-2.23015	5e-05	Down-regulated	CTP synthase, putative, expressed.
NC_029265.1	LOC_Os10g29470	4348690	2.09346	9.04084	1.06589	3.17646	2.11057	0.01175	Up-regulated	dehydrogenase, putative, expressed.
NC_029257.1	LOC_Os02g09490	4328552	3.13032	99.082	1.64631	6.63055	4.98424	5e-05	Up-regulated	dehydrogenase, putative, expressed.
NC_029264.1	LOC_Os09g23530	4346988	1.30994	9.93019	0.389501	3.31182	2.92233	5e-05	Up-regulated	dehydrogenase, putative, expressed.
NC_029262.1	LOC_Os07g44430	4344045	1.06745	533.776	0.0941685	9.06009	8.96592	5e-05	Up-regulated	peroxiredoxin, putative, expressed.
NC_029258.1	LOC_Os03g06200	9270715	316.72	45.4075	8.30706	5.50486	-2.80221	5e-05	Down-regulated	aminotransferase, putative, expressed.
NC_029262.1	LOC_Os07g44440	4344046	3.01138	20.0921	1.59042	4.32856	2.73813	5e-05	Up-regulated	peroxiredoxin, putative, expressed.
NC_029263.1	LOC_Os08g34280	4345689	0.857802	57.8531	-0.221283	5.85432	6.07561	5e-05	Up-regulated	cinnamoyl-CoA reductase, putative, expressed.
NC_029264.1	LOC_Os09g04050	4346438	0.253205	9.54386	-1.98162	3.25457	5.23619	0.0168	Up-regulated	dehydrogenase, putative, expressed.
NC_029262.1	LOC_Os07g47990	4344276	21.1544	87.5577	4.40289	6.45216	2.04927	5e-05	Up-regulated	peroxidase precursor, putative, expressed.
NC_029265.1	LOC_Os10g16974	4348299	3.1332	38.9683	1.64764	5.28423	3.63659	0.0001	Up-regulated	cytochrome P450, putative, expressed.
NC_029258.1	LOC_Os03g13030	4332160	52.9083	0.514589	5.72542	-0.958507	-6.68393	5e-05	Down-regulated	lecithin cholesterol acyltransferase, putative, expressed.
NC_029266.1	LOC_Os11g32650	4350636	1.11922	19.2154	0.162494	4.26419	4.1017	5e-05	Up-regulated	chalcone synthase, putative, expressed.
NC_029262.1	LOC_Os07g23410	4343026	0.596872	3.66249	-0.744507	1.87282	2.61733	0.01125	Up-regulated	fatty acid desaturase, putative, expressed.
NC_029256.1	LOC_Os01g52550	4324720	2.481	9.9569	1.31092	3.3157	2.00477	0.03625	Up-regulated	ABC transporter, ATP-binding protein, putative, expressed.
NC_029258.1	LOC_Os03g25450	4332935	1.44022	9.66018	0.526289	3.27205	2.74576	5e-05	Up-regulated	h/ACA ribonucleoprotein complex subunit 4, putative, expressed.
NC_029264.1	LOC_Os09g16920	4346776	156.499	30.7114	7.29001	4.9407	-2.3493	5e-05	Down-regulated	desaturase/cytochrome b5 protein, putative, expressed.
NC_029262.1	LOC_Os07g44190	4344029	6.13698	30.4618	2.61753	4.92893	2.3114	5e-05	Up-regulated	h/ACA ribonucleoprotein complex subunit 4, putative, expressed.
NC_029256.1	LOC_Os01g61200	4327526	66.7832	2.81191	6.06141	1.49155	-4.56986	0.002	Down-regulated	GDSL-like lipase/acylhydrolase, putative, expressed.
NC_029265.1	LOC_Os10g26690	4348590	2.92296	13.5197	1.54743	3.75699	2.20956	0.00045	Up-regulated	structural constituent of ribosome, putative, expressed.
NC_029256.1	LOC_Os01g44394	4326570	2.43184	10.156	1.28205	3.34426	2.06221	0.0002	Up-regulated	mitotic checkpoint protein, putative, expressed.
NC_029256.1	LOC_Os01g71270	4326511	0.288899	2.99277	-1.79136	1.58148	3.37284	0.0027	Up-regulated	eukaryotic peptide chain release factor subunit 1-1, putative, expressed.
NC_029256.1	LOC_Os01g43140	9271679	34.1036	3.23711	5.09185	1.69471	-3.39715	5e-05	Down-regulated	lipase, putative, expressed.
NC_029265.1	LOC_Os10g40040	4349298	1.03876	227.101	0.0548624	7.82719	7.77232	5e-05	Up-regulated	expressed protein.
NC_029261.1	LOC_Os06g44300	4341702	224.139	14.0451	7.80825	3.81199	-3.99625	5e-05	Down-regulated	WAX2, putative, expressed.
NC_029256.1	LOC_Os01g21420	4327263	0.725282	7.02878	-0.463386	2.81327	3.27666	5e-05	Up-regulated	pre-mRNA-splicing factor SF2, putative, expressed.
NC_029264.1	LOC_Os09g28550	4347277	23.1203	3.52035	4.53109	1.81572	-2.71537	0.0001	Down-regulated	expressed protein.
NC_029258.1	LOC_Os03g60620	4334598	0.328187	66.7469	-1.60741	6.06063	7.66804	5e-05	Up-regulated	DnaK family protein, putative, expressed.
NC_029258.1	LOC_Os03g16920	4332420	0.594712	32.8405	-0.749737	5.0374	5.78714	5e-05	Up-regulated	DnaK family protein, putative, expressed.
NC_029258.1	LOC_Os03g56820	4334311	334.939	33.3495	8.38775	5.05959	-3.32816	5e-05	Down-regulated	fatty acid hydroxylase, putative, expressed.
NC_029258.1	LOC_Os03g56820	4334311	71.7063	6.61641	6.16403	2.72605	-3.43798	0.00765	Down-regulated	fatty acid hydroxylase, putative, expressed.
NC_029263.1	LOC_Os08g41730	4346117	1.77257	15.6132	0.825843	3.96469	3.13885	5e-05	Up-regulated	peptidase, T1 family, putative, expressed.
NC_029258.1	LOC_Os03g55640	4334222	1.90146	19.8592	0.927108	4.31174	3.38463	5e-05	Up-regulated	OsSigP2 - Putative Type I Signal Peptidase homologue; employs a putative Ser/Lys catalytic dyad, expressed.
NC_029256.1	LOC_Os01g65830	4324844	502.589	8.18264	8.97324	3.03257	-5.94067	5e-05	Down-regulated	acyl-desaturase, chloroplast precursor, putative, expressed.
NC_029264.1	LOC_Os09g25290	4347081	0.261245	6.37054	-1.93652	2.67142	4.60794	0.00085	Up-regulated	methyladenine glycosylase, putative, expressed.
NC_029258.1	LOC_Os03g06705	4331714	305.95	6.72802	8.25715	2.75018	-5.50697	5e-05	Down-regulated	3-ketoacyl-CoA synthase, putative, expressed.
NC_029258.1	LOC_Os03g06700	4331714	86.72	2.13587	6.43829	1.09482	-5.34347	5e-05	Down-regulated	3-ketoacyl-CoA synthase, putative, expressed.
NC_029257.1	LOC_Os02g56860	4331113	156.343	17.3883	7.28857	4.12004	-3.16853	5e-05	Down-regulated	3-ketoacyl-CoA synthase, putative, expressed.
NC_029258.1	LOC_Os03g26530	4332981	8.26654	0.223543	3.04728	-2.16138	-5.20866	0.0002	Down-regulated	3-ketoacyl-CoA synthase, putative, expressed.
NC_029261.1	LOC_Os06g39750	4341445	102.212	20.4283	6.67542	4.3525	-2.32292	5e-05	Down-regulated	3-ketoacyl-CoA synthase, putative, expressed.
NC_029261.1	LOC_Os06g12250	9268279	86.3045	14.8556	6.43136	3.89293	-2.53842	5e-05	Down-regulated	sphingolipid C4-hydroxylase SUR2, putative, expressed.
NC_029261.1	LOC_Os06g08440	4340320	0.286617	1.8593	-1.8028	0.89476	2.69756	0.0374	Up-regulated	two-component response regulator, putative, expressed.
NC_029258.1	LOC_Os03g14080	4332229	0.290838	4.20218	-1.78171	2.07114	3.85285	0.0104	Up-regulated	transmembrane amino acid transporter protein, putative, expressed.
NC_029264.1	LOC_Os09g26780	4347164	0.45171	48.2428	-1.14653	5.59224	6.73877	5e-05	Up-regulated	zinc-finger protein, putative, expressed.
NC_029258.1	LOC_Os03g08310	4331832	5.27952	61.2389	2.40041	5.93638	3.53597	5e-05	Up-regulated	ZIM domain containing protein, putative, expressed.
NC_029258.1	LOC_Os03g08320	4331833	3.13261	116.431	1.64737	6.86333	5.21597	5e-05	Up-regulated	ZIM domain containing protein, putative, expressed.
NC_029256.1	LOC_Os01g64020	4325063	0.852397	4.96517	-0.230403	2.31184	2.54225	0.02335	Up-regulated	transcription factor, putative, expressed.
NC_029266.1	LOC_Os11g05480	4349800	0.660476	7.81471	-0.598422	2.96619	3.56461	0.0032	Up-regulated	transcription factor, putative, expressed.
NC_029258.1	LOC_Os03g50030	4333862	150.053	22.7939	7.22933	4.51058	-2.71875	5e-05	Down-regulated	phospholipase A2, putative, expressed.
NC_029267.1	LOC_Os12g05680	4351527	1.34704	6.44498	0.429793	2.68818	2.25838	0.00035	Up-regulated	transcription factor, putative, expressed.
NC_029258.1	LOC_Os03g04340	4331540	280.514	65.8161	8.13193	6.04037	-2.09156	5e-05	Down-regulated	C-methyltransferase, putative, expressed.
NC_029264.1	LOC_Os09g02360	4346394	0.522277	7.00917	-0.937113	2.80924	3.74636	5e-05	Up-regulated	cyclin, putative, expressed.
NC_029257.1	LOC_Os02g52990	4330855	3.99447	19.9003	1.998	4.31472	2.31672	5e-05	Up-regulated	OsSAUR12 - Auxin-responsive SAUR gene family member, expressed.
NC_029259.1	LOC_Os04g52670	9267097	1.72506	8.70375	0.786647	3.12164	2.33499	0.00055	Up-regulated	OsSAUR21 - Auxin-responsive SAUR gene family member, expressed.
NC_029264.1	LOC_Os09g17680	4346801	26.4126	5.12685	4.72315	2.35807	-2.36508	5e-05	Down-regulated	NAD kinase, putative, expressed.
NC_029261.1	LOC_Os06g50040	4342060	1.96711	15.9741	0.976078	3.99766	3.02159	5e-05	Up-regulated	OsSAUR29 - Auxin-responsive SAUR gene family member, expressed.
NC_029258.1	LOC_Os03g27280	4333017	5.617	25.7563	2.4898	4.68685	2.19706	0.0043	Up-regulated	CAMK_CAMK_like.19 - CAMK includes calcium/calmodulin depedent protein kinases, expressed
NC_029258.1	LOC_Os03g27280	4333017	4.31781	22.406	2.1103	4.48581	2.37552	0.00935	Up-regulated	CAMK_CAMK_like.19 - CAMK includes calcium/calmodulin depedent protein kinases, expressed
NC_029262.1	LOC_Os07g48660	4344334	0.184817	2.08388	-2.43583	1.05927	3.4951	0.01725	Up-regulated	bZIP transcription factor domain containing protein, expressed.
NC_029261.1	LOC_Os06g10880	4340462	5.26759	24.7282	2.39714	4.62809	2.23095	5e-05	Up-regulated	bZIP transcription factor, putative, expressed.
NC_029264.1	LOC_Os09g28310	4347257	0.817175	8.85003	-0.291283	3.14568	3.43697	5e-05	Up-regulated	bZIP transcription factor, putative, expressed.
NC_029257.1	LOC_Os02g10140	4328605	0.253332	2.54675	-1.9809	1.34866	3.32956	0.0197	Up-regulated	bZIP transcription factor domain containing protein, expressed.
NC_029265.1	LOC_Os10g11500	4348237	40.728	267.084	5.34795	8.06115	2.7132	5e-05	Up-regulated	SCP-like extracellular protein, expressed.
NC_029262.1	LOC_Os07g03710	4342317	1.56783	16.5735	0.648769	4.05081	3.40203	0.01445	Up-regulated	SCP-like extracellular protein, expressed.
NC_029256.1	LOC_Os01g62760	4327465	12.0924	68.8764	3.59603	6.10594	2.50991	5e-05	Up-regulated	protein phosphatase 2C, putative, expressed.
NC_029258.1	LOC_Os03g16170	4332374	6.76723	42.7589	2.75857	5.41815	2.65959	5e-05	Up-regulated	protein phosphatase 2C, putative, expressed.
NC_029264.1	LOC_Os09g15670	4346736	4.74826	51.4532	2.2474	5.68519	3.43779	5e-05	Up-regulated	protein phosphatase 2C, putative, expressed.
NC_029256.1	LOC_Os01g46760	4324182	0.944777	42.4884	-0.0819543	5.409	5.49095	5e-05	Up-regulated	protein phosphatase 2C, putative, expressed.
NC_029256.1	LOC_Os01g13280	4324290	1.24576	5.92827	0.317026	2.56761	2.25059	0.00025	Up-regulated	ubiquitin conjugating enzyme protein, putative, expressed.
NC_029257.1	LOC_Os02g02830	4328114	1.88782	23.7731	0.916721	4.57126	3.65454	5e-05	Up-regulated	ubiquitin-conjugating enzyme, putative, expressed.
NC_029257.1	LOC_Os02g54140	4330933	0.496239	50.5125	-1.01089	5.65857	6.66946	0.0004	Up-regulated	hsp20/alpha crystallin family protein, putative, expressed.
NC_029261.1	LOC_Os06g11610	4340508	0.428509	6.10974	-1.2226	2.61111	3.83372	0.0012	Up-regulated	heat shock 22 kDa protein, mitochondrial precursor, putative, expressed.
NC_029258.1	LOC_Os03g61670	4334675	0.30113	5.16519	-1.73154	2.36882	4.10036	5e-05	Up-regulated	calreticulin precursor, putative, expressed.
NC_029256.1	LOC_Os01g16030	4326208	2.64173	82.4334	1.40148	6.36516	4.96368	5e-05	Up-regulated	ADP-ribosylation factor, putative, expressed.
NC_029262.1	LOC_Os07g46990	4344210	50.4663	383.474	5.65725	8.58298	2.92574	5e-05	Up-regulated	copper/zinc superoxide dismutase, putative, expressed.
NC_029263.1	LOC_Os08g45210	4346360	7.28368	50.9608	2.86467	5.67132	2.80665	5e-05	Up-regulated	Mpv17 / PMP22 family domain containing protein, expressed.
NC_029258.1	LOC_Os03g55100	4334172	0.289119	4.0213	-1.79026	2.00766	3.79793	0.00275	Up-regulated	cyclic nucleotide-gated ion channel 2, putative, expressed.
NC_029262.1	LOC_Os07g49460	4344399	2.42585	14.1431	1.27849	3.82203	2.54354	5e-05	Up-regulated	response regulator receiver domain containing protein, expressed.
NC_029257.1	LOC_Os02g36380	4329738	1.25206	5.62891	0.324304	2.49286	2.16855	5e-05	Up-regulated	FAD binding domain of DNA photolyase domain containing protein, expressed.
NC_029256.1	LOC_Os01g71690	9270244	0.192583	5.78093	-2.37645	2.5313	4.90775	0.03335	Up-regulated	recA protein, expressed.
NC_029266.1	LOC_Os11g37260	4350788	1.69036	9.42277	0.757331	3.23615	2.47882	0.0008	Up-regulated	SEY1, putative, expressed.
NC_029266.1	LOC_Os11g37260	4350788	0.868078	7.90543	-0.204103	2.98284	3.18695	0.01525	Up-regulated	SEY1, putative, expressed.
NC_029257.1	LOC_Os02g43550	4330172	0.38028	2.1443	-1.39487	1.10051	2.49537	0.01415	Up-regulated	cyclin, putative, expressed.
NC_029256.1	LOC_Os01g73234	4324458	2.85966	29.8398	1.51584	4.89917	3.38332	5e-05	Up-regulated	thioredoxin, putative, expressed.
NC_029256.1	LOC_Os01g07376	4325189	3.22996	16.0819	1.69152	4.00737	2.31585	0.0002	Up-regulated	thioredoxin, putative, expressed.
NC_029258.1	LOC_Os03g58290	9270552	0.360683	3.81528	-1.4712	1.93179	3.40299	0.0227	Up-regulated	indole-3-glycerol phosphate lyase, chloroplast precursor, putative, expressed.
NC_029261.1	LOC_Os06g42560	4341584	0.873035	12.6103	-0.195889	3.65653	3.85242	0.00035	Up-regulated	tryptophan synthase beta chain 2, putative, expressed.
NC_029256.1	LOC_Os01g36580	4326880	9.60387	0.223515	3.26362	-2.16156	-5.42517	0.0101	Down-regulated	auxin-induced protein 5NG4, putative, expressed.
NC_029258.1	LOC_Os03g08754	4331872	0.463994	3.72389	-1.10782	1.89681	3.00463	0.0002	Up-regulated	OsMADS47 - MADS-box family gene with MIKCc type-box, expressed.
NC_029256.1	LOC_Os01g16120	4324371	0.80334	5.98592	-0.315917	2.58157	2.89749	0.0024	Up-regulated	zinc finger, C3HC4 type domain containing protein, expressed.
NC_029256.1	LOC_Os01g49200	4324106	2.60898	10.6166	1.38349	3.40825	2.02477	0.00335	Up-regulated	microtubule associated protein, putative, expressed.
NC_029266.1	LOC_Os11g03780	4349687	1.2831	8.55508	0.359634	3.09678	2.73715	0.0001	Up-regulated	alpha-N-arabinofuranosidase, putative, expressed.
NC_029256.1	LOC_Os01g33040	4323990	1.97314	8.68496	0.980493	3.11852	2.13803	5e-05	Up-regulated	kinesin motor domain containing protein, expressed.
NC_029264.1	LOC_Os09g01620	4346373	0.974992	4.78961	-0.0365377	2.25991	2.29645	0.0003	Up-regulated	RNA pseudouridine synthase, putative, expressed.
NC_029266.1	LOC_Os11g09020	4349989	0.832501	29.3783	-0.264476	4.87668	5.14115	5e-05	Up-regulated	amino acid transporter, putative, expressed.
NC_029256.1	LOC_Os01g65380	4324771	503.82	5.75458	8.97676	2.52471	-6.45205	0.02125	Down-regulated	patellin protein, putative, expressed.
NC_029262.1	LOC_Os07g01090	4342166	0.161119	4.3746	-2.6338	2.12915	4.76295	0.0087	Up-regulated	transmembrane amino acid transporter protein, putative, expressed.
NC_029256.1	LOC_Os01g65660	4325092	0.240974	4.14532	-2.05305	2.05148	4.10454	0.0005	Up-regulated	amino acid transporter, putative, expressed.
NC_029261.1	LOC_Os06g48810	4341971	17.2733	2.83647	4.11047	1.5041	-2.60638	5e-05	Down-regulated	OsHKT2;1 - Na+ transporter, expressed.
NC_029257.1	LOC_Os02g44980	4330274	4.14664	25.2054	2.05194	4.65566	2.60372	0.01015	Up-regulated	transmembrane amino acid transporter protein, putative, expressed.
NC_029257.1	LOC_Os02g44980	4330274	3.08739	50.1355	1.62639	5.64776	4.02137	5e-05	Up-regulated	transmembrane amino acid transporter protein, putative, expressed.
NC_029261.1	LOC_Os06g16420	4340751	3.77184	22.6096	1.91527	4.49886	2.58359	0.00075	Up-regulated	amino acid transporter, putative, expressed.
NC_029258.1	LOC_Os03g05620	4331635	196.757	27.0454	7.62027	4.75731	-2.86296	5e-05	Down-regulated	inorganic phosphate transporter, putative, expressed.
NC_029258.1	LOC_Os03g05620	4331635	58.524	6.27583	5.87096	2.64981	-3.22115	0.00295	Down-regulated	inorganic phosphate transporter, putative, expressed.
NC_029258.1	LOC_Os03g15020	4332289	1.05925	21.2719	0.0830431	4.41088	4.32783	5e-05	Up-regulated	beta-galactosidase precursor, putative, expressed.
NC_029265.1	LOC_Os10g35070	4348984	11.0365	146.576	3.46421	7.19551	3.7313	5e-05	Up-regulated	alpha-galactosidase precursor, putative, expressed.
NC_029258.1	LOC_Os03g27980	9269962	2.55254	11.586	1.35193	3.53431	2.18238	0.00015	Up-regulated	glucan endo-1,3-beta-glucosidase precursor, putative, expressed.
NC_029262.1	LOC_Os07g35510	9268304	0.276476	41.7776	-1.85477	5.38466	7.23943	5e-05	Up-regulated	glucan endo-1,3-beta-glucosidase precursor, putative, expressed.
NC_029265.1	LOC_Os10g20650	4348377	1.55344	13.175	0.635467	3.71973	3.08427	5e-05	Up-regulated	glucan endo-1,3-beta-glucosidase-related, putative, expressed.
NC_029258.1	LOC_Os03g25790	4332950	1.99077	19.314	0.993327	4.27158	3.27825	5e-05	Up-regulated	glycosyl hydrolases family 17 protein, expressed.
NC_029258.1	LOC_Os03g51240	4333944	2.06854	13.4828	1.04861	3.75305	2.70444	5e-05	Up-regulated	glycosyl hydrolases family 17, putative, expressed.
NC_029256.1	LOC_Os01g71810	4325830	0.806791	4.57154	-0.309733	2.19268	2.50241	0.003	Up-regulated	glycosyl hydrolases family 17, putative, expressed.
NC_029265.1	LOC_Os10g42900	4349517	73.5746	12.3087	6.20114	3.62161	-2.57953	5e-05	Down-regulated	peptide transporter PTR2, putative, expressed.
NC_029256.1	LOC_Os01g71820	4325831	2.1031	22.7074	1.07252	4.50509	3.43257	5e-05	Up-regulated	glycosyl hydrolases family 17, putative, expressed.
NC_029256.1	LOC_Os01g71830	4325832	15.5921	94.4749	3.96274	6.56186	2.59911	5e-05	Up-regulated	glycosyl hydrolases family 17, putative, expressed.
NC_029264.1	LOC_Os09g36280	4347681	0.939845	9.72142	-0.0895052	3.28117	3.37067	0.0002	Up-regulated	glycosyl hydrolases family 17, putative, expressed.
NC_029265.1	LOC_Os10g40480	4349327	1329.84	54.069	10.377	5.75673	-4.62031	5e-05	Down-regulated	LTPL143 - Protease inhibitor/seed storage/LTP family protein precursor, expressed.
NC_029266.1	LOC_Os11g02330	4349600	74.2454	11.2744	6.21423	3.49498	-2.71925	5e-05	Down-regulated	LTPL22 - Protease inhibitor/seed storage/LTP family protein precursor, expressed.
NC_029256.1	LOC_Os01g04300	4325690	1.47023	23.3665	0.556042	4.54637	3.99033	5e-05	Up-regulated	glycosyl hydrolase family 10 protein, putative, expressed.
NC_029265.1	LOC_Os10g28080	4348633	2.40996	24.4958	1.26901	4.61446	3.34545	5e-05	Up-regulated	glycosyl hydrolase, putative, expressed.
NC_029265.1	LOC_Os10g28120	4348634	4.91782	482.193	2.29802	8.91347	6.61545	5e-05	Up-regulated	glycosyl hydrolase, putative, expressed.
NC_029261.1	LOC_Os06g25010	4340994	2.62942	155.126	1.39474	7.2773	5.88255	5e-05	Up-regulated	glycosyl hydrolase, putative, expressed.
NC_029258.1	LOC_Os03g03350	4331458	1.24106	7.59614	0.311573	2.92527	2.6137	5e-05	Up-regulated	polygalacturonase, putative, expressed.
NC_029265.1	LOC_Os10g40420	4349323	20.2273	3.73944	4.33823	1.90282	-2.43541	5e-05	Down-regulated	LTPL138 - Protease inhibitor/seed storage/LTP family protein precursor, expressed.
NC_029262.1	LOC_Os07g46280	4344146	0.234688	31.3993	-2.09118	4.97266	7.06385	0.0005	Up-regulated	Os7bglu26 - beta-mannosidase/glucosidase/exoglucanase, expressed.
NC_029265.1	LOC_Os10g40530	4349331	2708.24	120.955	11.4031	6.91833	-4.48482	5e-05	Down-regulated	LTPL146 - Protease inhibitor/seed storage/LTP family protein precursor, expressed.
NC_029265.1	LOC_Os10g40470	9267484	94.9357	2.64077	6.56888	1.40096	-5.16792	5e-05	Down-regulated	LTPL142 - Protease inhibitor/seed storage/LTP family protein precursor, putative, expressed.
NC_029264.1	LOC_Os09g33690	4347546	1.5693	7.45093	0.650121	2.89742	2.2473	5e-05	Up-regulated	Os9bglu32 - beta-glucosidase homologue, similar to G.max hydroxyisourate hydrolase, expressed.
NC_029267.1	LOC_Os12g23180	4352083	1.78677	8.18269	0.837354	3.03258	2.19522	0.00035	Up-regulated	3-beta hydroxysteroid dehydrogenase/isomerase family protein, putative, expressed.
NC_029264.1	LOC_Os09g29710	4347346	1.57683	58.1696	0.657027	5.86219	5.20517	5e-05	Up-regulated	beta-expansin precursor, putative, expressed.
NC_029263.1	LOC_Os08g42040	4346142	865.874	84.284	9.75801	6.39719	-3.36083	5e-05	Down-regulated	LTPL80 - Protease inhibitor/seed storage/LTP family protein precursor, expressed.
NC_029266.1	LOC_Os11g37940	4350820	0.608779	5.56175	-0.71601	2.47554	3.19155	0.0044	Up-regulated	WIP2 - Wound-induced protein precursor, expressed.
NC_029258.1	LOC_Os03g57260	4334351	0.623072	2.79813	-0.682529	1.48446	2.16699	0.00385	Up-regulated	GRF zinc finger family protein, expressed.
NC_029256.1	LOC_Os01g67820	4325024	61.3533	13.1947	5.93907	3.72189	-2.21718	5e-05	Down-regulated	exo70 exocyst complex subunit domain containing protein, expressed.
NC_029258.1	LOC_Os03g06960	4331733	1.23169	0.242713	0.300639	-2.04268	-2.34331	0.0183	Down-regulated	vesicle-associated membrane protein, putative, expressed.
NC_029261.1	LOC_Os06g07780	4340278	366.24	56.0203	8.51665	5.80788	-2.70877	5e-05	Down-regulated	vesicle-associated membrane protein, putative, expressed.
NC_029256.1	LOC_Os01g03730	4325994	4.48196	37.1024	2.16413	5.21344	3.04931	5e-05	Up-regulated	nuclease PA3, putative, expressed.
NC_029256.1	LOC_Os01g31800	4324481	0.631701	3.30564	-0.662686	1.72493	2.38762	0.013	Up-regulated	Core histone H2A/H2B/H3/H4 domain containing protein, putative, expressed.
NC_029261.1	LOC_Os06g37620	4341362	51.0197	9.72325	5.67298	3.28144	-2.39154	5e-05	Down-regulated	protein kinase family protein, putative, expressed.
NC_029258.1	LOC_Os03g46600	4333677	2.56578	12.3429	1.3594	3.62561	2.26622	5e-05	Up-regulated	acidic leucine-rich nuclear phosphoprotein 32-related protein 2, putative, expressed.
NC_029256.1	LOC_Os01g09640	4327305	2.14128	21.0687	1.09847	4.39703	3.29856	5e-05	Up-regulated	Myb transcription factor, putative, expressed.
NC_029267.1	LOC_Os12g36110	4352457	49.0369	12.0855	5.6158	3.59521	-2.02059	5e-05	Down-regulated	calmodulin binding protein, putative, expressed.
NC_029256.1	LOC_Os01g19820	4323903	332.86	24.8847	8.37877	4.63719	-3.74159	5e-05	Down-regulated	universal stress protein domain containing protein, putative, expressed.
NC_029258.1	LOC_Os03g19270	4332595	346.397	41.362	8.43628	5.37023	-3.06605	5e-05	Down-regulated	universal stress protein domain containing protein, putative, expressed.
NC_029262.1	LOC_Os07g47620	4344255	63.46	4.93282	5.98778	2.30241	-3.68536	5e-05	Down-regulated	universal stress protein domain containing protein, putative, expressed.
NC_029256.1	LOC_Os01g42460	4327732	1.17617	12.6774	0.234097	3.66419	3.4301	5e-05	Up-regulated	BAH domain containing protein, expressed.
NC_029263.1	LOC_Os08g32620	4345596	1.05845	12.6449	0.0819531	3.66048	3.57853	0.00015	Up-regulated	ES43 protein, putative, expressed.
NC_029264.1	LOC_Os09g27060	4347183	0.994107	4.50182	-0.00852695	2.17051	2.17903	5e-05	Up-regulated	SNF2 family N-terminal domain containing protein, expressed.
NC_029264.1	LOC_Os09g11460	4346628	0.195883	2.7874	-2.35194	1.47892	3.83086	0.01595	Up-regulated	AP2 domain containing protein, expressed.
NC_029262.1	LOC_Os07g34720	4343454	14.2196	1.37561	3.82981	0.460072	-3.36973	0.00015	Down-regulated	harpin-induced protein 1 domain containing protein, expressed.
NC_029256.1	LOC_Os01g12440	4326729	1.38448	7.00412	0.469344	2.8082	2.33886	5e-05	Up-regulated	AP2 domain containing protein, expressed.
NC_029258.1	LOC_Os03g08490	4331847	2.0227	24.0413	1.01628	4.58744	3.57116	5e-05	Up-regulated	AP2 domain containing protein, expressed.
NC_029261.1	LOC_Os06g07030	4340244	6.99487	29.505	2.8063	4.88289	2.07659	5e-05	Up-regulated	AP2 domain containing protein, expressed.
NC_029262.1	LOC_Os07g14700	4342843	30.0837	4.15919	4.91091	2.0563	-2.8546	5e-05	Down-regulated	harpin-induced protein 1 domain containing protein, expressed.
NC_029256.1	LOC_Os01g46870	4324188	1.64953	7.46902	0.722055	2.90092	2.17886	0.00145	Up-regulated	AP2 domain containing protein, expressed.
NC_029264.1	LOC_Os09g35030	4347620	6.78941	68.4721	2.76329	6.09744	3.33416	5e-05	Up-regulated	dehydration-responsive element-binding protein, putative, expressed.
NC_029258.1	LOC_Os03g09910	4331930	2.1184	0.401331	1.08298	-1.31714	-2.40011	0.0035	Down-regulated	aminotransferase, classes I and II, domain containing protein, expressed.
NC_029265.1	LOC_Os10g39520	4349258	63.4946	6.76161	5.98856	2.75737	-3.2312	5e-05	Down-regulated	MLO domain containing protein, putative, expressed.
NC_029258.1	LOC_Os03g12860	4332147	0.366543	5.19655	-1.44795	2.37755	3.8255	0.0115	Up-regulated	homeobox associated leucine zipper, putative, expressed.
NC_029258.1	LOC_Os03g12860	4332147	0.655011	4.91548	-0.610409	2.29733	2.90774	0.04685	Up-regulated	homeobox associated leucine zipper, putative, expressed.
NC_029263.1	LOC_Os08g43334	4346229	2.97657	17.2399	1.57365	4.10768	2.53403	5e-05	Up-regulated	HSF-type DNA-binding domain containing protein, expressed.
NC_029257.1	LOC_Os02g56460	4331085	14.5172	0.134389	3.85969	-2.89551	-6.7552	0.01745	Down-regulated	dehydrogenase, putative, expressed.
NC_029262.1	LOC_Os07g08140	4342550	0.542259	3.23133	-0.882946	1.69213	2.57508	0.0001	Up-regulated	heat stress transcription factor, putative, expressed.
NC_029256.1	LOC_Os01g68670	9266701	23.1273	2.22758	4.53152	1.15548	-3.37605	0.0274	Down-regulated	cysteine proteinase inhibitor precursor, putative, expressed.
NC_029258.1	LOC_Os03g31510	4333170	1119.86	187.27	10.1291	7.54898	-2.58013	5e-05	Down-regulated	cysteine proteinase inhibitor 8 precursor, putative, expressed.
NC_029257.1	LOC_Os02g06630	4328389	6.77643	1.51835	2.76053	0.602504	-2.15802	0.0006	Down-regulated	peroxidase precursor, putative, expressed.
NC_029258.1	LOC_Os03g02920	4331437	411.195	40.9934	8.68368	5.35732	-3.32636	5e-05	Down-regulated	peroxidase precursor, putative, expressed.
NC_029256.1	LOC_Os01g22230	4327001	18.1123	4.27164	4.1789	2.09479	-2.0841	0.0289	Down-regulated	peroxidase precursor, putative, expressed.
NC_029261.1	LOC_Os06g29470	4341081	5.42158	1.20537	2.43871	0.269476	-2.16924	0.0042	Down-regulated	peroxidase precursor, putative, expressed.
NC_029256.1	LOC_Os01g19020	4326716	839.235	203.301	9.71293	7.66747	-2.04546	0.00025	Down-regulated	peroxidase precursor, putative, expressed.
NC_029258.1	LOC_Os03g25280	4332922	204.191	0.905459	7.67378	-0.143279	-7.81706	5e-05	Down-regulated	peroxidase precursor, putative, expressed.
NC_029258.1	LOC_Os03g25300	4332923	110.008	0.482908	6.78146	-1.05018	-7.83165	5e-05	Down-regulated	peroxidase precursor, putative, expressed.
NC_029258.1	LOC_Os03g25370	4332929	10.4482	0.786274	3.38518	-0.346896	-3.73207	5e-05	Down-regulated	peroxidase precursor, putative, expressed.
NC_029256.1	LOC_Os01g16450	4326273	469.688	45.4495	8.87556	5.50619	-3.36937	5e-05	Down-regulated	peroxidase precursor, putative, expressed.
NC_029265.1	LOC_Os10g39170	4349241	224.935	19.6973	7.81336	4.29993	-3.51344	5e-05	Down-regulated	peroxidase precursor, putative, expressed.
NC_029257.1	LOC_Os02g32590	4329526	4.57226	31.3452	2.19291	4.97017	2.77727	5e-05	Up-regulated	HSF-type DNA-binding domain containing protein, expressed.
NC_029264.1	LOC_Os09g35020	4347619	8.35797	56.1822	3.06315	5.81204	2.74889	5e-05	Up-regulated	AP2 domain containing protein, expressed.
NC_029258.1	LOC_Os03g08470	4331845	14.335	87.3665	3.84147	6.44901	2.60754	5e-05	Up-regulated	AP2 domain containing protein, expressed.
NC_029256.1	LOC_Os01g20030	4323914	0.0417928	6.5497	-4.5806	2.71143	7.29203	0.03175	Up-regulated	expressed protein.
NC_029258.1	LOC_Os03g08620	4331858	0.770878	9.36929	-0.375426	3.22794	3.60336	0.00015	Up-regulated	B3 DNA binding domain containing protein, expressed.
NC_029257.1	LOC_Os02g47190	4330431	0.166059	4.05442	-2.59023	2.0195	4.60972	0.0029	Up-regulated	MYB family transcription factor, putative, expressed.
NC_029266.1	LOC_Os11g01480	4349554	0.253013	1.56282	-1.98272	0.644152	2.62687	0.02855	Up-regulated	MYB family transcription factor, putative, expressed.
NC_029260.1	LOC_Os05g07010	9266268	0.605197	6.69174	-0.724523	2.74238	3.4669	0.01415	Up-regulated	myb-like DNA-binding domain containing protein, expressed.
NC_029257.1	LOC_Os02g04640	4328249	0.452995	16.7224	-1.14243	4.06371	5.20614	5e-05	Up-regulated	Myb-like DNA-binding domain containing protein, putative, expressed.
NC_029256.1	LOC_Os01g22249	4327002	352.549	12.0259	8.46168	3.58807	-4.8736	5e-05	Down-regulated	peroxidase precursor, putative, expressed.
NC_029256.1	LOC_Os01g22249	4327002	22.1938	1.16552	4.47208	0.220974	-4.25111	5e-05	Down-regulated	peroxidase precursor, putative, expressed.
NC_029263.1	LOC_Os08g42030	4346141	75.06	6.796	6.22997	2.76469	-3.46529	5e-05	Down-regulated	peroxidase precursor, putative, expressed.
NC_029264.1	LOC_Os09g32964	4347520	42.2765	7.02688	5.40178	2.81288	-2.5889	5e-05	Down-regulated	peroxidase precursor, putative, expressed.
NC_029256.1	LOC_Os01g10850	4327090	82.5795	18.676	6.36771	4.22311	-2.1446	5e-05	Down-regulated	peroxidase precursor, putative, expressed.
NC_029257.1	LOC_Os02g14180	4328834	58.0214	11.5009	5.85851	3.52367	-2.33484	5e-05	Down-regulated	peroxidase precursor, putative, expressed.
NC_029261.1	LOC_Os06g35480	4341247	348.095	5.29306	8.44334	2.4041	-6.03924	5e-05	Down-regulated	peroxidase precursor, putative, expressed.
NC_029266.1	LOC_Os11g03300	4349648	0.858227	5.11606	-0.220569	2.35503	2.5756	0.0007	Up-regulated	NAC domain transcription factor, putative, expressed.
NC_029263.1	LOC_Os08g42400	4346157	4.73258	22.9749	2.24263	4.52199	2.27936	5e-05	Up-regulated	no apical meristem protein, putative, expressed.
NC_029263.1	LOC_Os08g02300	4344514	0.281264	2.64595	-1.83	1.40379	3.23379	0.00275	Up-regulated	no apical meristem protein, putative, expressed.
NC_029258.1	LOC_Os03g21060	4332717	3.44732	28.7483	1.78548	4.8454	3.05993	5e-05	Up-regulated	No apical meristem protein, putative, expressed.
NC_029258.1	LOC_Os03g51690	4333973	0.502887	5.12937	-0.991694	2.35878	3.35047	0.0003	Up-regulated	Homeobox domain containing protein, expressed.
NC_029258.1	LOC_Os03g43930	4333544	3.35349	14.5231	1.74566	3.86028	2.11461	0.0001	Up-regulated	START domain containing protein, expressed.
NC_029267.1	LOC_Os12g41860	4352777	3.58603	14.8578	1.84239	3.89315	2.05076	0.03495	Up-regulated	START domain containing protein, expressed.
NC_029267.1	LOC_Os12g41860	4352777	3.80177	15.6903	1.92667	3.9718	2.04513	5e-05	Up-regulated	START domain containing protein, expressed.
NC_029261.1	LOC_Os06g44860	4341729	0.242265	3.53532	-2.04534	1.82184	3.86718	0.0115	Up-regulated	OsSPL10 - SBP-box gene family member, expressed.
NC_029256.1	LOC_Os01g69830	4327245	1.19535	5.54739	0.257433	2.47181	2.21437	0.0006	Up-regulated	OsSPL2 - SBP-box gene family member, expressed.
NC_029257.1	LOC_Os02g14170	4328833	105.018	25.4772	6.71449	4.67113	-2.04336	0.00015	Down-regulated	peroxidase precursor, putative, expressed.
NC_029264.1	LOC_Os09g29130	4347315	1.37196	6.59248	0.456238	2.72082	2.26458	0.00055	Up-regulated	ZF-HD protein dimerisation region containing protein, expressed.
NC_029266.1	LOC_Os11g47870	4351217	1.2601	6.86546	0.333538	2.77936	2.44582	5e-05	Up-regulated	GRAS family transcription factor domain containing protein, expressed.
NC_029266.1	LOC_Os11g47900	4351219	0.184948	0.998666	-2.43481	-0.00192584	2.43288	0.0098	Up-regulated	SCARECROW, putative, expressed.
NC_029258.1	LOC_Os03g10210	4331956	1.27266	6.38233	0.347847	2.67408	2.32623	0.00025	Up-regulated	homeobox domain containing protein, expressed.
NC_029258.1	LOC_Os03g51600	4333966	1926.89	472.38	10.9121	8.8838	-2.02825	0.04135	Down-regulated	tubulin/FtsZ domain containing protein, putative, expressed.
NC_029258.1	LOC_Os03g45920	4333632	170.067	38.0527	7.40996	5.24993	-2.16003	5e-05	Down-regulated	tubulin/FtsZ domain containing protein, putative, expressed.
NC_029256.1	LOC_Os01g48130	9270876	0.200135	6.78473	-2.32095	2.76229	5.08325	0.00615	Up-regulated	no apical meristem protein, putative, expressed.
NC_029256.1	LOC_Os01g53220	4324158	2.06409	16.5256	1.04551	4.04663	3.00112	0.00025	Up-regulated	HSF-type DNA-binding domain containing protein, expressed.
NC_029264.1	LOC_Os09g28580	4347280	316.996	4.41964	8.30832	2.14393	-6.16439	5e-05	Down-regulated	expressed protein.
NC_029258.1	LOC_Os03g57190	4334346	0.77866	4.02453	-0.360935	2.00882	2.36976	0.0003	Up-regulated	TCP family transcription factor, putative, expressed.
NC_029256.1	LOC_Os01g09280	4326766	5.19916	26.399	2.37828	4.72241	2.34413	5e-05	Up-regulated	myb-related transcription activator, putative, expressed.
NC_029261.1	LOC_Os06g48950	4341978	0.444989	2.86881	-1.16816	1.52045	2.68861	0.00015	Up-regulated	auxin response factor 19, putative, expressed.
NC_029266.1	LOC_Os11g02240	4349594	35.9311	6.49062	5.16716	2.69836	-2.46881	5e-05	Down-regulated	CAMK_KIN1/SNF1/Nim1_like CAMK includes calcium/calmodulin depedent protein kinases, expressed.
NC_029257.1	LOC_Os02g04810	4328265	1.31327	7.30369	0.393164	2.86863	2.47547	5e-05	Up-regulated	auxin response factor 5, putative, expressed.
NC_029258.1	LOC_Os03g12470	4332120	38.6359	6.15623	5.27187	2.62205	-2.64982	5e-05	Down-regulated	OsWAK25 - OsWAK receptor-like protein kinase, expressed.
NC_029259.1	LOC_Os04g29960	9269553	0.872871	0.129274	-0.19616	-2.9515	-2.75534	0.01305	Down-regulated	OsWAK43 - OsWAK receptor-like protein kinase, expressed.
NC_029264.1	LOC_Os09g38910	4347859	44.2261	3.82422	5.46683	1.93517	-3.53166	5e-05	Down-regulated	OsWAK92 - OsWAK receptor-like protein kinase, expressed.
NC_029264.1	LOC_Os09g26999	4347178	27.4418	6.29607	4.7783	2.65445	-2.12385	0.0179	Down-regulated	keratin-associated protein 5-4, putative, expressed.
NC_029261.1	LOC_Os06g45640	4341785	0.18007	2.27059	-2.47337	1.18307	3.65644	0.0115	Up-regulated	core histone H2A/H2B/H3/H4, putative, expressed.
NC_029262.1	LOC_Os07g12630	4342769	1.72701	7.00959	0.788276	2.80933	2.02105	5e-05	Up-regulated	transcription elongation factor protein, putative, expressed.
NC_029259.1	LOC_Os04g54474	9270267	1.22031	10.8699	0.287248	3.44227	3.15503	0.0001	Up-regulated	transcription factor, putative, expressed.
NC_029257.1	LOC_Os02g47110	4330422	25.1114	5.83845	4.65027	2.54559	-2.10468	5e-05	Down-regulated	ADP-ribosylation factor, putative, expressed.
NC_029263.1	LOC_Os08g34360	4345697	0.0947866	1.5814	-3.39917	0.661202	4.06037	0.0047	Up-regulated	AP2 domain containing protein, expressed.
NC_029258.1	LOC_Os03g60430	4334582	0.9149	6.52393	-0.128314	2.70574	2.83405	5e-05	Up-regulated	AP2 domain containing protein, expressed.
NC_029261.1	LOC_Os06g24070	4340977	0.458163	3.00491	-1.12607	1.58732	2.71339	0.00545	Up-regulated	myb-like DNA-binding domain containing protein, expressed.
NC_029265.1	LOC_Os10g39030	4349233	0.381352	2.89882	-1.3908	1.53547	2.92627	0.0021	Up-regulated	homeobox domain containing protein, expressed.
NC_029258.1	LOC_Os03g55610	4334219	0.301623	2.79165	-1.72918	1.48112	3.2103	0.0009	Up-regulated	dof zinc finger domain containing protein, putative, expressed.
NC_029264.1	LOC_Os09g03990	4346437	0.355053	1.55373	-1.49389	0.635736	2.12963	0.01705	Up-regulated	expressed protein.
NC_029262.1	LOC_Os07g45000	4344089	146.204	25.6879	7.19184	4.68302	-2.50882	5e-05	Down-regulated	cytochrome P450, putative, expressed.
NC_029266.1	LOC_Os11g04710	4349746	2.67607	0.180292	1.42012	-2.47159	-3.89171	0.00285	Down-regulated	cytochrome P450, putative, expressed.
NC_029267.1	LOC_Os12g04480	4351461	3.13783	0.645267	1.64977	-0.632032	-2.2818	0.0011	Down-regulated	cytochrome P450, putative, expressed.
NC_029257.1	LOC_Os02g51450	4330735	1.30091	5.85616	0.379521	2.54995	2.17044	0.00115	Up-regulated	mTERF family protein, expressed.
NC_029257.1	LOC_Os02g41460	4330024	0.250618	5.80826	-1.99644	2.53811	4.53454	0.00725	Up-regulated	DUF640 domain containing protein, putative, expressed.
NC_029265.1	LOC_Os10g33780	9266624	1.26493	7.93717	0.339058	2.98862	2.64956	0.00015	Up-regulated	DUF640 domain containing protein, putative, expressed.
NC_029260.1	LOC_Os05g08360	9266224	10.9462	50.1981	3.45236	5.64956	2.1972	5e-05	Up-regulated	rRNA 2-O-methyltransferase fibrillarin 2, putative, expressed.
NC_029258.1	LOC_Os03g55220	4334181	0.120529	4.31557	-3.05255	2.10955	5.1621	0.01015	Up-regulated	bHelix-loop-helix transcription factor, putative, expressed.
NC_029256.1	LOC_Os01g57580	4327040	0.103549	1.14671	-3.27161	0.197501	3.46911	0.01415	Up-regulated	bHelix-loop-helix transcription factor, putative, expressed.
NC_029258.1	LOC_Os03g03790	4331500	85.5746	7.26085	6.41911	2.86014	-3.55897	5e-05	Down-regulated	AMP-binding domain containing protein, expressed.
NC_029257.1	LOC_Os02g45010	4330277	0.0968095	1.78737	-3.36871	0.837838	4.20655	0.01895	Up-regulated	ethylene-responsive protein related, putative, expressed.
NC_029257.1	LOC_Os02g17680	4329008	1.73115	9.31649	0.791731	3.21979	2.42805	0.00015	Up-regulated	ethylene-responsive protein related, putative, expressed.
NC_029258.1	LOC_Os03g38540	4333329	144.97	25.7372	7.17961	4.68578	-2.49383	0.00405	Down-regulated	folic acid binding protein, putative, expressed.
NC_029264.1	LOC_Os09g28230	4347254	18.3776	3.01878	4.19988	1.59397	-2.60591	5e-05	Down-regulated	gibberellin receptor GID1L2, putative, expressed.
NC_029264.1	LOC_Os09g28740	4347295	32.3573	5.31852	5.01602	2.41102	-2.60499	5e-05	Down-regulated	gibberellin receptor GID1L2, putative, expressed.
NC_029264.1	LOC_Os09g37740	9272097	0.350354	1.79067	-1.51311	0.840499	2.35361	0.03805	Up-regulated	ribosomal L18p/L5e family protein, putative, expressed.
NC_029256.1	LOC_Os01g12520	4326735	1.76854	8.06219	0.822559	3.01117	2.18861	0.00115	Up-regulated	mitochondrial carrier protein, putative, expressed.
NC_029256.1	LOC_Os01g22600	4326984	3.20031	38.9811	1.67821	5.2847	3.60649	5e-05	Up-regulated	mitochondrial carrier protein, putative, expressed.
NC_029264.1	LOC_Os09g28160	4347248	2.29777	10.6324	1.20023	3.4104	2.21016	5e-05	Up-regulated	phosphate carrier protein, mitochondrial precursor, putative, expressed.
NC_029263.1	LOC_Os08g40850	4346061	1.50887	10.5794	0.593469	3.40319	2.80972	5e-05	Up-regulated	mitochondrial carrier protein, putative, expressed.
NC_029267.1	LOC_Os12g32240	4352300	42.6543	249.473	5.41462	7.96274	2.54812	5e-05	Up-regulated	eukaryotic translation initiation factor 5A, putative, expressed.
NC_029261.1	LOC_Os06g11320	4340493	3.25985	13.7742	1.70481	3.7839	2.07909	5e-05	Up-regulated	peptidyl-prolyl cis-trans isomerase CYP40, putative, expressed.
NC_029257.1	LOC_Os02g02890	4328121	129.648	1399.03	7.01846	10.4502	3.43175	5e-05	Up-regulated	peptidyl-prolyl cis-trans isomerase, putative, expressed.
NC_029259.1	LOC_Os04g01240	4334892	11.793	52.2914	3.55986	5.7085	2.14864	5e-05	Up-regulated	serine-type peptidase, putative, expressed.
NC_029256.1	LOC_Os01g53370	4324167	5.09902	0.602535	2.35022	-0.730883	-3.0811	0.00035	Down-regulated	anthocyanidin 5,3-O-glucosyltransferase, putative, expressed.
NC_029256.1	LOC_Os01g53430	4327868	11.8282	1.42026	3.56416	0.506155	-3.058	5e-05	Down-regulated	anthocyanidin 5,3-O-glucosyltransferase, putative, expressed.
NC_029256.1	LOC_Os01g02360	4326102	0.252348	1.19766	-1.98651	0.260218	2.24673	0.0272	Up-regulated	resistance-related receptor-like kinase, putative, expressed.
NC_029256.1	LOC_Os01g43350	4326630	0.171766	3.48896	-2.54148	1.8028	4.34429	0.0038	Up-regulated	protein kinase family protein, putative, expressed.
NC_029264.1	LOC_Os09g31970	4347443	719.085	135.57	9.49002	7.08289	-2.40712	0.00485	Down-regulated	3-hydroxy-3-methylglutaryl-coenzyme A reductase, putative, expressed.
NC_029262.1	LOC_Os07g08000	4342542	0.0909959	2.8222	-3.45805	1.49682	4.95487	0.01895	Up-regulated	expressed protein.
NC_029265.1	LOC_Os10g33650	4348890	0.18544	1.50294	-2.43098	0.587787	3.01877	0.025	Up-regulated	CK1_CaseinKinase_1 CK1 includes the casein kinase 1 kinases, expressed.
NC_029257.1	LOC_Os02g48080	4330489	0.961246	13.7935	-0.0570224	3.78592	3.84294	5e-05	Up-regulated	cysteine-rich receptor-like protein kinase 7 precursor, putative, expressed.
NC_029261.1	LOC_Os06g12740	4340588	3.04902	18.0773	1.60835	4.17611	2.56776	5e-05	Up-regulated	expressed protein.
NC_029256.1	LOC_Os01g66250	4324885	0.190652	1.30647	-2.39099	0.385674	2.77666	0.0065	Up-regulated	S-locus-like receptor protein kinase, putative, expressed.
NC_029256.1	LOC_Os01g66610	4324909	0.111417	1.75549	-3.16596	0.811874	3.97783	0.0042	Up-regulated	serine/threonine-protein kinase receptor precursor, putative, expressed.
NC_029259.1	LOC_Os04g01310	4334898	0.879065	8.73232	-0.185958	3.12636	3.31232	5e-05	Up-regulated	serine/threonine-protein kinase receptor precursor, putative, expressed.
NC_029261.1	LOC_Os06g44100	107275998	0.677241	3.22767	-0.562259	1.69049	2.25275	0.00225	Up-regulated	HLS, putative, expressed.
NC_029261.1	LOC_Os06g51410	4342148	3.88268	34.5288	1.95705	5.10973	3.15267	5e-05	Up-regulated	OsPOP15 - Putative Prolyl Oligopeptidase homologue, expressed.
NC_029259.1	LOC_Os04g01354	4334901	3.0279	0.564049	1.59832	-0.826108	-2.42442	0.0029	Down-regulated	chalcone synthase, putative, expressed.
NC_029266.1	LOC_Os11g35930	4350740	7.23292	0.476138	2.85458	-1.07055	-3.92513	5e-05	Down-regulated	chalcone synthase, putative, expressed.
NC_029258.1	LOC_Os03g61150	4334643	303.847	59.6142	8.2472	5.89758	-2.34962	5e-05	Down-regulated	expressed protein.
NC_029256.1	LOC_Os01g56150	4325498	1.68047	7.46341	0.748865	2.89983	2.15097	5e-05	Up-regulated	OsProCP1 - Putative Lysosomal Pro-x Carboxypeptidase homologue, expressed.
NC_029264.1	LOC_Os09g29480	4347335	17.0255	0.375355	4.08963	-1.41367	-5.50329	0.00165	Down-regulated	2-aminoethanethiol dioxygenase, putative, expressed.
NC_029263.1	LOC_Os08g37470	9268985	30.9886	0.352359	4.95367	-1.50488	-6.45855	0.02425	Down-regulated	2-aminoethanethiol dioxygenase, putative, expressed.
NC_029258.1	LOC_Os03g45250	9266373	97.7672	0.851077	6.61128	-0.232638	-6.84392	5e-05	Down-regulated	2-aminoethanethiol dioxygenase, putative, expressed.
NC_029261.1	LOC_Os06g43930	4341667	7.05734	80.7169	2.81912	6.3348	3.51567	5e-05	Up-regulated	OsProCP2 - Putative Lysosomal Pro-x Carboxypeptidase homologue, expressed.
NC_029257.1	LOC_Os02g48900	4330554	1.62552	90.0726	0.700901	6.49302	5.79211	5e-05	Up-regulated	aspartic proteinase nepenthesin-1 precursor, putative, expressed.
NC_029258.1	LOC_Os03g63330	4334794	185.789	20.336	7.53752	4.34596	-3.19156	5e-05	Down-regulated	aspartokinase, chloroplast precursor, putative, expressed.
NC_029267.1	LOC_Os12g09540	4351721	10.2648	2.47558	3.35963	1.30777	-2.05186	5e-05	Down-regulated	phosphoribosylamine--glycine ligase, putative, expressed.
NC_029261.1	LOC_Os06g40818	4341509	0.712047	27.7867	-0.489956	4.79632	5.28628	0.00025	Up-regulated	aspartic proteinase, putative, expressed.
NC_029262.1	LOC_Os07g34940	4343462	0.999667	10.0634	-0.000480497	3.33105	3.33153	5e-05	Up-regulated	aspartic proteinase nepenthesin-1 precursor, putative, expressed.
NC_029257.1	LOC_Os02g48870	4330552	7.41518	62.726	2.89048	5.97099	3.08051	5e-05	Up-regulated	aspartic proteinase nepenthesin-2 precursor, putative, expressed.
NC_029261.1	LOC_Os06g20040	4340840	1.33303	22.3972	0.414709	4.48525	4.07053	5e-05	Up-regulated	aspartic proteinase nepenthesin-2 precursor, putative, expressed.
NC_029257.1	LOC_Os02g03870	4328197	105.045	22.1551	6.71486	4.46957	-2.24529	5e-05	Down-regulated	periplasmic beta-glucosidase precursor, putative, expressed.
NC_029263.1	LOC_Os08g10670	4344940	0.19608	1.05185	-2.35049	0.072929	2.42341	0.0158	Up-regulated	expressed protein.
NC_029264.1	LOC_Os09g19820	4346856	0.25311	1.12935	-1.98216	0.175493	2.15766	0.0257	Up-regulated	aminopeptidase, putative, expressed.
NC_029264.1	LOC_Os09g19790	4346854	5.5868	41.2203	2.48202	5.36528	2.88326	5e-05	Up-regulated	puromycin-sensitive aminopeptidase, putative, expressed.
NC_029258.1	LOC_Os03g18130	4332506	19.9408	321.252	4.31765	8.32756	4.00991	5e-05	Up-regulated	asparagine synthetase, putative, expressed.
NC_029266.1	LOC_Os11g05050	4349769	84.5757	375.817	6.40217	8.55389	2.15171	5e-05	Up-regulated	stem-specific protein TSJT1, putative, expressed.
NC_029256.1	LOC_Os01g55890	4326891	1.43199	10.196	0.518021	3.34993	2.83191	5e-05	Up-regulated	amino acid kinase, putative, expressed.
NC_029258.1	LOC_Os03g14180	4332237	2.65259	0.320297	1.4074	-1.64252	-3.04992	0.04445	Down-regulated	hsp20/alpha crystallin family protein, putative, expressed.
NC_029263.1	LOC_Os08g34720	4345710	2.22504	41.7842	1.15383	5.38489	4.23105	5e-05	Up-regulated	D-3-phosphoglycerate dehydrogenase, chloroplast precursor, putative, expressed.
NC_029257.1	LOC_Os02g14190	4328835	0.103945	4.18437	-3.26611	2.06501	5.33111	0.03195	Up-regulated	spermidine synthase, putative, expressed.
NC_029256.1	LOC_Os01g24060	4326488	0.780063	3.24151	-0.358337	1.69667	2.055	0.0017	Up-regulated	importin subunit alpha, putative, expressed.
NC_029256.1	LOC_Os01g37910	4324683	2.98649	74.4906	1.57845	6.21899	4.64054	5e-05	Up-regulated	vacuolar-processing enzyme precursor, putative, expressed.
NC_029265.1	LOC_Os10g04620	4348060	2.97565	16.5719	1.5732	4.05067	2.47746	5e-05	Up-regulated	OsPOP20 - Putative Prolyl Oligopeptidase homologue, expressed.
NC_029258.1	LOC_Os03g17760	4332479	228.437	30.2106	7.83565	4.91698	-2.91867	5e-05	Down-regulated	RNA recognition motif containing protein, putative, expressed.
NC_029263.1	LOC_Os08g40090	4346010	46.4153	9.55406	5.53653	3.25611	-2.28041	5e-05	Down-regulated	leucine rich repeat containing protein, expressed.
NC_029265.1	LOC_Os10g42190	4349464	44.6093	10.2918	5.47927	3.36342	-2.11585	0.0029	Down-regulated	leucine rich repeat containing protein, expressed.
NC_029258.1	LOC_Os03g51010	4333927	2.66082	16.7737	1.41187	4.06813	2.65626	5e-05	Up-regulated	hydrolase, alpha/beta fold family domain containing protein, expressed.
NC_029267.1	LOC_Os12g01370	4351253	0.190203	3.89579	-2.39439	1.96192	4.3563	0.00155	Up-regulated	fatty acid desaturase, putative, expressed.
NC_029256.1	LOC_Os01g15000	4327707	3.6638	16.8695	1.87334	4.07635	2.203	0.0186	Up-regulated	lipase, putative, expressed.
NC_029258.1	LOC_Os03g30130	4333112	1.45647	9.79477	0.542476	3.29201	2.74953	0.0001	Up-regulated	phospholipase C, putative, expressed.
NC_029257.1	LOC_Os02g37800	4329826	0.468435	6.41671	-1.09408	2.68183	3.77591	5e-05	Up-regulated	lecithin:cholesterol acyltransferase, putative, expressed.
NC_029264.1	LOC_Os09g36880	4347725	0.599998	11.2505	-0.73697	3.49192	4.22889	0.0136	Up-regulated	GDSL-like lipase/acylhydrolase, putative, expressed.
NC_029266.1	LOC_Os11g01340	4349544	0.159417	1.04751	-2.64912	0.066964	2.71608	0.0302	Up-regulated	omega-3 fatty acid desaturase, chloroplast precursor, putative, expressed.
NC_029258.1	LOC_Os03g63930	4334838	4.08208	38.2721	2.0293	5.25822	3.22892	5e-05	Up-regulated	acyl carrier protein, putative, expressed.
NC_029263.1	LOC_Os08g04130	4344608	41.1915	5.01217	5.36427	2.32544	-3.03884	5e-05	Down-regulated	copine-6, putative, expressed.
NC_029258.1	LOC_Os03g07920	4331799	12.9941	3.16539	3.69978	1.66238	-2.03741	0.00025	Down-regulated	expressed protein.
NC_029257.1	LOC_Os02g35970	4329720	20.6277	3.3304	4.36651	1.7357	-2.63081	5e-05	Down-regulated	BTBN2 - Bric-a-Brac, Tramtrack, Broad Complex BTB domain with non-phototropic hypocotyl 3 NPH3 and coiled-coil domains, expressed.
NC_029261.1	LOC_Os06g39344	4341424	4.40879	42.217	2.14038	5.39975	3.25937	5e-05	Up-regulated	enoyl-CoA hydratase/isomerase family protein, putative, expressed.
NC_029263.1	LOC_Os08g01150	4344422	0.124394	2.58547	-3.00701	1.37043	4.37744	0.0016	Up-regulated	DTA2, putative, expressed.
NC_029256.1	LOC_Os01g65690	4324833	14.2734	85.7033	3.83526	6.42128	2.58602	5e-05	Up-regulated	4,5-DOPA dioxygenase extradiol, putative, expressed.
NC_029256.1	LOC_Os01g47420	4327862	2.78102	11.3384	1.47561	3.50315	2.02753	0.00025	Up-regulated	pterin-4-alpha-carbinolamine dehydratase, putative, expressed.
NC_029256.1	LOC_Os01g27390	4325712	3.10057	29.4835	1.63253	4.88184	3.24931	5e-05	Up-regulated	glutathione S-transferase, putative, expressed.
NC_029266.1	LOC_Os11g19840	9267506	0.0803001	3.28604	-3.63845	1.71635	5.3548	0.03175	Up-regulated	O-methyltransferase, putative, expressed.
NC_029265.1	LOC_Os10g38340	4349181	0.783676	5.71592	-0.351671	2.51499	2.86665	0.00065	Up-regulated	glutathione S-transferase GSTU6, putative, expressed.
NC_029256.1	LOC_Os01g72170	4325768	0.400417	8.12533	-1.32042	3.02243	4.34285	0.0024	Up-regulated	glutathione S-transferase, putative, expressed.
NC_029265.1	LOC_Os10g38780	4349210	0.459577	6.11034	-1.12162	2.61125	3.73287	0.00045	Up-regulated	glutathione S-transferase, putative, expressed.
NC_029256.1	LOC_Os01g49720	4325643	9.34305	57.4985	3.22389	5.84545	2.62156	5e-05	Up-regulated	glutathione S-transferase, putative, expressed.
NC_029267.1	LOC_Os12g30030	4352230	3.28247	14.4528	1.71478	3.85328	2.1385	0.0001	Up-regulated	IscA-like iron-sulfur assembly protein, mitochondrial precursor, putative, expressed.
NC_029263.1	LOC_Os08g28230	4345405	1.07993	6.19524	0.110938	2.63116	2.52023	0.002	Up-regulated	IscA-like iron-sulfur assembly protein, mitochondrial precursor, putative, expressed.
NC_029264.1	LOC_Os09g27820	4347225	91.9187	14.2037	6.52229	3.82819	-2.69409	5e-05	Down-regulated	1-aminocyclopropane-1-carboxylate oxidase protein, putative, expressed.
NC_029258.1	LOC_Os03g17800	4332482	2.38443	16.6169	1.25364	4.05458	2.80093	5e-05	Up-regulated	phosphatidylinositol transfer protein alpha isoform, putative, expressed.
NC_029258.1	LOC_Os03g25930	4332955	0.437308	2.55616	-1.19328	1.35398	2.54726	0.0159	Up-regulated	emp24/gp25L/p24 family protein, putative, expressed.
NC_029256.1	LOC_Os01g42900	4326649	0.604175	3.15919	-0.726962	1.65955	2.38652	0.0092	Up-regulated	ABC-2 type transporter domain containing protein, expressed.
NC_029263.1	LOC_Os08g44750	4346327	0.253365	24.4523	-1.98071	4.6119	6.59261	0.00025	Up-regulated	auxin-induced protein 5NG4, putative, expressed.
NC_029264.1	LOC_Os09g25770	4347112	5.04602	28.4449	2.33515	4.8301	2.49495	5e-05	Up-regulated	auxin-induced protein 5NG4, putative, expressed.
NC_029256.1	LOC_Os01g14100	4327703	3.46601	15.8342	1.79328	3.98497	2.1917	5e-05	Up-regulated	BT1 family protein, putative, expressed.
NC_029258.1	LOC_Os03g18160	4332510	2.48015	10.0291	1.31043	3.32612	2.01569	0.0003	Up-regulated	mitochondrial carrier protein, putative, expressed.
NC_029263.1	LOC_Os08g43120	4346210	13.4035	98.3077	3.74454	6.61923	2.87469	5e-05	Up-regulated	Plant PDR ABC transporter associated domain containing protein, expressed.
NC_029266.1	LOC_Os11g37700	4350807	3.13747	20.0841	1.6496	4.32798	2.67838	5e-05	Up-regulated	pleiotropic drug resistance protein, putative, expressed.
NC_029264.1	LOC_Os09g16330	9269190	2.00626	14.1003	1.00451	3.81765	2.81315	0.0003	Up-regulated	pleiotropic drug resistance protein, putative, expressed.
NC_029267.1	LOC_Os12g41600	4352759	12.3026	1.09743	3.62089	0.134129	-3.48676	5e-05	Down-regulated	OsSAUR57 - Auxin-responsive SAUR gene family member, expressed.
NC_029263.1	LOC_Os08g02520	4344531	6.3797	1.25444	2.67349	0.327043	-2.34645	0.0036	Down-regulated	OsSAUR31 - Auxin-responsive SAUR gene family member, expressed.
NC_029264.1	LOC_Os09g37495	107275988	18.1183	0.463831	4.17938	-1.10833	-5.2877	0.01275	Down-regulated	auxin responsive protein, putative, expressed.
NC_029264.1	LOC_Os09g26610	4347154	34.0098	6.25762	5.08788	2.64561	-2.44227	0.00015	Down-regulated	OsSAUR38 - Auxin-responsive SAUR gene family member, expressed.
NC_029264.1	LOC_Os09g37350	9267694	15.5047	2.14471	3.95463	1.10078	-2.85385	0.00725	Down-regulated	OsSAUR40 - Auxin-responsive SAUR gene family member, expressed.
NC_029257.1	LOC_Os02g07110	9271608	19.9888	4.96203	4.32112	2.31093	-2.01019	0.00045	Down-regulated	OsSAUR6 - Auxin-responsive SAUR gene family member, expressed.
NC_029256.1	LOC_Os01g18450	4325150	28.2168	4.54739	4.81848	2.18504	-2.63344	5e-05	Down-regulated	expressed protein.
NC_029261.1	LOC_Os06g08750	4340347	0.961766	4.3234	-0.0562422	2.11217	2.16841	0.0001	Up-regulated	integral membrane transporter family protein, putative, expressed.
NC_029267.1	LOC_Os12g13720	9268322	0.503405	5.3633	-0.990209	2.42312	3.41333	0.01965	Up-regulated	Plant PDR ABC transporter associated domain containing protein, expressed.
NC_029264.1	LOC_Os09g38100	4347806	0.250703	5.10234	-1.99595	2.35116	4.34711	0.00285	Up-regulated	phosphate carrier protein, mitochondrial precursor, putative, expressed.
NC_029264.1	LOC_Os09g37410	107278561	19.0179	1.95505	4.24929	0.967206	-3.28208	0.0004	Down-regulated	OsSAUR46 - Auxin-responsive SAUR gene family member, expressed.
NC_029264.1	LOC_Os09g37480	4347764	94.2496	2.86293	6.55841	1.51749	-5.04092	5e-05	Down-regulated	OsSAUR53 - Auxin-responsive SAUR gene family member, expressed.
NC_029264.1	LOC_Os09g37490	4347765	24.1574	0.721231	4.59439	-0.471467	-5.06586	0.0056	Down-regulated	OsSAUR54 - Auxin-responsive SAUR gene family member, expressed.
NC_029264.1	LOC_Os09g37500	4347766	53.9441	3.92966	5.75339	1.9744	-3.77899	5e-05	Down-regulated	OsSAUR55 - Auxin-responsive SAUR gene family member, expressed.
NC_029261.1	LOC_Os06g44410	4341709	7.13282	1.66835	2.83447	0.738422	-2.09605	0.00215	Down-regulated	histidine kinase, putative, expressed.
NC_029258.1	LOC_Os03g20500	4332677	77.9869	18.1634	6.28516	4.18296	-2.10219	5e-05	Down-regulated	OsFBX82 - F-box domain containing protein, expressed.
NC_029258.1	LOC_Os03g11010	4332012	2.71629	13.0101	1.44164	3.70156	2.25992	5e-05	Up-regulated	natural resistance-associated macrophage protein, putative, expressed.
NC_029264.1	LOC_Os09g31130	4347418	1.12701	8.43742	0.1725	3.0768	2.9043	5e-05	Up-regulated	citrate transporter, putative, expressed.
NC_029257.1	LOC_Os02g03410	4328155	54.8302	13.0056	5.7769	3.70106	-2.07584	0.0041	Down-regulated	CAMK_CAMK_like 12 - CAMK includes calcium/calmodulin depedent protein kinases, expressed.
NC_029261.1	LOC_Os06g36670	4341308	4.30286	0.449302	2.1053	-1.15424	-3.25954	0.0107	Down-regulated	bet v I allergen family protein, putative, expressed.
NC_029258.1	LOC_Os03g18600	4332548	139.624	11.9793	7.1254	3.58247	-3.54293	5e-05	Down-regulated	cyclase/dehydrase family protein, putative, expressed.
NC_029263.1	LOC_Os08g39370	4345968	1.21353	10.6536	0.27921	3.41327	3.13405	0.00015	Up-regulated	citrate transporter, putative, expressed.
NC_029263.1	LOC_Os08g39370	4345968	1.31654	24.34	0.396751	4.60526	4.2085	5e-05	Up-regulated	citrate transporter, putative, expressed.
NC_029258.1	LOC_Os03g55680	107276199	38.4501	0.372997	5.26492	-1.42276	-6.68768	0.00235	Down-regulated	expressed protein.
NC_029257.1	LOC_Os02g43620	4330176	0.288143	3.2907	-1.79514	1.71839	3.51354	0.00015	Up-regulated	transporter, major facilitator family, putative, expressed.
NC_029263.1	LOC_Os08g42350	4346153	0.698379	13.1003	-0.517918	3.71153	4.22945	5e-05	Up-regulated	nodulin MtN3 family protein, putative, expressed.
NC_029267.1	LOC_Os12g01530	4351264	1.70829	11.7228	0.772553	3.55125	2.77869	5e-05	Up-regulated	ferritin-1, chloroplast precursor, putative, expressed.
NC_029264.1	LOC_Os09g35600	4347624	0.745922	4.85705	-0.422903	2.28008	2.70298	0.00085	Up-regulated	MATE domain containing protein, expressed.
NC_029256.1	LOC_Os01g49120	4324144	1.76014	11.7705	0.81569	3.5571	2.74141	5e-05	Up-regulated	MATE efflux family protein, putative, expressed.
NC_029265.1	LOC_Os10g20470	4348369	3.18756	17.2578	1.67245	4.10918	2.43672	5e-05	Up-regulated	MATE efflux family protein, putative, expressed.
NC_029257.1	LOC_Os02g45380	4330303	0.18801	2.69251	-2.41112	1.42895	3.84007	0.00155	Up-regulated	MATE domain containing protein, expressed.
NC_029258.1	LOC_Os03g62270	4334722	0.608314	5.19342	-0.717112	2.37668	3.0938	0.00035	Up-regulated	MATE efflux family protein, putative, expressed.
NC_029258.1	LOC_Os03g13250	4332182	1.79585	8.60749	0.844667	3.10559	2.26093	0.0001	Up-regulated	peptide transporter PTR2, putative, expressed.
NC_029256.1	LOC_Os01g49240	4324110	26.5298	0.751203	4.72954	-0.412725	-5.14227	5e-05	Down-regulated	limonoid UDP-glucosyltransferase, putative, expressed.
NC_029258.1	LOC_Os03g13274	4332183	3.86787	25.7345	1.95154	4.68563	2.73409	5e-05	Up-regulated	peptide transporter PTR2, putative, expressed.
NC_029265.1	LOC_Os10g05780	4348111	0.379391	9.53244	-1.39824	3.25285	4.65109	0.00015	Up-regulated	POT domain containing peptide transporter, putative, expressed.
NC_029267.1	LOC_Os12g02310	4351317	7.5239	176.934	2.91148	7.46707	4.55559	0.00025	Up-regulated	LTPL11 - Protease inhibitor/seed storage/LTP family protein precursor, expressed.
NC_029263.1	LOC_Os08g38160	107276662	8.72671	1.54082	3.12544	0.623698	-2.50174	0.0004	Down-regulated	cytokinin-O-glucosyltransferase, putative, expressed.
NC_029261.1	LOC_Os06g17020	9268427	80.5569	5.36253	6.33194	2.42291	-3.90902	5e-05	Down-regulated	anthocyanin 3-O-beta-glucosyltransferase, putative, expressed.
NC_029267.1	LOC_Os12g02330	4351319	0.21479	18.9043	-2.219	4.24064	6.45964	0.01925	Up-regulated	LTPL13 - Protease inhibitor/seed storage/LTP family protein precursor, expressed.
NC_029256.1	LOC_Os01g60740	4327617	56.4042	525.948	5.81773	9.03878	3.22104	5e-05	Up-regulated	LTPL16 - Protease inhibitor/seed storage/LTP family protein precursor, expressed.
NC_029266.1	LOC_Os11g02400	4349605	2.83223	65.4693	1.50194	6.03275	4.53081	5e-05	Up-regulated	LTPL8 - Protease inhibitor/seed storage/LTP family protein precursor, expressed.
NC_029265.1	LOC_Os10g36100	4349058	1.18722	102.74	0.247587	6.68285	6.43527	0.00375	Up-regulated	LTPL157 - Protease inhibitor/seed storage/LTP family protein precursor, expressed.
NC_029262.1	LOC_Os07g07930	4342534	10.0224	286.855	3.32516	8.16418	4.83901	5e-05	Up-regulated	LTPL78 - Protease inhibitor/seed storage/LTP family protein precursor, expressed.
NC_029257.1	LOC_Os02g44310	4330226	6.23693	229.705	2.64084	7.84364	5.2028	5e-05	Up-regulated	LTPL112 - Protease inhibitor/seed storage/LTP family protein precursor, expressed.
NC_029257.1	LOC_Os02g17534	4329001	79.2101	10.0558	6.30761	3.32996	-2.97765	5e-05	Down-regulated	xyloglucan fucosyltransferase, putative, expressed.
NC_029267.1	LOC_Os12g02340	4351320	3.49969	40.6741	1.80723	5.34604	3.53881	5e-05	Up-regulated	LTPL14 - Protease inhibitor/seed storage/LTP family protein precursor, expressed.
NC_029258.1	LOC_Os03g02050	4331362	24.0493	125.278	4.58792	6.96899	2.38107	5e-05	Up-regulated	LTPL151 - Protease inhibitor/seed storage/LTP family protein precursor, expressed.
NC_029256.1	LOC_Os01g43460	4326677	0.19524	1.44574	-2.35668	0.531808	2.88849	0.003	Up-regulated	C4-dicarboxylate transporter/malic acid transport protein, expressed.
NC_029264.1	LOC_Os09g23300	4346978	0.235482	3.56986	-2.08631	1.83587	3.92218	0.0157	Up-regulated	integral membrane protein, putative, expressed.
NC_029256.1	LOC_Os01g21250	4327292	46.793	298.384	5.54822	8.22103	2.67281	5e-05	Up-regulated	late embryogenesis abundant protein, putative, expressed.
NC_029257.1	LOC_Os02g53320	4330880	0.818814	4.43214	-0.288392	2.148	2.4364	0.00265	Up-regulated	universal stress protein domain containing protein, putative, expressed.
NC_029266.1	LOC_Os11g06720	4349876	20.211	315.763	4.33707	8.3027	3.96563	5e-05	Up-regulated	abscisic stress-ripening, putative, expressed.
NC_029256.1	LOC_Os01g73250	4324459	0.314097	15.0835	-1.67072	3.9149	5.58562	0.01025	Up-regulated	abscisic stress-ripening, putative, expressed.
NC_029256.1	LOC_Os01g65440	4324775	1.61846	19.5108	0.694622	4.2862	3.59158	5e-05	Up-regulated	universal stress protein domain containing protein, putative, expressed.
NC_029263.1	LOC_Os08g36440	4345793	6.3779	25.5704	2.67308	4.6764	2.00332	0.00525	Up-regulated	HVA22, putative, expressed.
NC_029263.1	LOC_Os08g36440	4345793	9.83842	41.203	3.29843	5.36468	2.06625	0.00205	Up-regulated	HVA22, putative, expressed.
NC_029266.1	LOC_Os11g07922	4349944	1.38054	7.40834	0.465233	2.88915	2.42391	0.0002	Up-regulated	short chain dehydrogenase/reductase protein, putative, expressed.
NC_029257.1	LOC_Os02g01060	4327974	0.581667	4.01472	-0.781735	2.0053	2.78703	0.02395	Up-regulated	harpin-induced protein 1 domain containing protein, expressed.
NC_029257.1	LOC_Os02g33550	4329582	2.53027	42.0633	1.33929	5.39449	4.0552	0.0001	Up-regulated	harpin-induced protein 1 domain containing protein, expressed.
NC_029258.1	LOC_Os03g03700	4331493	1.88314	13.04	0.91314	3.70487	2.79174	5e-05	Up-regulated	MLO domain containing protein, putative, expressed.
NC_029267.1	LOC_Os12g36850	4352488	5.43662	109.777	2.44271	6.77843	4.33572	5e-05	Up-regulated	pathogenesis-related Bet v I family protein, putative, expressed.
NC_029261.1	LOC_Os06g22960	4340941	5761.11	700.496	12.4921	9.45223	-3.0399	0.00615	Down-regulated	aquaporin protein, putative, expressed.
NC_029267.1	LOC_Os12g36880	4352491	22.4977	197.347	4.49171	7.62459	3.13288	5e-05	Up-regulated	pathogenesis-related Bet v I family protein, putative, expressed.
NC_029267.1	LOC_Os12g31450	4352263	11.2183	2.72038	3.48778	1.44381	-2.04398	0.04775	Down-regulated	plastid division regulator MinE, putative, expressed.
NC_029258.1	LOC_Os03g18850	4332568	3.22352	27.579	1.68864	4.7855	3.09686	5e-05	Up-regulated	pathogenesis-related Bet v I family protein, putative, expressed.
NC_029261.1	LOC_Os06g48060	4341938	75.6378	16.0468	6.24104	4.00421	-2.23682	5e-05	Down-regulated	ABC transporter, ATP-binding protein, putative, expressed.
NC_029256.1	LOC_Os01g06740	4324068	1.04046	12.3621	0.0572215	3.62785	3.57062	5e-05	Up-regulated	ribosome inactivating protein, putative, expressed.
NC_029261.1	LOC_Os06g20150	4340843	0.187559	25.3234	-2.41458	4.6624	7.07699	0.01875	Up-regulated	peroxidase precursor, putative, expressed.
NC_029258.1	LOC_Os03g36560	4333262	0.162225	16.1868	-2.62393	4.01675	6.64069	0.0133	Up-regulated	peroxidase precursor, putative, expressed.
NC_029258.1	LOC_Os03g24600	4332888	18.2241	128.973	4.18778	7.01093	2.82315	5e-05	Up-regulated	peptide methionine sulfoxide reductase msrB, putative, expressed.
NC_029262.1	LOC_Os07g48060	4344282	0.31515	3.71224	-1.66589	1.89229	3.55818	0.00085	Up-regulated	peroxidase precursor, putative, expressed.
NC_029262.1	LOC_Os07g41310	4343844	117.149	9.54651	6.8722	3.25497	-3.61722	5e-05	Down-regulated	COBRA, putative, expressed.
NC_029267.1	LOC_Os12g02060	107275849	0.438213	6.72533	-1.1903	2.74961	3.9399	0.00125	Up-regulated	peroxidase precursor, putative, expressed.
NC_029256.1	LOC_Os01g18970	107277064	1.57986	6.39243	0.659797	2.67636	2.01657	0.0025	Up-regulated	peroxidase precursor, putative, expressed.
NC_029261.1	LOC_Os06g33100	4341171	0.603243	4.84208	-0.729189	2.27563	3.00482	0.0001	Up-regulated	peroxidase precursor, putative, expressed.
NC_029261.1	LOC_Os06g32960	4341166	0.247235	1.09716	-2.01605	0.133774	2.14982	0.0361	Up-regulated	peroxidase precursor, putative, expressed.
NC_029256.1	LOC_Os01g16152	4324376	3.2991	20.5767	1.72207	4.36294	2.64087	0.0454	Up-regulated	peroxiredoxin, putative, expressed.
NC_029256.1	LOC_Os01g16152	4324376	8.04436	55.3428	3.00798	5.79032	2.78235	5e-05	Up-regulated	peroxiredoxin, putative, expressed.
NC_029258.1	LOC_Os03g48080	4333749	128.381	552.906	7.00429	9.11089	2.10661	5e-05	Up-regulated	CHCH domain containing protein, expressed.
NC_029257.1	LOC_Os02g46910	4330402	419.394	82.4718	8.71216	6.36583	-2.34633	5e-05	Down-regulated	glycosyl hydrolases family 16, putative, expressed.
NC_029262.1	LOC_Os07g34580	4343444	63.0972	7.40982	5.9795	2.88944	-3.09007	0.0081	Down-regulated	glycosyl hydrolases family 16, putative, expressed.
NC_029262.1	LOC_Os07g34580	4343444	74.3424	7.25494	6.21611	2.85896	-3.35715	5e-05	Down-regulated	glycosyl hydrolases family 16, putative, expressed.
NC_029266.1	LOC_Os11g33270	4350662	778.262	38.4675	9.60411	5.26557	-4.33854	5e-05	Down-regulated	glycosyl hydrolases family 16, putative, expressed.
NC_029267.1	LOC_Os12g36100	4352456	0.66544	4.1628	-0.58762	2.05755	2.64517	5e-05	Up-regulated	kinesin-4, putative, expressed.
NC_029258.1	LOC_Os03g11550	9268873	6.85672	33.1498	2.77752	5.05093	2.27341	5e-05	Up-regulated	protein of unknown function DUF1675 domain containing protein, expressed.
NC_029262.1	LOC_Os07g41160	4343834	4.04641	23.3946	2.01664	4.5481	2.53146	5e-05	Up-regulated	protein of unknown function DUF1675 domain containing protein, expressed.
NC_029261.1	LOC_Os06g48160	4341940	1366.46	251.529	10.4162	7.97458	-2.44164	5e-05	Down-regulated	glycosyl hydrolases family 16, putative, expressed.
NC_029261.1	LOC_Os06g48180	4341942	93.9753	15.0995	6.55421	3.91643	-2.63778	5e-05	Down-regulated	glycosyl hydrolases family 16, putative, expressed.
NC_029265.1	LOC_Os10g35480	4349013	2.05031	17.2818	1.03584	4.11118	3.07534	5e-05	Up-regulated	lanC-like protein 2, putative, expressed.
NC_029262.1	LOC_Os07g22580	4342995	1.89796	8.3889	0.92445	3.06848	2.14403	0.0001	Up-regulated	rhoGAP domain containing protein, expressed.
NC_029261.1	LOC_Os06g18000	4340783	47.0829	9.71356	5.55713	3.28	-2.27713	5e-05	Down-regulated	protein kinase domain containing protein, expressed.
NC_029261.1	LOC_Os06g47250	9271691	3.81358	0.874311	1.93115	-0.193782	-2.12493	0.0002	Down-regulated	DUF292 domain containing protein, expressed.
NC_029258.1	LOC_Os03g43480	4333518	1.10615	6.28442	0.145547	2.65178	2.50623	0.005	Up-regulated	AGG2, putative, expressed.
NC_029258.1	LOC_Os03g31180	9266342	0.848572	20.935	-0.236891	4.38785	4.62474	5e-05	Up-regulated	diacylglycerol kinase 1, putative, expressed.
NC_029256.1	LOC_Os01g50820	4324249	55.026	7.64123	5.78204	2.9338	-2.84824	5e-05	Down-regulated	transporter, major facilitator family, putative, expressed.
NC_029264.1	LOC_Os09g35860	4347642	1.84625	9.6735	0.884598	3.27404	2.38944	0.0001	Up-regulated	ras-related protein, putative, expressed.
NC_029262.1	LOC_Os07g04930	4342376	2.99433	55.6962	1.58223	5.79951	4.21728	5e-05	Up-regulated	retrotransposon protein, putative, unclassified, expressed.
NC_029263.1	LOC_Os08g37300	9266895	2.00063	189.503	1.00045	7.56608	6.56562	5e-05	Up-regulated	expressed protein.
NC_029262.1	LOC_Os07g03200	4342304	1.57326	16.5282	0.653757	4.04686	3.3931	0.0002	Up-regulated	phytosulfokines precursor, putative, expressed.
NC_029258.1	LOC_Os03g17350	4332449	0.332893	14.5044	-1.58687	3.85842	5.44528	0.00485	Up-regulated	white-brown complex homolog protein, putative, expressed.
NC_029266.1	LOC_Os11g18570	4350299	0.528887	212.026	-0.918969	7.7281	8.64707	5e-05	Up-regulated	cytochrome P450, putative, expressed.
NC_029262.1	LOC_Os07g33620	4343399	0.299823	3.26345	-1.73782	1.7064	3.44421	0.00545	Up-regulated	cytochrome P450 domain containing protein, expressed.
NC_029267.1	LOC_Os12g37510	4352520	1.52652	22.5812	0.610246	4.49705	3.8868	5e-05	Up-regulated	UDP-glucoronosyl and UDP-glucosyl transferase domain containing protein, expressed.
NC_029258.1	LOC_Os03g19240	4332592	0.227001	8.74679	-2.13923	3.12875	5.26799	0.0002	Up-regulated	AMP-binding enzyme, putative, expressed.
NC_029267.1	LOC_Os12g08760	4351693	11.1134	195.591	3.47423	7.6117	4.13748	5e-05	Up-regulated	carboxyvinyl-carboxyphosphonate phosphorylmutase, putative, expressed.
NC_029257.1	LOC_Os02g17620	4329005	0.165194	8.28524	-2.59777	3.05054	5.64831	0.03175	Up-regulated	isochorismatase family protein, putative, expressed.
NC_029256.1	LOC_Os01g06220	4324077	0.60357	3.63723	-0.728407	1.86284	2.59125	0.0015	Up-regulated	gibberellin receptor GID1L2, putative, expressed.
NC_029262.1	LOC_Os07g06840	4342461	3.45982	20.9707	1.7907	4.3903	2.5996	5e-05	Up-regulated	gibberellin receptor GID1L2, putative, expressed.
NC_029262.1	LOC_Os07g06880	4342464	0.587027	9.21945	-0.768501	3.20468	3.97318	5e-05	Up-regulated	gibberellin receptor GID1L2, putative, expressed.
NC_029261.1	LOC_Os06g20200	4340844	0.405294	2.49195	-1.30296	1.31728	2.62023	0.0135	Up-regulated	gibberellin receptor GID1L2, putative, expressed.
NC_029264.1	LOC_Os09g28690	4347289	5.64506	28.1007	2.49699	4.81253	2.31554	5e-05	Up-regulated	gibberellin receptor GID1L2, putative, expressed.
NC_029256.1	LOC_Os01g01380	4326450	2.84589	0.579516	1.50888	-0.78708	-2.29596	0.0004	Down-regulated	expressed protein.
NC_029258.1	LOC_Os03g02530	4331402	455.241	80.1002	8.83049	6.32373	-2.50675	5e-05	Down-regulated	OsRhmbd7 - Putative Rhomboid homologue, expressed.
NC_029258.1	LOC_Os03g19000	9267541	13.0061	1.21785	3.70112	0.284336	-3.41678	0.00115	Down-regulated	peroxisomal biogenesis factor 11, putative, expressed.
NC_029263.1	LOC_Os08g37040	4345822	0.766329	8.95004	-0.383964	3.16189	3.54586	0.00015	Up-regulated	gibberellin receptor GID1L2, putative, expressed.
NC_029262.1	LOC_Os07g44060	4344018	0.339284	31.945	-1.55943	4.99752	6.55695	0.00335	Up-regulated	haloacid dehalogenase-like hydrolase family protein, putative, expressed.
NC_029258.1	LOC_Os03g57080	4334333	0.973122	5.292	-0.0393074	2.40381	2.44312	0.0004	Up-regulated	PLA IIIA/PLP7, putative, expressed.
NC_029266.1	LOC_Os11g38050	4350831	0.536882	5.18872	-0.897323	2.37538	3.2727	0.0002	Up-regulated	phosphoesterase family protein, putative, expressed.
NC_029256.1	LOC_Os01g08090	4326218	0.788564	4.17057	-0.3427	2.06024	2.40294	5e-05	Up-regulated	flavonol-3-O-glycoside-7-O-glucosyltransferase 1, putative, expressed.
NC_029258.1	LOC_Os03g12990	4332157	3.17857	13.6505	1.66838	3.77088	2.10251	0.0006	Up-regulated	phytosulfokines precursor, putative, expressed.
NC_029256.1	LOC_Os01g73940	4323841	69.0875	359.148	6.11035	8.48843	2.37808	5e-05	Up-regulated	expressed protein.
NC_029258.1	LOC_Os03g22200	4332795	0.133882	61.1829	-2.90097	5.93506	8.83602	0.01995	Up-regulated	nodulin MtN3 family protein, putative, expressed.
NC_029264.1	LOC_Os09g28050	4347242	1.8051	26.606	0.852079	4.73368	3.8816	0.0001	Up-regulated	asparate aminotransferase, putative, expressed.
NC_029256.1	LOC_Os01g16146	4324375	1.80495	8.22335	0.851959	3.03973	2.18777	5e-05	Up-regulated	phenazine biosynthesis protein, putative, expressed.
NC_029262.1	LOC_Os07g16040	4342880	0.716721	26.0748	-0.480516	4.70458	5.1851	5e-05	Up-regulated	erythronate-4-phosphate dehydrogenase domain containing protein, expressed.
NC_029262.1	LOC_Os07g42626	4343918	1.60429	7.69631	0.681935	2.94417	2.26223	5e-05	Up-regulated	STRUBBELIG-RECEPTOR FAMILY 6 precursor, putative, expressed.
NC_029266.1	LOC_Os11g26780	4350453	1.03714	1102.66	0.0526107	10.1068	10.0542	5e-05	Up-regulated	dehydrin, putative, expressed.
NC_029256.1	LOC_Os01g51410	4325932	95.8411	17.0052	6.58257	4.0879	-2.49466	5e-05	Down-regulated	glycine dehydrogenase, putative, expressed.
NC_029266.1	LOC_Os11g26760	4350452	0.336504	604.95	-1.5713	9.24067	10.812	0.0156	Up-regulated	dehydrin, putative, expressed.
NC_029266.1	LOC_Os11g26750	4350451	0.667624	995.479	-0.582892	9.95925	10.5421	0.00025	Up-regulated	dehydrin, putative, expressed.
NC_029263.1	LOC_Os08g25140	4345318	97.9066	16.4966	6.61333	4.0441	-2.56923	5e-05	Down-regulated	ethanol tolerance protein GEKO1, putative, expressed.
NC_029256.1	LOC_Os01g70690	107278572	87.229	6.43575	6.44674	2.68611	-3.76063	5e-05	Down-regulated	RALFL1 - Rapid ALkalinization Factor RALF family protein precursor, putative, expressed.
NC_029256.1	LOC_Os01g25540	4326019	585.847	115.563	9.19438	6.85254	-2.34184	5e-05	Down-regulated	RALFL6 - Rapid ALkalinization Factor RALF family protein precursor, expressed.
NC_029266.1	LOC_Os11g26790	4350454	43.1857	3421.75	5.43248	11.7405	6.30804	5e-05	Up-regulated	dehydrin, putative, expressed.
NC_029266.1	LOC_Os11g26570	4350448	2.08654	1650.61	1.06111	10.6888	9.62767	5e-05	Up-regulated	dehydrin, putative, expressed.
NC_029265.1	LOC_Os10g41100	4349376	0.124386	5.82184	-3.0071	2.54148	5.54858	0.01155	Up-regulated	CCT motif family protein, expressed.
NC_029267.1	LOC_Os12g19304	107275865	0.886511	4.23913	-0.17379	2.08377	2.25756	0.0362	Up-regulated	Fe-S metabolism associated domain containing protein, expressed.
NC_029259.1	LOC_Os04g39210	9272649	4.18528	29.8381	2.06532	4.89908	2.83376	5e-05	Up-regulated	agmatine deiminase, putative, expressed.
NC_029267.1	LOC_Os12g36210	9271283	2.00623	29.6942	1.00449	4.89211	3.88762	5e-05	Up-regulated	inhibitor I family protein, putative, expressed.
NC_029265.1	LOC_Os10g42780	4349509	0.23427	2.08141	-2.09376	1.05756	3.15132	0.01805	Up-regulated	lrgB-like family protein, expressed.
NC_029256.1	LOC_Os01g60830	4327573	0.579329	13.8009	-0.787545	3.78669	4.57423	0.0007	Up-regulated	expressed protein.
NC_029257.1	LOC_Os02g44108	4330213	673.01	48.5822	9.39448	5.60236	-3.79213	5e-05	Down-regulated	expansin precursor, putative, expressed.
NC_029265.1	LOC_Os10g40730	4349350	679.159	136.005	9.40761	7.08752	-2.32009	5e-05	Down-regulated	expansin precursor, putative, expressed.
NC_029258.1	LOC_Os03g06000	4331665	0.303472	11.3318	-1.72036	3.50231	5.22267	0.01515	Up-regulated	expansin precursor, putative, expressed.
NC_029258.1	LOC_Os03g55120	4334174	244.116	40.4295	7.93142	5.33734	-2.59409	5e-05	Down-regulated	plastocyanin-like domain containing protein, putative, expressed.
NC_029258.1	LOC_Os03g55120	4334174	90.9624	13.0069	6.5072	3.70121	-2.80599	0.00015	Down-regulated	plastocyanin-like domain containing protein, putative, expressed.
NC_029261.1	LOC_Os06g41700	4341549	1.50801	6.57037	0.592646	2.71597	2.12333	0.00055	Up-regulated	expansin precursor, putative, expressed.
NC_029261.1	LOC_Os06g50400	4342086	0.17399	6.39374	-2.52292	2.67666	5.19959	0.00645	Up-regulated	expansin precursor, putative, expressed.
NC_029262.1	LOC_Os07g20340	4342974	22.1438	0.388239	4.46883	-1.36498	-5.83381	5e-05	Down-regulated	heavy metal-associated domain containing protein, expressed.
NC_029256.1	LOC_Os01g48710	4325275	18.7214	4.52826	4.22662	2.17896	-2.04766	0.0003	Down-regulated	heavy metal-associated domain containing protein, expressed.
NC_029261.1	LOC_Os06g35060	4341233	6.00523	1.16978	2.58622	0.226237	-2.35999	0.0004	Down-regulated	heavy metal-associated domain containing protein, expressed.
NC_029261.1	LOC_Os06g37300	4341343	0.280142	12.476	-1.83577	3.64108	5.47686	0.0001	Up-regulated	cytochrome P450, putative, expressed.
NC_029265.1	LOC_Os10g33900	4348914	0.182596	4.16436	-2.45327	2.05809	4.51137	0.00915	Up-regulated	possible lysine decarboxylase domain containing protein, expressed.
NC_029258.1	LOC_Os03g01880	4331344	0.342253	6.43627	-1.54686	2.68622	4.23309	0.0071	Up-regulated	possible lysine decarboxylase domain containing protein, expressed.
NC_029262.1	LOC_Os07g01660	4342203	21.9948	102.232	4.45909	6.6757	2.21661	5e-05	Up-regulated	dirigent, putative, expressed.
NC_029263.1	LOC_Os08g28790	4345418	0.208564	5.15893	-2.26144	2.36707	4.62851	0.01925	Up-regulated	dirigent, putative, expressed.
NC_029257.1	LOC_Os02g37330	4329806	45.6978	8.54769	5.51405	3.09553	-2.41852	5e-05	Down-regulated	heavy metal associated domain containing protein, expressed.
NC_029266.1	LOC_Os11g42550	9266169	3.30985	55.4901	1.72677	5.79416	4.06739	5e-05	Up-regulated	dirigent, putative, expressed.
NC_029256.1	LOC_Os01g47360	9272543	4.38478	0.485561	2.1325	-1.04228	-3.17478	0.0131	Down-regulated	GATA zinc finger domain containing protein, expressed.
NC_029266.1	LOC_Os11g07670	4349929	14.3524	62.9302	3.84322	5.97568	2.13246	5e-05	Up-regulated	dirigent, putative, expressed.
NC_029263.1	LOC_Os08g03420	4344575	39.6209	1.89751	5.30819	0.924107	-4.38408	5e-05	Down-regulated	kelch repeat protein, putative, expressed.
NC_029263.1	LOC_Os08g03420	4344575	11.4215	1.39503	3.51368	0.480296	-3.03339	0.00025	Down-regulated	kelch repeat protein, putative, expressed.
NC_029257.1	LOC_Os02g11790	9267696	48.0499	0.974131	5.58646	-0.0378123	-5.62427	5e-05	Down-regulated	OsFBK4 - F-box domain and kelch repeat containing protein, expressed.
NC_029266.1	LOC_Os11g07680	4349930	2.77404	14.0818	1.47199	3.81576	2.34377	0.00085	Up-regulated	dirigent, putative, expressed.
NC_029266.1	LOC_Os11g07830	4349933	0.288599	27.5036	-1.79286	4.78155	6.57441	0.01025	Up-regulated	dirigent, putative, expressed.
NC_029267.1	LOC_Os12g07580	4351644	0.712061	8.32806	-0.489927	3.05798	3.54791	0.0045	Up-regulated	dirigent, putative, expressed.
NC_029262.1	LOC_Os07g44280	4344034	0.249127	41.7864	-2.00505	5.38496	7.39001	0.03335	Up-regulated	dirigent, putative, expressed.
NC_029261.1	LOC_Os06g43620	4341641	1.57701	39.2206	0.657192	5.29354	4.63635	5e-05	Up-regulated	haemolysin-III, putative, expressed.
NC_029258.1	LOC_Os03g21210	4332724	79.397	12.6084	6.31101	3.65631	-2.6547	5e-05	Down-regulated	endoglucanase, putative, expressed.
NC_029262.1	LOC_Os07g23740	4343038	15.7119	3.66886	3.97379	1.87533	-2.09845	5e-05	Down-regulated	sterol 3-beta-glucosyltransferase, putative, expressed.
NC_029267.1	LOC_Os12g36830	4352487	69.3767	350.415	6.11638	8.45292	2.33654	5e-05	Up-regulated	pathogenesis-related Bet v I family protein, putative, expressed.
NC_029256.1	LOC_Os01g37130	4325851	0.810133	4.6351	-0.303769	2.2126	2.51637	0.00045	Up-regulated	protein phosphatase 2C, putative, expressed.
NC_029256.1	LOC_Os01g42800	4325327	0.448258	5.50286	-1.1576	2.46018	3.61778	0.01375	Up-regulated	MEE18, putative, expressed.
NC_029256.1	LOC_Os01g62490	4327501	1.08087	12.2473	0.112193	3.61439	3.5022	5e-05	Up-regulated	laccase precursor protein, putative, expressed.
NC_029262.1	LOC_Os07g13800	4342812	0.373295	2.00715	-1.42161	1.00515	2.42676	0.00995	Up-regulated	cytokinin-N-glucosyltransferase, putative, expressed.
NC_029261.1	LOC_Os06g18670	4340788	0.395939	4.88769	-1.33665	2.28915	3.62581	0.01295	Up-regulated	anthocyanidin 3-O-glucosyltransferase, putative, expressed.
NC_029258.1	LOC_Os03g62480	4334736	0.112606	1.22435	-3.15064	0.292016	3.44266	0.0359	Up-regulated	anthocyanidin 5,3-O-glucosyltransferase, putative, expressed.
NC_029256.1	LOC_Os01g19220	4326722	117.599	12.5816	6.87773	3.65324	-3.22449	5e-05	Down-regulated	beta-D-xylosidase, putative, expressed.
NC_029256.1	LOC_Os01g59100	4327545	0.702476	18.0939	-0.509479	4.17743	4.68691	5e-05	Up-regulated	cytokinin-N-glucosyltransferase 1, putative, expressed.
NC_029257.1	LOC_Os02g51930	4330775	0.109216	101.789	-3.19474	6.66944	9.86418	0.01155	Up-regulated	cytokinin-O-glucosyltransferase 2, putative, expressed.
NC_029256.1	LOC_Os01g08110	4326220	0.6646	4.16159	-0.589442	2.05713	2.64658	0.0107	Up-regulated	flavonol-3-O-glycoside-7-O-glucosyltransferase 1, putative, expressed.
NC_029257.1	LOC_Os02g45310	4330300	91.4916	9.7493	6.51557	3.2853	-3.23027	5e-05	Down-regulated	dehydration response related protein, putative, expressed.
NC_029265.1	LOC_Os10g36690	4349089	205.778	36.2193	7.68494	5.17869	-2.50626	5e-05	Down-regulated	dehydration response related protein, putative, expressed.
NC_029261.1	LOC_Os06g04680	9270467	12.9687	3.18893	3.69696	1.67307	-2.02389	5e-05	Down-regulated	expressed protein.
NC_029262.1	LOC_Os07g32630	4343353	1.11245	13.8913	0.15374	3.79611	3.64238	5e-05	Up-regulated	UDP-glucoronosyl and UDP-glucosyl transferase domain containing protein, expressed.
NC_029257.1	LOC_Os02g10880	4328664	0.992847	4.68802	-0.0103567	2.22898	2.23934	0.0006	Up-regulated	UDP-glucoronosyl and UDP-glucosyl transferase domain containing protein, expressed.
NC_029261.1	LOC_Os06g18010	9266253	0.821071	5.79558	-0.284421	2.53495	2.81937	0.0003	Up-regulated	UDP-glucoronosyl and UDP-glucosyl transferase domain containing protein, expressed.
NC_029264.1	LOC_Os09g34214	4347591	0.182167	4.41156	-2.45667	2.14129	4.59796	0.01515	Up-regulated	UDP-glucoronosyl and UDP-glucosyl transferase domain containing protein, expressed.
NC_029261.1	LOC_Os06g08830	4340351	1.53021	6.95061	0.61373	2.79714	2.18341	0.0015	Up-regulated	UDP-glucoronosyl and UDP-glucosyl transferase, putative, expressed.
NC_029258.1	LOC_Os03g59030	4334491	0.546403	3.25737	-0.871963	1.70371	2.57567	0.00245	Up-regulated	UDP-rhamnose rhamnosyltransferase, putative, expressed.
NC_029264.1	LOC_Os09g25490	4347093	1.26702	20.9745	0.341439	4.39056	4.04912	5e-05	Up-regulated	CESA9 - cellulose synthase, expressed.
NC_029262.1	LOC_Os07g36610	4343551	0.610641	4.59962	-0.711604	2.20151	2.91312	5e-05	Up-regulated	CSLF9 - cellulose synthase-like family F; beta1,3;1,4 glucan synthase, expressed.
NC_029262.1	LOC_Os07g49370	4344394	2.23932	12.3731	1.16306	3.62914	2.46608	5e-05	Up-regulated	glycosyltransferase family 43 protein, putative, expressed.
NC_029265.1	LOC_Os10g32980	4348853	4.02966	29.395	2.01066	4.8775	2.86684	5e-05	Up-regulated	CESA7 - cellulose synthase, expressed.
NC_029262.1	LOC_Os07g42700	4343923	3.88197	18.0398	1.95679	4.17311	2.21632	5e-05	Up-regulated	paramyosin, putative, expressed.
NC_029257.1	LOC_Os02g42870	4330121	0.121977	2.25571	-3.03532	1.17358	4.2089	0.0068	Up-regulated	MYB family transcription factor, putative, expressed.
NC_029258.1	LOC_Os03g52320	4334010	0.722897	8.94535	-0.468138	3.16114	3.62928	5e-05	Up-regulated	GRF-interacting factor 1, putative, expressed.
NC_029257.1	LOC_Os02g51110	4330713	0.883807	12.3619	-0.178197	3.62783	3.80603	0.0002	Up-regulated	aquaporin protein, putative, expressed.
NC_029262.1	LOC_Os07g26630	4343119	0.75223	42.4046	-0.410754	5.40615	5.8169	5e-05	Up-regulated	aquaporin protein, putative, expressed.
NC_029267.1	LOC_Os12g02040	4351298	46.1878	11.4941	5.52944	3.52282	-2.00662	5e-05	Down-regulated	hypoxia-responsive family protein, putative, expressed.
NC_029262.1	LOC_Os07g26660	4343121	0.619622	7.44048	-0.69054	2.8954	3.58594	0.01245	Up-regulated	aquaporin protein, putative, expressed.
NC_029265.1	LOC_Os10g35050	4348981	9.30411	112.089	3.21787	6.8085	3.59064	5e-05	Up-regulated	aquaporin protein, putative, expressed.
NC_029256.1	LOC_Os01g13120	4324276	1.58525	15.8455	0.66471	3.986	3.32129	0.00015	Up-regulated	aquaporin protein, putative, expressed.
NC_029257.1	LOC_Os02g13870	4328814	9.51388	44.7684	3.25003	5.48441	2.23437	5e-05	Up-regulated	aquaporin protein, putative, expressed.
NC_029261.1	LOC_Os06g06560	9269493	4.42914	22.787	2.14703	4.51014	2.36311	5e-05	Up-regulated	starch synthase, putative, expressed.
NC_029258.1	LOC_Os03g03164	4331449	1.01982	12.955	0.0283145	3.69544	3.66712	0.0249	Up-regulated	homeobox protein knotted-1, putative, expressed.
NC_029258.1	LOC_Os03g03164	4331449	1.0594	23.0143	0.0832474	4.52446	4.44122	0.0009	Up-regulated	homeobox protein knotted-1, putative, expressed.
NC_029257.1	LOC_Os02g49310	4330580	49.3444	6.84027	5.62481	2.77405	-2.85076	5e-05	Down-regulated	AGC_PVPK_like_kin82y.7 - ACG kinases include homologs to PKA, PKG and PKC, expressed
NC_029258.1	LOC_Os03g44020	4333549	40.9076	4.41661	5.3543	2.14294	-3.21136	5e-05	Down-regulated	AGC_PVPK_like_kin82y.9 - ACG kinases include homologs to PKA, PKG and PKC, expressed
NC_029263.1	LOC_Os08g39460	9269887	10.6216	2.58284	3.40893	1.36896	-2.03997	0.0001	Down-regulated	AGC_PVPK_like_CDK8.2 - ACG kinases include homologs to PKA, PKG and PKC, expressed
NC_029266.1	LOC_Os11g29840	4350543	155.175	11.2921	7.27775	3.49724	-3.7805	5e-05	Down-regulated	expressed protein.
NC_029257.1	LOC_Os02g02340	4328061	1.0268	11.3873	0.0381552	3.50935	3.4712	0.0023	Up-regulated	glycerol-3-phosphate acyltransferase, putative, expressed.
NC_029262.1	LOC_Os07g28400	4343177	6.88987	45.2378	2.78448	5.49946	2.71498	5e-05	Up-regulated	CDGSH iron sulfur domain-containing protein 1, putative, expressed.
NC_029256.1	LOC_Os01g57854	4325861	182.924	6.41084	7.5151	2.68051	-4.83459	5e-05	Down-regulated	pectinesterase, putative, expressed.
NC_029257.1	LOC_Os02g18650	4329045	1547.65	1.17766	10.5959	0.235923	-10.3599	5e-05	Down-regulated	pectinesterase, putative, expressed.
NC_029263.1	LOC_Os08g34900	4345722	257.966	18.9814	8.01104	4.24651	-3.76452	5e-05	Down-regulated	pectinesterase, putative, expressed.
NC_029256.1	LOC_Os01g21034	4327285	482.058	27.6963	8.91306	4.79162	-4.12144	5e-05	Down-regulated	pectinesterase, putative, expressed.
NC_029256.1	LOC_Os01g13320	9270906	52.9323	2.52896	5.72608	1.33854	-4.38753	0.0004	Down-regulated	pectinesterase, putative, expressed.
NC_029256.1	LOC_Os01g13320	9270906	51.5445	1.41139	5.68775	0.497117	-5.19063	5e-05	Down-regulated	pectinesterase, putative, expressed.
NC_029263.1	LOC_Os08g07010	4344750	0.358319	3.55475	-1.48068	1.82975	3.31043	5e-05	Up-regulated	ABC-2 type transporter domain containing protein, expressed.
NC_029261.1	LOC_Os06g09340	4340380	66.296	6.08762	6.05085	2.60588	-3.44497	5e-05	Down-regulated	pectinesterase, putative, expressed.
NC_029256.1	LOC_Os01g20980	4327282	387.774	0.764654	8.59907	-0.387121	-8.98619	5e-05	Down-regulated	pectinesterase, putative, expressed.
NC_029256.1	LOC_Os01g15039	4327711	16.6816	1.19714	4.06019	0.259592	-3.8006	5e-05	Down-regulated	pectinesterase, putative, expressed.
NC_029265.1	LOC_Os10g26680	4348589	82.5899	19.6058	6.36789	4.29321	-2.07468	5e-05	Down-regulated	pectinesterase, putative, expressed.
NC_029257.1	LOC_Os02g34860	4329648	1.19292	11.61	0.254497	3.5373	3.28279	5e-05	Up-regulated	Regulator of chromosome condensation domain containing protein, expressed.
NC_029257.1	LOC_Os02g15000	107277595	5.41781	0.368491	2.43771	-1.4403	-3.87801	0.0106	Down-regulated	zinc finger, C3HC4 type domain containing protein, expressed.
NC_029258.1	LOC_Os03g57410	4334362	5.89687	0.694188	2.55995	-0.526602	-3.08655	0.0004	Down-regulated	RING-H2 finger protein ATL5D, putative, expressed.
NC_029256.1	LOC_Os01g11460	4325570	3.75868	0.573046	1.91023	-0.803277	-2.7135	0.0208	Down-regulated	zinc finger, C3HC4 type domain containing protein, expressed.
NC_029261.1	LOC_Os06g48065	4341939	49.6456	4.83185	5.63359	2.27258	-3.36102	5e-05	Down-regulated	Zinc finger, C3HC4 type domain containing protein, expressed.
NC_029264.1	LOC_Os09g20980	4346916	19.8073	2.27818	4.30796	1.18788	-3.12008	5e-05	Down-regulated	RING-H2 finger protein, putative, expressed.
NC_029257.1	LOC_Os02g58540	9266473	16.8053	1.9766	4.07084	0.983021	-3.08782	0.00025	Down-regulated	RING-H2 finger protein, putative, expressed.
NC_029261.1	LOC_Os06g39880	4341450	0.863217	5.05422	-0.212205	2.33749	2.54969	5e-05	Up-regulated	cytochrome P450 72A1, putative, expressed.
NC_029264.1	LOC_Os09g36200	4347672	0.611097	52.7922	-0.710527	5.72225	6.43278	5e-05	Up-regulated	senescence-inducible chloroplast stay-green protein 1, putative, expressed.
NC_029258.1	LOC_Os03g49190	4333812	0.637565	93.3695	-0.649356	6.54488	7.19424	0.0003	Up-regulated	oleosin, putative, expressed.
NC_029261.1	LOC_Os06g22919	4340940	1.325	6.83478	0.405992	2.77289	2.3669	0.04315	Up-regulated	DEFL9 - Defensin and Defensin-like DEFL family, expressed.
NC_029257.1	LOC_Os02g26810	4329329	21.6727	1.35959	4.43781	0.443172	-3.99464	5e-05	Down-regulated	cytochrome P450, putative, expressed.
NC_029261.1	LOC_Os06g48170	4341941	2.05475	15.7918	1.03896	3.9811	2.94214	0.00295	Up-regulated	glycosyl hydrolases family 16, putative, expressed.
NC_029261.1	LOC_Os06g48170	4341941	0.206266	2.52777	-2.27742	1.33787	3.61528	0.03205	Up-regulated	glycosyl hydrolases family 16, putative, expressed.
NC_029263.1	LOC_Os08g14200	9271033	1.32606	8.26968	0.407146	3.04783	2.64068	0.00465	Up-regulated	glycosyl hydrolases family 16, putative, expressed.
NC_029256.1	LOC_Os01g14670	4327219	5.84558	74.3389	2.54735	6.21605	3.6687	5e-05	Up-regulated	Cupin domain containing protein, expressed.
NC_029261.1	LOC_Os06g48210	4341945	0.153556	2.0365	-2.70316	1.02609	3.72926	0.0013	Up-regulated	DEAD-box ATP-dependent RNA helicase, putative, expressed.
NC_029256.1	LOC_Os01g65310	4324766	1.89419	9.22147	0.921581	3.205	2.28341	5e-05	Up-regulated	DUF803 domain containing, putative, expressed.
NC_029256.1	LOC_Os01g61510	4327433	0.198223	1.15094	-2.3348	0.202813	2.53761	0.0263	Up-regulated	ammonium transporter protein, putative, expressed.
NC_029263.1	LOC_Os08g36310	4345786	21.9832	4.07845	4.45833	2.02802	-2.43031	5e-05	Down-regulated	cytochrome P450, putative, expressed.
NC_029260.1	LOC_Os05g06940	9270381	0.979644	13.3884	-0.0296705	3.74291	3.77258	5e-05	Up-regulated	relA-SpoT like protein RSH4, putative, expressed.
NC_029257.1	LOC_Os02g42000	4330056	1.08823	4.85404	0.121984	2.27919	2.15721	0.0037	Up-regulated	expressed protein.
NC_029261.1	LOC_Os06g24730	4340988	7.96572	39.4092	2.9938	5.30046	2.30665	5e-05	Up-regulated	hydrolase, alpha/beta fold family domain containing protein, expressed.
NC_029263.1	LOC_Os08g37180	4345831	0.0890301	3.68201	-3.48956	1.88049	5.37006	0.01925	Up-regulated	patatin, putative, expressed.
NC_029266.1	LOC_Os11g39990	4350912	0.50334	7.45457	-0.990395	2.89813	3.88852	0.00015	Up-regulated	patatin, putative, expressed.
NC_029265.1	LOC_Os10g30640	4348736	2.57556	13.934	1.36489	3.80054	2.43565	5e-05	Up-regulated	translin, putative, expressed.
NC_029258.1	LOC_Os03g02590	4331408	2.61161	53.6868	1.38494	5.7465	4.36156	0.0002	Up-regulated	peroxisomal biogenesis factor 11, putative, expressed.
NC_029256.1	LOC_Os01g74320	4324295	0.897432	5.30491	-0.156125	2.40733	2.56345	0.00025	Up-regulated	ubiquitin ligase, putative, expressed.
NC_029256.1	LOC_Os01g52250	4324654	0.655569	2.66331	-0.60918	1.41322	2.0224	0.0089	Up-regulated	starch synthase, putative, expressed.
NC_029258.1	LOC_Os03g29190	4333075	236.923	35.7807	7.88827	5.16111	-2.72717	5e-05	Down-regulated	PDI, putative, expressed.
NC_029262.1	LOC_Os07g22930	4343010	2.11702	8.81623	1.08203	3.14016	2.05813	0.0005	Up-regulated	starch synthase, putative, expressed.
NC_029257.1	LOC_Os02g57760	4331197	2.98266	15.8962	1.5766	3.99061	2.41401	5e-05	Up-regulated	O-methyltransferase, putative, expressed.
NC_029256.1	LOC_Os01g52710	4324733	17.5521	4.06458	4.13357	2.02311	-2.11047	5e-05	Down-regulated	glycosyl transferase 8 domain containing protein, putative, expressed.
NC_029256.1	LOC_Os01g52710	4324733	10.5344	1.34678	3.39704	0.429514	-2.96753	0.0011	Down-regulated	glycosyl transferase 8 domain containing protein, putative, expressed.
NC_029265.1	LOC_Os10g02880	4347994	0.223211	20.8226	-2.16352	4.38008	6.5436	0.00185	Up-regulated	O-methyltransferase, putative, expressed.
NC_029266.1	LOC_Os11g20160	4350345	1.09636	14.3128	0.132722	3.83923	3.70651	5e-05	Up-regulated	O-methyltransferase, putative, expressed.
NC_029266.1	LOC_Os11g47570	4351192	1102.74	14.3378	10.1069	3.84175	-6.26513	5e-05	Down-regulated	glycosyl hydrolase, putative, expressed.
NC_029264.1	LOC_Os09g02270	4346391	6.03022	71.3047	2.59221	6.15593	3.56372	5e-05	Up-regulated	cyclase family protein, putative, expressed.
NC_029261.1	LOC_Os06g40940	4341516	0.805525	9.09905	-0.311999	3.18572	3.49772	0.0048	Up-regulated	glycine dehydrogenase, putative, expressed.
NC_029256.1	LOC_Os01g51890	4325585	64.3408	8.9028	6.00766	3.15426	-2.8534	5e-05	Down-regulated	endonuclease/exonuclease/phosphatase family domain containing protein, expressed.
NC_029261.1	LOC_Os06g40940	4341516	0.224407	2.90402	-2.15581	1.53805	3.69386	0.01535	Up-regulated	glycine dehydrogenase, putative, expressed.
NC_029266.1	LOC_Os11g31980	9266065	1.97404	10.0644	0.981151	3.33119	2.35004	5e-05	Up-regulated	OsSCP63 - Putative Serine Carboxypeptidase homologue, expressed.
NC_029265.1	LOC_Os10g01110	4347941	1.55695	9.36337	0.638723	3.22703	2.58831	5e-05	Up-regulated	OsSCP44 - Putative Serine Carboxypeptidase homologue, expressed.
NC_029258.1	LOC_Os03g13520	4332194	9.05618	2.02711	3.1789	1.01942	-2.15948	0.00015	Down-regulated	endonuclease/exonuclease/phosphatase family domain containing protein, expressed.
NC_029265.1	LOC_Os10g01134	4347942	1.56962	10.9485	0.650415	3.45266	2.80225	5e-05	Up-regulated	OsSCP46 - Putative Serine Carboxypeptidase homologue, expressed.
NC_029257.1	LOC_Os02g04540	4328242	80.7457	15.6257	6.33531	3.96585	-2.36947	5e-05	Down-regulated	retrotransposon protein, putative, unclassified, expressed.
NC_029266.1	LOC_Os11g24510	4350401	5.40794	51.5157	2.43508	5.68694	3.25186	5e-05	Up-regulated	OsSCP56 - Putative Serine Carboxypeptidase homologue, expressed.
NC_029264.1	LOC_Os09g37890	4347788	3.97924	0.109198	1.99249	-3.19498	-5.18747	0.0021	Down-regulated	serine/threonine-protein kinase receptor precursor, putative, expressed.
NC_029266.1	LOC_Os11g10290	9268730	56.7215	10.6398	5.82582	3.4114	-2.41442	5e-05	Down-regulated	S-domain receptor-like protein kinase, putative, expressed.
NC_029257.1	LOC_Os02g32620	4329529	21.9681	3.40947	4.45734	1.76955	-2.68779	5e-05	Down-regulated	PAN domain-containing protein At5g03700 precursor, putative, expressed.
NC_029264.1	LOC_Os09g15520	4346728	2.85096	100.501	1.51145	6.65107	5.13962	5e-05	Up-regulated	oleosin, putative, expressed.
NC_029267.1	LOC_Os12g05330	4351504	1.81283	8.03827	0.858244	3.00689	2.14864	0.0001	Up-regulated	protein of unknown function containing protein, expressed.
NC_029256.1	LOC_Os01g33080	4323993	41.3826	7.31511	5.37095	2.87088	-2.50007	5e-05	Down-regulated	fimbrin-like protein 2, putative, expressed.
NC_029265.1	LOC_Os10g40710	4349348	20.7936	111.145	4.37807	6.7963	2.41824	5e-05	Up-regulated	expansin precursor, putative, expressed.
NC_029262.1	LOC_Os07g41200	4343837	136.486	19.2372	7.09261	4.26583	-2.82678	5e-05	Down-regulated	expressed protein.
NC_029258.1	LOC_Os03g30530	4333124	20.3483	5.01137	4.34684	2.32521	-2.02163	0.00495	Down-regulated	expressed protein.
NC_029258.1	LOC_Os03g30530	4333124	25.062	4.61422	4.64743	2.20609	-2.44134	0.00015	Down-regulated	expressed protein.
NC_029263.1	LOC_Os08g39730	4345988	0.186659	61.8855	-2.42152	5.95153	8.37305	0.0021	Up-regulated	cytochrome P450, putative, expressed.
NC_029258.1	LOC_Os03g55260	4334186	0.346304	2.74302	-1.52989	1.45577	2.98565	0.00035	Up-regulated	cytochrome P450, putative, expressed.
NC_029263.1	LOC_Os08g10480	4344925	91.2543	378.739	6.51182	8.56506	2.05324	5e-05	Up-regulated	heavy metal-associated domain containing protein, expressed.
NC_029256.1	LOC_Os01g32330	4324048	10.926	98.3737	3.44969	6.6202	3.17051	5e-05	Up-regulated	heavy metal-associated domain containing protein, expressed.
NC_029256.1	LOC_Os01g74490	4324307	2.97689	22.3475	1.57381	4.48204	2.90824	5e-05	Up-regulated	heavy metal-associated domain containing protein, expressed.
NC_029265.1	LOC_Os10g38870	4349216	0.349127	12.7779	-1.51818	3.67558	5.19375	0.0021	Up-regulated	heavy metal-associated domain containing protein, expressed.
NC_029256.1	LOC_Os01g03490	4326005	4.86749	25.9779	2.28318	4.69921	2.41604	5e-05	Up-regulated	heavy-metal-associated domain-containing protein, putative, expressed.
NC_029258.1	LOC_Os03g19290	4332597	0.194194	328.759	-2.36443	8.36089	10.7253	0.0366	Up-regulated	mitochondrial import inner membrane translocase subunit Tim17, putative, expressed.
NC_029256.1	LOC_Os01g54210	4326175	1.11198	9.96951	0.153131	3.31752	3.16439	5e-05	Up-regulated	GATA zinc finger domain containing protein, expressed.
NC_029256.1	LOC_Os01g61690	4327407	35.2622	7.29385	5.14005	2.86668	-2.27337	5e-05	Down-regulated	OsSCP5 - Putative Serine Carboxypeptidase homologue, expressed.
NC_029257.1	LOC_Os02g18410	4329036	703.062	30.0035	9.45751	4.90706	-4.55045	5e-05	Down-regulated	salt stress root protein RS1, putative, expressed.
NC_029261.1	LOC_Os06g14540	4340679	0.706736	12.7957	-0.500757	3.67759	4.17834	5e-05	Up-regulated	endoglucanase, putative, expressed.
NC_029263.1	LOC_Os08g29770	4345463	0.141748	2.40272	-2.8186	1.26467	4.08327	0.0069	Up-regulated	endoglucanase, putative, expressed.
NC_029257.1	LOC_Os02g05744	4328316	0.760904	15.6351	-0.394214	3.96672	4.36093	5e-05	Up-regulated	endoglucanase, putative, expressed.
NC_029257.1	LOC_Os02g50040	4330637	0.208745	8.08872	-2.26019	3.01591	5.2761	5e-05	Up-regulated	endoglucanase, putative, expressed.
NC_029263.1	LOC_Os08g02220	4344508	0.662781	10.2327	-0.593396	3.35511	3.94851	0.0001	Up-regulated	endoglucanase, putative, expressed.
NC_029257.1	LOC_Os02g46860	9268661	52.9909	6.62742	5.72767	2.72845	-2.99923	5e-05	Down-regulated	oligopeptide transporter 4, putative, expressed.
NC_029257.1	LOC_Os02g46850	9268661	191.307	42.9992	7.57975	5.42624	-2.15351	5e-05	Down-regulated	oligopeptide transporter, putative, expressed.
NC_029258.1	LOC_Os03g19427	4332608	1.2708	10.9189	0.345737	3.44876	3.10302	5e-05	Up-regulated	nicotianamine synthase, putative, expressed.
NC_029258.1	LOC_Os03g19420	4332607	0.938163	6.04787	-0.0920895	2.59643	2.68852	0.00475	Up-regulated	nicotianamine synthase, putative, expressed.
NC_029261.1	LOC_Os06g51310	4342138	0.19554	3.68247	-2.35446	1.88067	4.23514	0.00275	Up-regulated	PAZ domain containing protein, putative, expressed.
NC_029256.1	LOC_Os01g10140	4327336	0.370538	4.20127	-1.43231	2.07083	3.50313	5e-05	Up-regulated	RNA-dependent RNA polymerase, putative, expressed.
NC_029262.1	LOC_Os07g09710	9268479	0.284365	1.25316	-1.81418	0.325571	2.13975	0.0237	Up-regulated	OsFBX220 - F-box domain containing protein, expressed.
NC_029265.1	LOC_Os10g02920	4347995	4.57221	0.610762	2.19289	-0.711318	-2.90421	0.02355	Down-regulated	cytochrome b561, putative, expressed.
NC_029256.1	LOC_Os01g67010	4324968	50.8289	4.36966	5.66758	2.12752	-3.54006	5e-05	Down-regulated	expressed protein.
NC_029265.1	LOC_Os10g25210	4348529	1.41398	6.6288	0.499762	2.72875	2.22899	0.0001	Up-regulated	OsFBX384 - F-box domain containing protein, expressed.
NC_029257.1	LOC_Os02g15160	4328882	0.400238	2.07717	-1.32107	1.05462	2.37569	0.00875	Up-regulated	OsFBX40 - F-box domain containing protein, expressed.
NC_029257.1	LOC_Os02g51620	4330750	2.82527	25.6558	1.49839	4.68121	3.18282	5e-05	Up-regulated	glycosyl hydrolase family 3 protein, putative, expressed.
NC_029266.1	LOC_Os11g19210	4350320	0.51	3.86068	-0.971431	1.94885	2.92028	0.00345	Up-regulated	beta-D-xylosidase, putative, expressed.
NC_029256.1	LOC_Os01g51870	4325584	16.7798	102.119	4.06865	6.67411	2.60546	5e-05	Up-regulated	methyltransferase, putative, expressed.
NC_029263.1	LOC_Os08g44460	4346312	24.5657	135.703	4.61857	7.08431	2.46574	5e-05	Up-regulated	expressed protein.
NC_029265.1	LOC_Os10g14920	4348283	0.358001	1.92648	-1.48196	0.945967	2.42793	0.03645	Up-regulated	integral membrane protein DUF6 containing protein, expressed.
NC_029258.1	LOC_Os03g18110	4332502	151.199	10.2594	7.2403	3.35887	-3.88143	5e-05	Down-regulated	proteins of unknown function domain containing protein, putative, expressed.
NC_029257.1	LOC_Os02g49650	4330606	27.3061	1.88423	4.77115	0.913975	-3.85718	5e-05	Down-regulated	leaf senescence related protein, putative, expressed.
NC_029261.1	LOC_Os06g12870	4340595	21.4848	4.7542	4.42524	2.2492	-2.17604	5e-05	Down-regulated	leaf senescence related protein, putative, expressed.
NC_029261.1	LOC_Os06g10560	4340442	11.5908	1.99962	3.53491	0.999726	-2.53519	0.0154	Down-regulated	leaf senescence related protein, putative, expressed.
NC_029261.1	LOC_Os06g16160	4340732	7.00132	0.429291	2.80763	-1.21997	-4.0276	0.0066	Down-regulated	expressed protein.
NC_029257.1	LOC_Os02g52930	4330851	0.268895	2.58751	-1.89489	1.37156	3.26645	0.0156	Up-regulated	integral membrane protein DUF6 containing protein, expressed.
NC_029256.1	LOC_Os01g70180	4327240	71.336	11.4726	6.15656	3.52012	-2.63644	5e-05	Down-regulated	exostosin family domain containing protein, expressed.
NC_029258.1	LOC_Os03g61920	4334698	7.82485	32.5208	2.96806	5.02329	2.05523	5e-05	Up-regulated	electron transfer flavoprotein subunit alpha, mitochondrial precursor, putative, expressed.
NC_029266.1	LOC_Os11g33100	9269964	2.24601	15.3924	1.16736	3.94415	2.77678	5e-05	Up-regulated	SNARE associated Golgi protein, putative, expressed.
NC_029263.1	LOC_Os08g09080	4344846	0.698207	9.04095	-0.518273	3.17647	3.69475	0.00145	Up-regulated	Cupin domain containing protein, expressed.
NC_029263.1	LOC_Os08g35750	9271637	0.490639	3.89241	-1.02727	1.96066	2.98793	0.0343	Up-regulated	Cupin domain containing protein, expressed.
NC_029263.1	LOC_Os08g35760	4345763	3.15469	53.9964	1.6575	5.75479	4.09729	5e-05	Up-regulated	Cupin domain containing protein, expressed.
NC_029262.1	LOC_Os07g06644	4342450	30.257	5.59428	4.9192	2.48395	-2.43525	5e-05	Down-regulated	expressed protein.
NC_029263.1	LOC_Os08g08970	4344839	86.2782	10584.6	6.43092	13.3697	6.93876	5e-05	Up-regulated	Cupin domain containing protein, expressed.
NC_029263.1	LOC_Os08g08980	4344840	1.17618	2125.87	0.234109	11.0538	10.8197	5e-05	Up-regulated	cupin domain containing protein, expressed.
NC_029263.1	LOC_Os08g08990	4344841	0.426866	9.22262	-1.22814	3.20518	4.43332	0.0156	Up-regulated	Cupin domain containing protein, expressed.
NC_029263.1	LOC_Os08g09000	4344843	0.45876	73.8255	-1.12419	6.20605	7.33023	0.0004	Up-regulated	Cupin domain containing protein, expressed.
NC_029263.1	LOC_Os08g09040	9272376	0.892897	7.02428	-0.163434	2.81235	2.97578	0.02385	Up-regulated	Cupin domain containing protein, expressed.
NC_029264.1	LOC_Os09g24924	4347061	2.97539	17.0871	1.57308	4.09484	2.52175	5e-05	Up-regulated	transporter family protein, putative, expressed.
NC_029257.1	LOC_Os02g36490	4329744	1.46324	8.87645	0.549166	3.14998	2.60082	0.0072	Up-regulated	expressed protein.
NC_029257.1	LOC_Os02g13560	4328798	1.67943	12.1296	0.747972	3.60046	2.85249	0.0039	Up-regulated	transporter family protein, putative, expressed.
NC_029258.1	LOC_Os03g10090	4331945	0.116653	12.4302	-3.0997	3.63578	6.73548	0.02325	Up-regulated	transporter family protein, putative, expressed.
NC_029267.1	LOC_Os12g32940	4352335	4.63101	26.5721	2.21133	4.73184	2.52051	5e-05	Up-regulated	transporter family protein, putative, expressed.
NC_029265.1	LOC_Os10g39640	4349265	195.607	45.0387	7.61181	5.49309	-2.11872	0.0064	Down-regulated	expansin precursor, putative, expressed.
NC_029256.1	LOC_Os01g16200	4324380	3.6093	0.583424	1.85172	-0.777383	-2.6291	0.0011	Down-regulated	serpin domain containing protein, putative, expressed.
NC_029266.1	LOC_Os11g12410	9268573	4.08095	0.470997	2.02891	-1.08621	-3.11511	0.00335	Down-regulated	serpin domain containing protein, putative, expressed.
NC_029266.1	LOC_Os11g12420	9271001	6.07275	0.471182	2.60235	-1.08564	-3.68799	0.0061	Down-regulated	serpin domain containing protein, putative, expressed.
NC_029257.1	LOC_Os02g36450	4329743	0.902317	11.3324	-0.148294	3.50238	3.65068	5e-05	Up-regulated	transporter family protein, putative, expressed.
NC_029257.1	LOC_Os02g10520	4328633	10.7321	2.33496	3.42386	1.2234	-2.20046	5e-05	Down-regulated	OsSub12 - Putative Subtilisin homologue, expressed.
NC_029264.1	LOC_Os09g31210	4347424	0.338471	2.44999	-1.5629	1.29278	2.85567	0.0065	Up-regulated	AGC_PVPK_like_CDK8.1 - ACG kinases include homologs to PKA, PKG and PKC, expressed
NC_029257.1	LOC_Os02g30100	4329427	9.77687	100.422	3.28937	6.64993	3.36057	5e-05	Up-regulated	cytochrome P450, putative, expressed.
NC_029258.1	LOC_Os03g28090	4333049	0.0870828	9.7453	-3.52147	3.28471	6.80618	0.00475	Up-regulated	pectinesterase, putative, expressed.
NC_029258.1	LOC_Os03g51760	4333977	0.641527	3.20752	-0.640418	1.68146	2.32188	0.0016	Up-regulated	OsFBX109 - F-box domain containing protein, expressed.
NC_029264.1	LOC_Os09g38110	4347807	1.32925	8.21234	0.410612	3.03779	2.62718	0.00025	Up-regulated	RING-H2 finger protein, putative, expressed.
NC_029258.1	LOC_Os03g28040	9268186	0.536501	2.69972	-0.898347	1.43281	2.33116	0.02775	Up-regulated	zinc finger, C3HC4 type domain containing protein, expressed.
NC_029258.1	LOC_Os03g62060	4334707	0.777124	22.7409	-0.363783	4.50722	4.871	0.00355	Up-regulated	hydrolase, putative, expressed.
NC_029259.1	LOC_Os04g08060	4335039	11.6508	1.8084	3.54236	0.854714	-2.68765	5e-05	Down-regulated	ZOS4-03 - C2H2 zinc finger protein, expressed.
NC_029261.1	LOC_Os06g22340	4340915	0.687583	2.80135	-0.540394	1.48612	2.02652	0.0212	Up-regulated	cytochrome P450, putative, expressed.
NC_029257.1	LOC_Os02g09250	4328533	0.643454	8.4235	-0.636091	3.07442	3.71051	5e-05	Up-regulated	cytochrome P450 71D10, putative, expressed.
NC_029264.1	LOC_Os09g36080	4347661	0.594869	5.7119	-0.749356	2.51397	3.26333	5e-05	Up-regulated	cytochrome P450, putative, expressed.
NC_029259.1	LOC_Os04g40470	9268080	0.316158	6.09065	-1.66128	2.6066	4.26788	5e-05	Up-regulated	cytochrome P450, putative, expressed.
NC_029263.1	LOC_Os08g39694	4345986	0.470019	1.99489	-1.08921	0.996309	2.08552	0.00655	Up-regulated	cytochrome P450, putative, expressed.
NC_029261.1	LOC_Os06g30179	4341101	1.77697	9.82496	0.829419	3.29645	2.46703	0.00625	Up-regulated	cytochrome P450, putative, expressed.
NC_029256.1	LOC_Os01g39330	4326315	61.1738	11.5297	5.93484	3.52728	-2.40756	5e-05	Down-regulated	helix-loop-helix DNA-binding domain containing protein, expressed.
NC_029261.1	LOC_Os06g44320	4341704	18.1755	2.68463	4.18392	1.42472	-2.7592	5e-05	Down-regulated	expressed protein.
NC_029262.1	LOC_Os07g43530	4343984	16.7988	3.37927	4.07029	1.75671	-2.31358	0.00045	Down-regulated	helix-loop-helix DNA-binding domain containing protein, expressed.
NC_029257.1	LOC_Os02g47660	4330462	44.8398	7.89999	5.48671	2.98185	-2.50486	0.0084	Down-regulated	basic helix-loop-helix, putative, expressed.
NC_029257.1	LOC_Os02g08220	4328495	41.7678	4.36163	5.38432	2.12487	-3.25945	5e-05	Down-regulated	expressed protein.
NC_029261.1	LOC_Os06g30179	4341101	1.78094	8.61344	0.832639	3.10659	2.27395	0.0038	Up-regulated	cytochrome P450, putative, expressed.
NC_029265.1	LOC_Os10g37160	4349113	0.130797	2.01401	-2.9346	1.01007	3.94467	0.0126	Up-regulated	transposon protein, putative, unclassified, expressed.
NC_029258.1	LOC_Os03g63310	4334792	1.15482	8.18922	0.207668	3.03373	2.82606	0.003	Up-regulated	cytochrome P450 71E1, putative, expressed.
NC_029256.1	LOC_Os01g50050	4323892	1.74662	18.0363	0.804566	4.17283	3.36826	5e-05	Up-regulated	polyprenyl synthetase, putative, expressed.
NC_029256.1	LOC_Os01g72000	4325756	21.7281	5.16379	4.44149	2.36843	-2.07306	5e-05	Down-regulated	armadillo repeat-containing protein, putative, expressed.
NC_029256.1	LOC_Os01g48420	4325511	22.6918	460.575	4.5041	8.84729	4.34319	5e-05	Up-regulated	peroxiredoxin, putative, expressed.
NC_029261.1	LOC_Os06g42000	4341570	0.847767	21.5399	-0.23826	4.42894	4.6672	0.0024	Up-regulated	peroxiredoxin, putative, expressed.
NC_029261.1	LOC_Os06g39240	4341420	188.849	7.19102	7.56109	2.8462	-4.71489	5e-05	Down-regulated	endothelial differentiation-related factor 1, putative, expressed.
NC_029261.1	LOC_Os06g42000	4341570	2.69889	47.3932	1.43237	5.56661	4.13424	5e-05	Up-regulated	peroxiredoxin, putative, expressed.
NC_029266.1	LOC_Os11g10480	4350053	956.739	136.856	9.90198	7.09651	-2.80547	0.00865	Down-regulated	dehydrogenase, putative, expressed.
NC_029261.1	LOC_Os06g10650	4340447	23.3119	4.70251	4.54299	2.23343	-2.30956	5e-05	Down-regulated	tyrosine phosphatase family protein, putative, expressed.
NC_029257.1	LOC_Os02g06380	4328366	0.514781	5.87774	-0.957969	2.55526	3.51323	0.00065	Up-regulated	plant-specific domain TIGR01627 family protein, expressed.
NC_029258.1	LOC_Os03g47010	4333697	0.291857	5.71237	-1.77667	2.51409	4.29076	5e-05	Up-regulated	glycosyl hydrolase family 10 protein, putative, expressed.
NC_029258.1	LOC_Os03g42810	4333499	0.844929	25.9489	-0.243098	4.6976	4.9407	5e-05	Up-regulated	endonuclease/exonuclease/phosphatase family domain containing protein, expressed.
NC_029256.1	LOC_Os01g08780	4325335	0.742889	4.98717	-0.428781	2.31822	2.747	5e-05	Up-regulated	endonuclease/exonuclease/phosphatase family domain containing protein, expressed.
NC_029264.1	LOC_Os09g23140	4346970	0.277377	4.48855	-1.85008	2.16625	4.01633	0.00035	Up-regulated	endonuclease/exonuclease/phosphatase family domain containing protein, expressed.
NC_029265.1	LOC_Os10g36650	4349087	422.891	84.9779	8.72414	6.40902	-2.31513	5e-05	Down-regulated	actin, putative, expressed.
NC_029258.1	LOC_Os03g57950	4334397	0.506155	2.12337	-0.982349	1.08636	2.06871	0.00675	Up-regulated	type I inositol-1,4,5-trisphosphate 5-phosphatase, putative, expressed.
NC_029256.1	LOC_Os01g40480	4327662	1.737	10.1066	0.796598	3.33723	2.54063	5e-05	Up-regulated	anthranilate phosphoribosyltransferase, putative, expressed.
NC_029263.1	LOC_Os08g25720	4345338	291.311	65.0975	8.18642	6.02453	-2.16189	0.04965	Down-regulated	pyrophosphate--fructose 6-phosphate 1-phosphotransferase subunit alpha, putative, expressed.
NC_029258.1	LOC_Os03g20680	4332688	0.365608	612.858	-1.45163	9.25941	10.711	0.00015	Up-regulated	late embryogenesis abundant protein 1, putative, expressed.
NC_029266.1	LOC_Os11g37270	4350789	0.162729	7.51708	-2.61946	2.91017	5.52963	0.00745	Up-regulated	AMBP1 - Antimicrobial peptide MBP-1 family protein precursor, expressed.
NC_029263.1	LOC_Os08g13840	9266399	58.4415	7.28702	5.86892	2.86533	-3.00359	5e-05	Down-regulated	WRKY25, expressed.
NC_029267.1	LOC_Os12g09250	4351714	18.7794	2.8905	4.23108	1.53132	-2.69975	5e-05	Down-regulated	bZIP transcription factor domain containing protein, expressed.
NC_029257.1	LOC_Os02g46080	4330350	18.4923	4.58113	4.20885	2.1957	-2.01315	5e-05	Down-regulated	protein phosphatase 2C, putative, expressed.
NC_029267.1	LOC_Os12g39120	4352638	8.83314	2.16367	3.14293	1.11348	-2.02944	5e-05	Down-regulated	protein phosphatase 2C, putative, expressed.
NC_029257.1	LOC_Os02g50460	4330663	4.7529	0.971156	2.24881	-0.042225	-2.29103	0.0007	Down-regulated	immediate-early fungal elicitor protein CMPG1, putative, expressed.
NC_029262.1	LOC_Os07g09630	4342642	44.852	2.11078	5.4871	1.07778	-4.40932	5e-05	Down-regulated	oxidoreductase, putative, expressed.
NC_029257.1	LOC_Os02g48740	4330541	2.5138	10.9752	1.32987	3.45618	2.1263	5e-05	Up-regulated	fimbrin-like protein 2, putative, expressed.
NC_029265.1	LOC_Os10g31850	4348796	174.801	37.3242	7.44957	5.22204	-2.22753	0.00015	Down-regulated	RING finger and CHY zinc finger domain-containing protein 1, putative, expressed.
NC_029257.1	LOC_Os02g27030	4329339	72.2104	408.954	6.17413	8.67579	2.50166	5e-05	Up-regulated	cysteine proteinase 1 precursor, putative, expressed.
NC_029262.1	LOC_Os07g29760	4343231	0.246341	101.066	-2.02127	6.65915	8.68042	0.0006	Up-regulated	cysteine proteinase A494 precursor, putative, expressed.
NC_029258.1	LOC_Os03g10850	9270137	7.39234	1.74986	2.88603	0.80724	-2.07879	5e-05	Down-regulated	FAD-linked sulfhydryl oxidase ALR, putative, expressed.
NC_029259.1	LOC_Os04g01710	4334918	0.232495	43.4974	-2.10473	5.44286	7.54758	0.0168	Up-regulated	cysteine proteinase At4g11310 precursor, putative, expressed.
NC_029256.1	LOC_Os01g73980	4323845	3.49403	41.3976	1.80489	5.37148	3.56658	5e-05	Up-regulated	xylem cysteine proteinase 2 precursor, putative, expressed.
NC_029261.1	LOC_Os06g08720	4340344	0.637866	59.1744	-0.648675	5.8869	6.53558	5e-05	Up-regulated	OsSCP32 - Putative Serine Carboxypeptidase homologue, expressed.
NC_029266.1	LOC_Os11g29710	9272396	25.1809	2.22286	4.65426	1.15242	-3.50184	5e-05	Down-regulated	OsFBO4 - F-box and other domain containing protein, expressed.
NC_029257.1	LOC_Os02g02320	4328060	13.7359	104.781	3.77988	6.71123	2.93136	5e-05	Up-regulated	OsSCP6 - Putative Serine Carboxypeptidase homologue, expressed.
NC_029257.1	LOC_Os02g02320	4328060	11.1204	80.2481	3.47514	6.3264	2.85126	0.01725	Up-regulated	OsSCP6 - Putative Serine Carboxypeptidase homologue, expressed.
NC_029257.1	LOC_Os02g56480	4331086	89.2411	18.5714	6.47964	4.21501	-2.26462	5e-05	Down-regulated	PB1 domain containing protein, expressed.
NC_029256.1	LOC_Os01g22954	4326839	0.405956	2.91703	-1.3006	1.5445	2.84511	0.00215	Up-regulated	serine carboxypeptidase, putative, expressed.
NC_029257.1	LOC_Os02g45690	4330322	0.749962	12.4322	-0.415111	3.63601	4.05113	5e-05	Up-regulated	uncharacterized mscS family protein, putative, expressed.
NC_029267.1	LOC_Os12g03860	4351424	0.197274	1.25546	-2.34173	0.328216	2.66994	0.0138	Up-regulated	major facilitator superfamily antiporter, putative, expressed.
NC_029257.1	LOC_Os02g14980	4328874	1.47994	19.7463	0.565539	4.30351	3.73797	5e-05	Up-regulated	calcium-binding EF hand family protein, putative, expressed.
NC_029264.1	LOC_Os09g38130	4347808	2.04143	26.4978	1.02958	4.7278	3.69822	5e-05	Up-regulated	auxin efflux carrier component, putative, expressed.
NC_029264.1	LOC_Os09g20500	4346892	0.21151	1.17569	-2.2412	0.233508	2.47471	0.0104	Up-regulated	transporter, putative, expressed.
NC_029257.1	LOC_Os02g45520	4330310	0.0893382	0.896135	-3.48458	-0.158212	3.32637	0.0091	Up-regulated	uncharacterized membrane protein, putative, expressed.
NC_029264.1	LOC_Os09g20480	4346891	1.32399	5.36684	0.404892	2.42407	2.01918	0.0004	Up-regulated	transporter, putative, expressed.
NC_029257.1	LOC_Os02g42890	4330125	4.52325	41.6533	2.17736	5.38036	3.203	5e-05	Up-regulated	cytochrome b561, putative, expressed.
NC_029258.1	LOC_Os03g09900	4331929	27.8015	156.585	4.79709	7.2908	2.49371	5e-05	Up-regulated	membrane protein, putative, expressed.
NC_029265.1	LOC_Os10g28420	4348650	18.4249	2.57425	4.20358	1.36415	-2.83944	5e-05	Down-regulated	IQ calmodulin-binding motif family protein, putative, expressed.
NC_029256.1	LOC_Os01g15990	9267758	62.3495	2.84528	5.96231	1.50857	-4.45374	5e-05	Down-regulated	expressed protein.
NC_029264.1	LOC_Os09g32470	4347483	0.832636	3.85196	-0.264242	1.94559	2.20983	0.00185	Up-regulated	membrane protein, putative, expressed.
NC_029263.1	LOC_Os08g41560	4346103	1.04083	0.18209	0.0577345	-2.45728	-2.51502	0.0022	Down-regulated	ubiquitin carboxyl-terminal hydrolase, putative, expressed.
NC_029256.1	LOC_Os01g20730	4327759	24.9072	5.86168	4.63849	2.55131	-2.08718	5e-05	Down-regulated	expressed protein.
NC_029261.1	LOC_Os06g10170	4340424	0.402206	2.43413	-1.31399	1.28341	2.5974	0.0165	Up-regulated	flavin-containing monooxygenase family protein, putative, expressed.
NC_029256.1	LOC_Os01g62610	4327507	0.651831	9.97492	-0.61743	3.31831	3.93573	0.0001	Up-regulated	peptidyl-prolyl cis-trans isomerase, FKBP-type, putative, expressed.
NC_029262.1	LOC_Os07g37040	4343571	83.5552	8.46454	6.38466	3.08143	-3.30323	5e-05	Down-regulated	PB1 domain containing protein, expressed.
NC_029262.1	LOC_Os07g49000	4344362	29.2216	2.80633	4.86896	1.48868	-3.38028	5e-05	Down-regulated	DNAJ heat shock N-terminal domain-containing protein, putative, expressed.
NC_029267.1	LOC_Os12g38250	4352577	4.7388	0.331966	2.24452	-1.59089	-3.83541	0.0026	Down-regulated	expressed protein.
NC_029263.1	LOC_Os08g32930	4345611	0.469701	3.96701	-1.09019	1.98805	3.07824	0.00385	Up-regulated	expressed protein.
NC_029256.1	LOC_Os01g45730	4325916	1.19617	7.93535	0.258422	2.98829	2.72988	0.00015	Up-regulated	zinc finger C-x8-C-x5-C-x3-H type family protein, expressed.
NC_029258.1	LOC_Os03g53750	4334110	2.42215	23.2752	1.27629	4.54072	3.26443	5e-05	Up-regulated	nuclear prelamin A recognition factor, putative, expressed.
NC_029261.1	LOC_Os06g42020	4341571	1.00531	6.18215	0.00764044	2.62811	2.62046	0.0022	Up-regulated	CSLA9 - cellulose synthase-like family A, expressed.
NC_029256.1	LOC_Os01g66850	4324955	0.58368	4.85712	-0.77675	2.2801	3.05685	0.00015	Up-regulated	pectinacetylesterase domain containing protein, expressed.
NC_029257.1	LOC_Os02g47400	4330443	0.17742	2.43737	-2.49476	1.28533	3.78008	0.0077	Up-regulated	pectinacetylesterase domain containing protein, expressed.
NC_029263.1	LOC_Os08g43490	4346241	40.0539	5.02187	5.32387	2.32822	-2.99565	5e-05	Down-regulated	heat shock protein DnaJ, putative, expressed.
NC_029267.1	LOC_Os12g31850	4352285	5.20296	43.3324	2.37933	5.43737	3.05804	0.0015	Up-regulated	ureide permease, putative, expressed.
NC_029258.1	LOC_Os03g61160	4334644	17.6256	1.13127	4.1396	0.177943	-3.96165	5e-05	Down-regulated	expressed protein.
NC_029260.1	LOC_Os05g50680	9269429	11.0283	2.06152	3.46314	1.04371	-2.41943	0.00015	Down-regulated	WRKY83, expressed.
NC_029267.1	LOC_Os12g31850	4352285	11.6767	54.7348	3.54556	5.77439	2.22882	0.0002	Up-regulated	ureide permease, putative, expressed.
NC_029257.1	LOC_Os02g47420	4330445	2.22692	11.7374	1.15505	3.55304	2.39799	5e-05	Up-regulated	ATROPGEF7/ROPGEF7, putative, expressed.
NC_029258.1	LOC_Os03g01700	4331328	0.234986	4.0743	-2.08935	2.02655	4.11591	0.0029	Up-regulated	expressed protein.
NC_029261.1	LOC_Os06g45020	4341741	113.401	28.1535	6.82529	4.81524	-2.01005	5e-05	Down-regulated	STRUBBELIG-RECEPTOR FAMILY 3 precursor, putative, expressed.
NC_029256.1	LOC_Os01g03390	9267088	186.167	1357.29	7.54045	10.4065	2.86606	5e-05	Up-regulated	BBTI7 - Bowman-Birk type bran trypsin inhibitor precursor, expressed.
NC_029265.1	LOC_Os10g26700	4348591	812.58	2.8937	9.66637	1.53292	-8.13345	5e-05	Down-regulated	YGL010w, putative, expressed.
NC_029258.1	LOC_Os03g16260	4332378	69.0346	0.39973	6.10925	-1.3229	-7.43215	5e-05	Down-regulated	protein kinase, putative, expressed.
NC_029256.1	LOC_Os01g03680	4325989	0.191504	7.00539	-2.38455	2.80847	5.19302	0.01925	Up-regulated	BBTI8 - Bowman-Birk type bran trypsin inhibitor precursor, expressed.
NC_029256.1	LOC_Os01g04050	4325794	37.3168	331.24	5.22175	8.37173	3.14998	5e-05	Up-regulated	BBTI12 - Bowman-Birk type bran trypsin inhibitor precursor, expressed.
NC_029261.1	LOC_Os06g37150	4341337	1.19576	34.7759	0.257928	5.12002	4.86209	5e-05	Up-regulated	L-ascorbate oxidase precursor, putative, expressed.
NC_029258.1	LOC_Os03g57960	4334398	0.0927358	3.86179	-3.43073	1.94927	5.38	0.01155	Up-regulated	cupin domain containing protein, expressed.
NC_029257.1	LOC_Os02g42450	4330088	0.330793	7.8583	-1.596	2.97422	4.57022	0.00235	Up-regulated	RIPER1 - Ripening-related family protein precursor, expressed.
NC_029264.1	LOC_Os09g35980	4347655	5.13883	0.663117	2.36144	-0.592665	-2.9541	0.00235	Down-regulated	expressed protein.
NC_029262.1	LOC_Os07g03580	4342313	0.997475	13.8418	-0.00364741	3.79096	3.79461	0.01165	Up-regulated	SCP-like extracellular protein, expressed.
NC_029258.1	LOC_Os03g41438	4333434	0.110985	0.941075	-3.17156	-0.0876184	3.08395	0.0379	Up-regulated	serpin domain containing protein, putative, expressed.
NC_029265.1	LOC_Os10g25450	4348543	0.792483	6.19579	-0.335548	2.63129	2.96684	5e-05	Up-regulated	OsSub60 - Putative Subtilisin homologue, expressed.
NC_029261.1	LOC_Os06g45040	107278220	0.812399	8.08777	-0.29974	3.01574	3.31548	0.0009	Up-regulated	B-box zinc finger family protein, putative, expressed.
NC_029262.1	LOC_Os07g47140	4344220	0.180867	2.18156	-2.467	1.12536	3.59236	0.0052	Up-regulated	CCT/B-box zinc finger protein, putative, expressed.
NC_029261.1	LOC_Os06g15330	4340698	0.200769	2.44485	-2.31639	1.28975	3.60614	0.0032	Up-regulated	CCT/B-box zinc finger protein, putative, expressed.
NC_029257.1	LOC_Os02g07650	4328449	0.480403	2.45335	-1.05768	1.29475	2.35244	0.00545	Up-regulated	zinc-binding protein, putative, expressed.
NC_029265.1	LOC_Os10g42820	4349511	118.28	27.673	6.88606	4.79041	-2.09566	5e-05	Down-regulated	early-responsive to dehydration protein-related, putative, expressed.
NC_029266.1	LOC_Os11g32100	4350609	2.45544	12.893	1.29598	3.68852	2.39254	5e-05	Up-regulated	inducer of CBF expression 1, putative, expressed.
NC_029267.1	LOC_Os12g42550	4352815	15.3192	65.951	3.93727	6.04332	2.10605	5e-05	Up-regulated	methyl-CpG binding domain containing protein, putative, expressed.
NC_029258.1	LOC_Os03g17150	4332436	0.554314	2.61371	-0.851225	1.3861	2.23732	0.00775	Up-regulated	ZOS3-09 - C2H2 zinc finger protein, expressed.
NC_029266.1	LOC_Os11g15210	4350228	0.176404	2.06784	-2.50304	1.04812	3.55117	0.01175	Up-regulated	anthocyanin regulatory Lc protein, putative, expressed.
NC_029258.1	LOC_Os03g21970	4332778	4.1891	16.9774	2.06664	4.08554	2.0189	5e-05	Up-regulated	basic helix-loop-helix domain containing protein, expressed.
NC_029262.1	LOC_Os07g47960	9270706	0.411498	4.43733	-1.28104	2.14969	3.43073	0.0073	Up-regulated	basic helix-loop-helix domain containing protein, expressed.
NC_029256.1	LOC_Os01g11910	4324583	1.17732	30.0896	0.235507	4.91119	4.67569	5e-05	Up-regulated	basic helix-loop-helix, putative, expressed.
NC_029264.1	LOC_Os09g28210	4347252	0.286445	3.57657	-1.80367	1.83858	3.64224	0.0038	Up-regulated	bHelix-loop-helix transcription factor, putative, expressed.
NC_029261.1	LOC_Os06g46995	9267919	0.833228	3.8975	-0.263217	1.96255	2.22577	0.0003	Up-regulated	armadillo/beta-catenin repeat family protein, putative, expressed.
NC_029258.1	LOC_Os03g24730	4332894	0.455181	10.0308	-1.13549	3.32636	4.46185	5e-05	Up-regulated	expressed protein.
NC_029256.1	LOC_Os01g42190	4324218	6.80133	80.9936	2.76582	6.33974	3.57392	5e-05	Up-regulated	heat shock protein DnaJ, putative, expressed.
NC_029265.1	LOC_Os10g33350	4348873	1.76777	8.44259	0.821931	3.07769	2.25575	0.00035	Up-regulated	endo-beta-N-acetylglucosaminidase, putative, expressed.
NC_029259.1	LOC_Os04g49757	9267767	0.40294	5.20409	-1.31136	2.37965	3.69101	0.0008	Up-regulated	purine permease, putative, expressed.
NC_029256.1	LOC_Os01g63230	4324806	1.3819	8.67823	0.466653	3.1174	2.65075	0.0062	Up-regulated	growth regulator related protein, putative, expressed.
NC_029256.1	LOC_Os01g70410	4326937	38.2594	8.35254	5.25774	3.06221	-2.19553	0.0002	Down-regulated	protein kinase, putative, expressed.
NC_029258.1	LOC_Os03g12810	9270576	0.754445	6.65554	-0.406512	2.73456	3.14107	5e-05	Up-regulated	maf, putative, expressed.
NC_029256.1	LOC_Os01g37110	4325847	0.154899	1.13213	-2.6906	0.17904	2.86965	0.0356	Up-regulated	ABIL2, putative, expressed.
NC_029256.1	LOC_Os01g55560	4327017	1.28379	5.36025	0.360409	2.4223	2.06189	0.00185	Up-regulated	ABIL3, putative, expressed.
NC_029265.1	LOC_Os10g38590	4349193	5.70614	31.286	2.51252	4.96745	2.45493	5e-05	Up-regulated	glutathione S-transferase, N-terminal domain containing protein, expressed.
NC_029256.1	LOC_Os01g60810	4327572	0.224869	1.87097	-2.15284	0.903786	3.05663	0.0186	Up-regulated	DUF623 domain containing protein, expressed.
NC_029263.1	LOC_Os08g04630	9266372	5.67788	43.8744	2.50535	5.45531	2.94995	5e-05	Up-regulated	external NADH-ubiquinone oxidoreductase 1, mitochondrial precursor, putative, expressed.
NC_029263.1	LOC_Os08g38400	4345909	57.2581	5.52771	5.83941	2.46668	-3.37273	5e-05	Down-regulated	oligopeptide transporter, putative, expressed.
NC_029265.1	LOC_Os10g30850	4348743	2.28823	11.4956	1.19423	3.52301	2.32878	5e-05	Up-regulated	zinc finger, RING-type, putative, expressed.
NC_029262.1	LOC_Os07g12900	4342783	2.15604	0.482023	1.10838	-1.05283	-2.16121	0.0006	Down-regulated	cadmium/zinc-transporting ATPase, putative, expressed.
NC_029261.1	LOC_Os06g35630	4341258	2.33104	11.1443	1.22097	3.47823	2.25726	5e-05	Up-regulated	reticuline oxidase-like protein precursor, putative, expressed.
NC_029265.1	LOC_Os10g34040	4348926	3.82823	0.36348	1.93668	-1.46005	-3.39673	0.00015	Down-regulated	nodulin, putative, expressed.
NC_029262.1	LOC_Os07g02810	4342270	85.7737	10.9133	6.42246	3.44802	-2.97444	5e-05	Down-regulated	L-ascorbate oxidase homolog precursor, putative, expressed.
NC_029261.1	LOC_Os06g43600	4341639	1002.42	154.949	9.96927	7.27565	-2.69362	5e-05	Down-regulated	LTPL129 - Protease inhibitor/seed storage/LTP family protein precursor, expressed.
NC_029257.1	LOC_Os02g10430	4328625	0.625174	4.12762	-0.67767	2.04531	2.72298	0.00105	Up-regulated	1-5-phosphoribosyl-5-5-phosphoribosylaminomethylideneaminoimidazole-4-carboxamide isomerase, chloroplast precursor, putative, expressed.
NC_029258.1	LOC_Os03g12230	4332103	8.27734	80.07	3.04917	6.32319	3.27402	5e-05	Up-regulated	caleosin related protein, putative, expressed.
NC_029257.1	LOC_Os02g51550	4330745	0.212728	4.94328	-2.23292	2.30547	4.53839	0.01925	Up-regulated	DUF581 domain containing protein, expressed.
NC_029258.1	LOC_Os03g06350	4331690	0.630591	4.34959	-0.665224	2.12088	2.7861	0.00765	Up-regulated	DUF623 domain containing protein, expressed.
NC_029264.1	LOC_Os09g37610	4347774	16.2866	4.06993	4.02561	2.025	-2.00061	0.0002	Down-regulated	MATE efflux protein, putative, expressed.
NC_029264.1	LOC_Os09g33876	4347561	0.742463	4.17965	-0.429609	2.06338	2.49299	0.00015	Up-regulated	expressed protein.
NC_029261.1	LOC_Os06g11730	4340517	45.4928	3.24689	5.50757	1.69906	-3.80851	5e-05	Down-regulated	RNA recognition motif containing protein, putative, expressed.
NC_029262.1	LOC_Os07g36810	107278161	0.627208	3.47576	-0.672984	1.79733	2.47031	0.00735	Up-regulated	expressed protein.
NC_029257.1	LOC_Os02g45000	4330276	9.26114	41.7194	3.21119	5.38265	2.17146	5e-05	Up-regulated	expressed protein.
NC_029259.1	LOC_Os04g02510	4334944	21.3832	3.53367	4.41841	1.82117	-2.59724	5e-05	Down-regulated	ZOS4-01 - C2H2 zinc finger protein, expressed.
NC_029258.1	LOC_Os03g42600	4333487	1.85162	109.64	0.888788	6.77663	5.88785	5e-05	Up-regulated	expressed protein.
NC_029267.1	LOC_Os12g02589	4351341	57.7258	12.4258	5.85114	3.63527	-2.21588	0.0011	Down-regulated	hydrolase, alpha/beta fold family protein, putative, expressed.
NC_029258.1	LOC_Os03g59300	4334511	1.31437	25.4225	0.394371	4.66803	4.27367	5e-05	Up-regulated	expressed protein.
NC_029256.1	LOC_Os01g39790	4323861	111.82	23.6788	6.80503	4.56552	-2.23951	5e-05	Down-regulated	esterase/lipase/thioesterase, putative, expressed.
NC_029262.1	LOC_Os07g02360	4342249	0.850469	3.70817	-0.233669	1.89071	2.12438	0.01505	Up-regulated	expressed protein.
NC_029262.1	LOC_Os07g38470	4343675	0.495946	2.80534	-1.01175	1.48818	2.49992	0.00955	Up-regulated	expressed protein.
NC_029264.1	LOC_Os09g23590	4346996	2.12885	26.5572	1.09007	4.73103	3.64096	0.0003	Up-regulated	expressed protein.
NC_029267.1	LOC_Os12g06464	4351571	0.324876	6.05048	-1.62204	2.59705	4.21909	0.00035	Up-regulated	expressed protein.
NC_029263.1	LOC_Os08g20410	4345211	0.389727	2.44025	-1.35946	1.28703	2.6465	0.02825	Up-regulated	expressed protein.
NC_029260.1	LOC_Os05g35200	9271451	0.922695	13.9159	-0.116074	3.79866	3.91473	5e-05	Up-regulated	glycosyl transferase, putative, expressed.
NC_029263.1	LOC_Os08g37370	4345841	46.3724	186.978	5.53519	7.54672	2.01153	5e-05	Up-regulated	mitochondrial carrier protein, putative, expressed.
NC_029262.1	LOC_Os07g41050	4343823	0.378916	10.6811	-1.40005	3.41699	4.81704	0.00615	Up-regulated	NAD dependent epimerase/dehydratase family protein, putative, expressed.
NC_029256.1	LOC_Os01g65510	4325080	0.962765	7.12875	-0.0547444	2.83365	2.88839	0.0011	Up-regulated	OsFBX31 - F-box domain containing protein, expressed.
NC_029258.1	LOC_Os03g19300	4332598	0.502062	4.11865	-0.994063	2.04217	3.03623	0.00015	Up-regulated	peptide chain release factor protein, putative, expressed.
NC_029264.1	LOC_Os09g20880	4346910	1.08887	6.07952	0.122832	2.60396	2.48112	0.0021	Up-regulated	serine/threonine-protein kinase, putative, expressed.
NC_029262.1	LOC_Os07g46910	4344203	1.16196	30.8267	0.21656	4.94611	4.72955	5e-05	Up-regulated	sex determination protein tasselseed-2, putative, expressed.
NC_029256.1	LOC_Os01g05010	4325458	6.60403	29.0737	2.72335	4.86164	2.1383	5e-05	Up-regulated	mitochondrial glycoprotein, putative, expressed.
NC_029258.1	LOC_Os03g17660	4332473	2.71911	15.3417	1.44313	3.93939	2.49625	5e-05	Up-regulated	expressed protein.
NC_029258.1	LOC_Os03g56540	4334293	3.37574	13.9383	1.7552	3.80098	2.04578	0.0007	Up-regulated	heat shock protein DnaJ, putative, expressed.
NC_029257.1	LOC_Os02g40840	4330017	1.6201	8.70736	0.696083	3.12224	2.42615	5e-05	Up-regulated	alcohol oxidase, putative, expressed.
NC_029263.1	LOC_Os08g35210	4345742	1.14184	6.80443	0.191361	2.76647	2.57511	0.0479	Up-regulated	ferric reductase, putative, expressed.
NC_029263.1	LOC_Os08g35210	4345742	0.946112	3.80634	-0.0799171	1.9284	2.00832	5e-05	Up-regulated	ferric reductase, putative, expressed.
NC_029256.1	LOC_Os01g19260	4326724	0.562572	8.8462	-0.82989	3.14506	3.97495	5e-05	Up-regulated	ATPase, putative, expressed.
NC_029257.1	LOC_Os02g15740	4328924	0.341548	590.204	-1.54984	9.20507	10.7549	0.0083	Up-regulated	expressed protein.
NC_029257.1	LOC_Os02g13260	4328778	5.16476	0.767937	2.3687	-0.38094	-2.74964	5e-05	Down-regulated	F-box family protein, putative, expressed.
NC_029259.1	LOC_Os04g36820	107277379	21.6828	2.99086	4.43848	1.58056	-2.85792	0.0001	Down-regulated	expressed protein.
NC_029256.1	LOC_Os01g68140	4324866	27.4059	2.35466	4.77641	1.23552	-3.54089	5e-05	Down-regulated	expressed protein.
NC_029256.1	LOC_Os01g74250	4326403	9.09201	1.58228	3.1846	0.662005	-2.5226	0.03505	Down-regulated	plant-specific domain TIGR01615 family protein, expressed.
NC_029258.1	LOC_Os03g21370	4332730	259.124	61.6594	8.0175	5.94625	-2.07125	5e-05	Down-regulated	expressed protein.
NC_029258.1	LOC_Os03g51530	4333962	45.0635	1.20042	5.49389	0.263539	-5.23035	5e-05	Down-regulated	expressed protein.
NC_029263.1	LOC_Os08g03400	4344573	11.1809	2.66177	3.48296	1.41239	-2.07058	0.00035	Down-regulated	expressed protein.
NC_029258.1	LOC_Os03g49630	4333844	0.420844	2.38304	-1.24864	1.2528	2.50144	0.0393	Up-regulated	expressed protein.
NC_029263.1	LOC_Os08g44470	4346313	0.788317	11.7443	-0.343152	3.55389	3.89704	0.00015	Up-regulated	expressed protein.
NC_029256.1	LOC_Os01g64470	4324791	21.7097	93.3648	4.44027	6.54481	2.10454	5e-05	Up-regulated	harpin-induced protein 1 domain containing protein, expressed.
NC_029257.1	LOC_Os02g47200	4330432	0.821336	8.30655	-0.283956	3.05425	3.33821	0.00015	Up-regulated	transposon protein, putative, unclassified, expressed.
NC_029257.1	LOC_Os02g43660	4330178	0.907276	56.2797	-0.140387	5.81454	5.95493	0.00375	Up-regulated	plastocyanin-like domain containing protein, putative, expressed.
NC_029257.1	LOC_Os02g30610	4329447	3.42081	26.8256	1.77434	4.74554	2.9712	5e-05	Up-regulated	expressed protein.
NC_029263.1	LOC_Os08g42590	4346175	10.374	43.4034	3.3749	5.43974	2.06484	5e-05	Up-regulated	mtN19, putative, expressed.
NC_029256.1	LOC_Os01g56180	4325501	15.3051	81.9281	3.93594	6.35629	2.42035	5e-05	Up-regulated	expressed protein.
NC_029258.1	LOC_Os03g56900	4334319	7.04698	44.8946	2.81701	5.48847	2.67146	5e-05	Up-regulated	reticulon domain containing protein, putative, expressed.
NC_029256.1	LOC_Os01g13570	4327790	0.861287	4.19311	-0.215434	2.06802	2.28345	0.00395	Up-regulated	phosphoglycerate mutase, putative, expressed.
NC_029263.1	LOC_Os08g37874	4345877	0.394292	3.81294	-1.34266	1.9309	3.27357	0.01045	Up-regulated	2-nitropropane dioxygenase family, putative, expressed.
NC_029257.1	LOC_Os02g11930	4328700	17.7041	0.698738	4.14601	-0.517176	-4.66319	5e-05	Down-regulated	receptor-like protein kinase precursor, putative, expressed.
NC_029263.1	LOC_Os08g37874	4345877	1.69415	8.56555	0.760562	3.09855	2.33798	5e-05	Up-regulated	2-nitropropane dioxygenase family, putative, expressed.
NC_029267.1	LOC_Os12g06190	4351554	36.7296	4.75991	5.19887	2.25093	-2.94794	5e-05	Down-regulated	expressed protein.
NC_029260.1	LOC_Os05g11010	9268269	340.459	77.1758	8.41134	6.27008	-2.14126	5e-05	Down-regulated	harpin-induced protein 1 domain containing protein, expressed.
NC_029266.1	LOC_Os11g02080	9269768	195.371	12.6143	7.61007	3.65699	-3.95308	5e-05	Down-regulated	expressed protein.
NC_029261.1	LOC_Os06g21550	4340888	6.43842	38.7417	2.68671	5.27582	2.58911	5e-05	Up-regulated	thioredoxin domain-containing protein 17, putative, expressed.
NC_029266.1	LOC_Os11g41150	4350963	1.62047	19.2945	0.696412	4.27012	3.57371	5e-05	Up-regulated	nitrilase-associated protein, putative, expressed.
NC_029262.1	LOC_Os07g37454	4343600	269.146	3.31988	8.07225	1.73113	-6.34111	5e-05	Down-regulated	urate anion exchanger, putative, expressed.
NC_029263.1	LOC_Os08g06420	4344723	0.915049	4.85681	-0.128079	2.28001	2.40809	0.0001	Up-regulated	abhydrolase domain-containing protein FAM108C1, putative, expressed.
NC_029258.1	LOC_Os03g53410	4334086	0.126715	2.70635	-2.98034	1.43635	4.41669	0.0193	Up-regulated	protein kinase domain containing protein, expressed.
NC_029262.1	LOC_Os07g01710	4342205	0.150806	1.82507	-2.72923	0.867952	3.59719	0.01665	Up-regulated	phytosulfokine receptor precursor, putative, expressed.
NC_029256.1	LOC_Os01g42410	4327730	0.64671	9.2676	-0.628809	3.2122	3.84101	5e-05	Up-regulated	pleiotropic drug resistance protein, putative, expressed.
NC_029266.1	LOC_Os11g05690	4349818	6.08444	1.33279	2.60512	0.414449	-2.19067	0.0006	Down-regulated	amino acid permease family protein, putative, expressed.
NC_029261.1	LOC_Os06g44610	4341716	7.71717	35.8013	2.94807	5.16194	2.21387	5e-05	Up-regulated	membrane associated DUF588 domain containing protein, putative, expressed.
NC_029258.1	LOC_Os03g10030	4331939	1.99007	16.809	0.992819	4.07116	3.07834	5e-05	Up-regulated	membrane associated DUF588 domain containing protein, putative, expressed.
NC_029263.1	LOC_Os08g02440	4344526	0.070183	3.49606	-3.83273	1.80573	5.63846	0.01015	Up-regulated	expressed protein.
NC_029262.1	LOC_Os07g01840	107281556	8.56556	1.8865	3.09855	0.915712	-2.18283	5e-05	Down-regulated	expressed protein.
NC_029258.1	LOC_Os03g44890	4333597	1.09672	9.16656	0.133195	3.19638	3.06319	0.0001	Up-regulated	anthranilate phosphoribosyltransferase, putative, expressed.
NC_029262.1	LOC_Os07g30020	4343239	8.43404	34.8012	3.07622	5.12107	2.04484	0.00015	Up-regulated	anthranilate phosphoribosyltransferase, putative, expressed.
NC_029261.1	LOC_Os06g15910	4340724	1.31473	11.6437	0.394767	3.54148	3.14671	5e-05	Up-regulated	potassium transporter, putative, expressed.
NC_029262.1	LOC_Os07g26110	4343098	3.90715	62.4359	1.96612	5.9643	3.99819	5e-05	Up-regulated	membrane associated DUF588 domain containing protein, putative, expressed.
NC_029256.1	LOC_Os01g26120	4325816	1.56511	26.2444	0.646264	4.71394	4.06767	0.0104	Up-regulated	membrane associated DUF588 domain containing protein, putative, expressed.
NC_029267.1	LOC_Os12g35610	4352439	165.163	6.37609	7.36775	2.67267	-4.69508	5e-05	Down-regulated	respiratory burst oxidase, putative, expressed.
NC_029264.1	LOC_Os09g23570	4346994	15.358	3.158	3.94092	1.65901	-2.28191	5e-05	Down-regulated	inactive receptor kinase At2g26730 precursor, putative, expressed.
NC_029262.1	LOC_Os07g35330	4343480	20.3081	4.37466	4.34398	2.12917	-2.21481	0.00025	Down-regulated	TKL_IRAK_DUF26-lc.13 - DUF26 kinases have homology to DUF26 containing loci, expressed
NC_029258.1	LOC_Os03g25920	4332954	0.715307	4.35564	-0.483366	2.12288	2.60625	0.0029	Up-regulated	amino acid permease family protein, putative, expressed.
NC_029257.1	LOC_Os02g10290	4328616	1.71665	15.3094	0.779596	3.93635	3.15674	5e-05	Up-regulated	copper-transporting ATPase, putative, expressed.
NC_029262.1	LOC_Os07g06490	4342441	2.17697	9.27772	1.12232	3.21377	2.09145	0.0001	Up-regulated	DNA binding protein, putative, expressed.
NC_029266.1	LOC_Os11g02180	4349591	1.00935	4.95283	0.0134265	2.30825	2.29482	0.0005	Up-regulated	dual specificity protein phosphatase, putative, expressed.
NC_029264.1	LOC_Os09g04790	4346460	7.77548	84.1988	2.95893	6.39573	3.4368	0.0002	Up-regulated	PAP fibrillin family domain containing protein, expressed.
NC_029265.1	LOC_Os10g28440	4348651	0.13696	1.86237	-2.86817	0.89714	3.76531	0.03195	Up-regulated	sulfate transporter 3.1, putative, expressed
NC_029265.1	LOC_Os10g40640	4349343	148.47	34.9874	7.21403	5.12876	-2.08526	5e-05	Down-regulated	glycosyl transferase 8 domain containing protein, putative, expressed.
NC_029256.1	LOC_Os01g47630	4326862	0.345777	1.98408	-1.53209	0.98847	2.52056	0.0195	Up-regulated	expressed protein.
NC_029266.1	LOC_Os11g29870	4350545	0.685202	4.84194	-0.545399	2.27559	2.82098	0.00035	Up-regulated	WRKY72, expressed.
NC_029256.1	LOC_Os01g63620	4324827	1.64418	14.539	0.717368	3.86186	3.14449	5e-05	Up-regulated	expressed protein.
NC_029258.1	LOC_Os03g17250	4332444	14.9286	2.10301	3.90001	1.07246	-2.82755	5e-05	Down-regulated	ankyrin repeat-containing protein, putative, expressed.
NC_029258.1	LOC_Os03g27110	4333008	0.165237	2.6407	-2.59739	1.40092	3.99832	0.0456	Up-regulated	hydrolase protein, putative, expressed.
NC_029257.1	LOC_Os02g09610	4328560	0.953757	6.61523	-0.0683064	2.72579	2.7941	0.0006	Up-regulated	GDSL-like lipase/acylhydrolase, putative, expressed.
NC_029261.1	LOC_Os06g14400	4340667	0.404641	3.0837	-1.30529	1.62466	2.92995	0.0089	Up-regulated	1-aminocyclopropane-1-carboxylate oxidase homolog 4, putative, expressed.
NC_029258.1	LOC_Os03g64130	4334852	0.106052	1.32378	-3.23716	0.404663	3.64182	0.0084	Up-regulated	avr9/Cf-9 rapidly elicited protein, putative, expressed.
NC_029261.1	LOC_Os06g28970	4341063	3.25848	33.5679	1.7042	5.06901	3.36481	5e-05	Up-regulated	bolA, putative, expressed.
NC_029256.1	LOC_Os01g19740	4325791	9.34436	83.1318	3.2241	6.37733	3.15323	5e-05	Up-regulated	calvin cycle protein CP12, putative, expressed.
NC_029261.1	LOC_Os06g48610	4341958	0.394581	3.45385	-1.34161	1.78821	3.12981	5e-05	Up-regulated	CCT motif family protein, expressed.
NC_029262.1	LOC_Os07g08150	4342551	2.59743	89.8117	1.37708	6.48883	5.11175	5e-05	Up-regulated	early light-induced protein, chloroplast precursor, putative, expressed.
NC_029262.1	LOC_Os07g08160	4342552	0.809719	40.0829	-0.304507	5.32491	5.62942	5e-05	Up-regulated	early light-induced protein, chloroplast precursor, putative, expressed.
NC_029256.1	LOC_Os01g25990	4326030	0.232451	5.72679	-2.105	2.51773	4.62273	0.00015	Up-regulated	expressed protein.
NC_029267.1	LOC_Os12g32650	4352325	20.7644	4.26757	4.37604	2.09341	-2.28262	0.01175	Down-regulated	expressed protein.
NC_029264.1	LOC_Os09g36120	4347666	1.90248	15.4448	0.927881	3.94905	3.02116	0.00045	Up-regulated	expressed protein.
NC_029267.1	LOC_Os12g07030	4351606	0.178355	5.50411	-2.48718	2.46051	4.94769	0.0004	Up-regulated	expressed protein.
NC_029267.1	LOC_Os12g29570	4352215	1.64216	7.77513	0.715595	2.95887	2.24327	0.0044	Up-regulated	expressed protein.
NC_029258.1	LOC_Os03g15080	4332294	26.7926	2.21802	4.74376	1.14927	-3.59449	0.0002	Down-regulated	expressed protein.
NC_029259.1	LOC_Os04g06590	4335022	3.43179	0.61961	1.77896	-0.690568	-2.46953	0.00035	Down-regulated	expressed protein.
NC_029262.1	LOC_Os07g47660	9269036	16.9669	2.59453	4.08465	1.37547	-2.70918	0.00015	Down-regulated	expressed protein.
NC_029256.1	LOC_Os01g62970	4324857	0.692439	12.9454	-0.530241	3.69437	4.22461	5e-05	Up-regulated	expressed protein.
NC_029257.1	LOC_Os02g50700	4330678	16.0795	116.102	4.00715	6.85925	2.8521	5e-05	Up-regulated	expressed protein.
NC_029257.1	LOC_Os02g54180	4330937	14.3526	61.3301	3.84324	5.93852	2.09529	5e-05	Up-regulated	expressed protein.
NC_029258.1	LOC_Os03g07190	4331752	0.456577	8.02366	-1.13107	3.00426	4.13533	0.0013	Up-regulated	expressed protein.
NC_029258.1	LOC_Os03g07200	4331753	0.197355	29.5251	-2.34114	4.88387	7.22501	0.0437	Up-regulated	expressed protein.
NC_029259.1	LOC_Os04g02880	4334965	0.922463	15.4305	-0.116437	3.94771	4.06415	0.0088	Up-regulated	expressed protein.
NC_029266.1	LOC_Os11g14240	4350199	0.411861	2.05928	-1.27977	1.04214	2.32191	0.00275	Up-regulated	expressed protein.
NC_029267.1	LOC_Os12g44370	4352930	1.51842	7.92336	0.602571	2.98611	2.38354	0.00035	Up-regulated	expressed protein.
NC_029257.1	LOC_Os02g03100	4328139	18.2845	76.1061	4.19255	6.24994	2.0574	0.00475	Up-regulated	oxidoreductase, aldo/keto reductase family protein, putative, expressed.
NC_029257.1	LOC_Os02g12890	4328761	3.82282	0.794604	1.93464	-0.331692	-2.26633	0.0033	Down-regulated	cytochrome P450, putative, expressed.
NC_029262.1	LOC_Os07g48330	4344303	14.4812	0.479301	3.85611	-1.061	-4.9171	5e-05	Down-regulated	cytochrome P450, putative, expressed.
NC_029256.1	LOC_Os01g47190	4327177	0.227414	10.0279	-2.13661	3.32595	5.46256	0.0452	Up-regulated	phosphoglycerate mutase, putative, expressed.
NC_029263.1	LOC_Os08g08500	4344824	0.442103	3.6876	-1.17755	1.88268	3.06023	0.0007	Up-regulated	reductase, putative, expressed.
NC_029258.1	LOC_Os03g62780	4334761	0.142352	1.07531	-2.81247	0.104753	2.91721	0.01645	Up-regulated	S1 RNA binding domain containing protein, expressed.
NC_029256.1	LOC_Os01g46600	4324175	5.76146	681.958	2.52643	9.41354	6.8871	0.00025	Up-regulated	seed maturation protein PM41, putative, expressed.
NC_029256.1	LOC_Os01g02300	4326125	34.1012	5.03421	5.09175	2.33177	-2.75998	5e-05	Down-regulated	receptor kinase ORK10, putative, expressed.
NC_029267.1	LOC_Os12g13300	4351846	18.7182	3.22895	4.22637	1.69107	-2.5353	5e-05	Down-regulated	expressed protein.
NC_029265.1	LOC_Os10g38800	9272367	3.65627	0.883593	1.87037	-0.178546	-2.04892	0.00055	Down-regulated	leucine-rich repeat transmembrane protein kinase, putative, expressed.
NC_029265.1	LOC_Os10g33040	4348855	26.1892	4.96007	4.7109	2.31036	-2.40054	5e-05	Down-regulated	receptor-like protein kinase precursor, putative, expressed.
NC_029262.1	LOC_Os07g05370	4342396	20.508	3.32143	4.35811	1.7318	-2.62631	0.00605	Down-regulated	TKL_IRAK_CrRLK1L-1.15 - The CrRLK1L-1 subfamily has homology to the CrRLK1L homolog, expressed
NC_029256.1	LOC_Os01g44110	4326674	79.6998	14.9633	6.3165	3.90336	-2.41314	5e-05	Down-regulated	serine/threonine-protein kinase, putative, expressed.
NC_029258.1	LOC_Os03g08550	4331852	158.609	24.1992	7.30933	4.59689	-2.71244	0.00035	Down-regulated	STRUBBELIG-RECEPTOR FAMILY 6 precursor, putative, expressed.
NC_029258.1	LOC_Os03g08550	4331852	137.458	25.8809	7.10285	4.69382	-2.40903	0.0001	Down-regulated	STRUBBELIG-RECEPTOR FAMILY 6 precursor, putative, expressed.
NC_029258.1	LOC_Os03g02020	9267111	0.1857	2.64053	-2.42895	1.40083	3.82978	0.0101	Up-regulated	stress responsive A/B Barrel domain containing protein, expressed.
NC_029257.1	LOC_Os02g49870	4330625	2.86862	14.6204	1.52036	3.86991	2.34955	0.001	Up-regulated	expressed protein.
NC_029261.1	LOC_Os06g11400	4340498	2.04956	12.5644	1.03531	3.65127	2.61595	0.00035	Up-regulated	expressed protein.
NC_029258.1	LOC_Os03g60810	4334614	9.66763	1.40095	3.27316	0.486405	-2.78676	5e-05	Down-regulated	lectin-like receptor kinase, putative, expressed.
NC_029263.1	LOC_Os08g02996	4344555	20.8838	2.13293	4.38431	1.09284	-3.29147	0.00915	Down-regulated	receptor-like kinase, putative, expressed.
NC_029263.1	LOC_Os08g02996	4344555	98.1394	5.18384	6.61676	2.37402	-4.24274	5e-05	Down-regulated	receptor-like kinase, putative, expressed.
NC_029263.1	LOC_Os08g03020	4344557	19.7001	1.92939	4.30013	0.948145	-3.35199	5e-05	Down-regulated	lectin-like receptor kinase 1, putative, expressed.
NC_029257.1	LOC_Os02g26160	4329292	2.81621	0.493228	1.49375	-1.01967	-2.51343	0.0017	Down-regulated	receptor lectin kinase like protein, putative, expressed.
NC_029267.1	LOC_Os12g02390	4351323	0.568029	3.5024	-0.815964	1.80834	2.62431	0.00185	Up-regulated	vacuolar-sorting receptor precursor, putative, expressed.
NC_029256.1	LOC_Os01g29330	4325228	0.39483	4.28125	-1.3407	2.09803	3.43873	0.01435	Up-regulated	expressed protein.
NC_029259.1	LOC_Os04g56120	107278728	10.1206	0.391707	3.33922	-1.35215	-4.69138	5e-05	Down-regulated	protein kinase domain containing protein, expressed.
NC_029262.1	LOC_Os07g04810	4342369	16.0345	0.883795	4.00311	-0.178216	-4.18132	5e-05	Down-regulated	protein kinase domain containing protein, expressed.
NC_029258.1	LOC_Os03g05140	4331599	20.1922	2.79806	4.33573	1.48443	-2.8513	5e-05	Down-regulated	receptor-like protein kinase 2 precursor, putative, expressed.
NC_029256.1	LOC_Os01g49910	4323882	1.28087	0.19683	0.357124	-2.34498	-2.7021	0.0135	Down-regulated	expressed protein.
NC_029266.1	LOC_Os11g36150	4350748	13.4982	2.25569	3.7547	1.17357	-2.58113	5e-05	Down-regulated	receptor-like protein kinase 2 precursor, putative, expressed.
NC_029266.1	LOC_Os11g36160	4350749	10.0182	1.12919	3.32455	0.175288	-3.14927	5e-05	Down-regulated	receptor-like protein kinase 2 precursor, putative, expressed.
NC_029266.1	LOC_Os11g36090	9269230	11.8335	0.670231	3.5648	-0.57727	-4.14208	5e-05	Down-regulated	receptor kinase, putative, expressed.
NC_029266.1	LOC_Os11g26130	4350438	21.0331	3.50344	4.39459	1.80877	-2.58582	5e-05	Down-regulated	receptor protein kinase TMK1 precursor, putative, expressed.
NC_029261.1	LOC_Os06g36270	4341290	26.3807	4.18761	4.72141	2.06613	-2.65528	5e-05	Down-regulated	receptor-like protein kinase 5 precursor, putative, expressed.
NC_029261.1	LOC_Os06g47720	107276087	1.28827	0.193803	0.365435	-2.36734	-2.73277	0.0015	Down-regulated	serine/threonine-protein kinase BRI1-like 2 precursor, putative, expressed.
NC_029258.1	LOC_Os03g49940	4333858	1.10717	4.69821	0.146877	2.23211	2.08523	0.0019	Up-regulated	integral membrane protein, putative, expressed.
NC_029267.1	LOC_Os12g07190	4351617	1.25213	8.88986	0.324384	3.15216	2.82777	5e-05	Up-regulated	CBS domain-containing protein, putative, expressed.
NC_029263.1	LOC_Os08g37700	4345863	0.880903	3.81502	-0.182945	1.93169	2.11464	0.0001	Up-regulated	RNA recognition motif containing protein, putative, expressed.
NC_029267.1	LOC_Os12g44320	4352924	16.8733	3.54534	4.07667	1.82592	-2.25075	5e-05	Down-regulated	carbohydrate binding protein, putative, expressed.
NC_029263.1	LOC_Os08g03002	4344556	28.5034	2.74391	4.83306	1.45623	-3.37683	5e-05	Down-regulated	lectin-like receptor kinase 1, putative, expressed.
NC_029266.1	LOC_Os11g47970	4351224	8.07161	42.8799	3.01286	5.42223	2.40937	5e-05	Up-regulated	AAA-type ATPase family protein, putative, expressed.
NC_029256.1	LOC_Os01g31940	4324489	19.5432	3.80729	4.28859	1.92876	-2.35983	5e-05	Down-regulated	purine permease, putative, expressed.
NC_029257.1	LOC_Os02g19990	4329102	2.79655	14.2619	1.48365	3.83409	2.35045	5e-05	Up-regulated	reticulon domain containing protein, putative, expressed.
NC_029258.1	LOC_Os03g02330	4331386	21.1059	3.74137	4.39957	1.90357	-2.49601	5e-05	Down-regulated	AAA-type ATPase family protein, putative, expressed.
NC_029263.1	LOC_Os08g02230	4344509	10.6957	202.722	3.41896	7.66336	4.2444	5e-05	Up-regulated	FAD-binding and arabino-lactone oxidase domains containing protein, putative, expressed.
NC_029258.1	LOC_Os03g48560	4333784	3.75976	18.8523	1.91064	4.23667	2.32603	5e-05	Up-regulated	N-acetylglucosaminyltransferase, putative, expressed.
NC_029257.1	LOC_Os02g15120	4328879	8.58994	1.54386	3.10265	0.626542	-2.47611	0.00205	Down-regulated	RING-H2 finger protein, putative, expressed.
NC_029263.1	LOC_Os08g44950	107277990	11.637	0.568138	3.54065	-0.815687	-4.35633	0.00315	Down-regulated	zinc finger, C3HC4 type domain containing protein, expressed.
NC_029256.1	LOC_Os01g11520	4325572	23.6539	1.9004	4.56401	0.926303	-3.6377	5e-05	Down-regulated	RING-H2 finger protein, putative, expressed.
NC_029256.1	LOC_Os01g20910	107277552	12.0166	1.42241	3.58696	0.508337	-3.07862	0.0005	Down-regulated	zinc finger, C3HC4 type domain containing protein, expressed.
NC_029266.1	LOC_Os11g07600	4349927	4.00075	32.0667	2.00027	5.003	3.00273	5e-05	Up-regulated	ABC-2 type transporter domain containing protein, expressed.
NC_029262.1	LOC_Os07g45080	4344094	2.81247	13.0864	1.49184	3.71	2.21815	0.0002	Up-regulated	expressed protein.
NC_029265.1	LOC_Os10g31660	9270523	0.681602	116.308	-0.552999	6.86181	7.41481	0.0005	Up-regulated	glycine-rich cell wall structural protein 2 precursor, putative, expressed.
NC_029257.1	LOC_Os02g22160	4329194	111.596	26.8798	6.80214	4.74845	-2.05369	5e-05	Down-regulated	DNA binding protein, putative, expressed.
NC_029260.1	LOC_Os05g24140	9272544	0.525893	5.04249	-0.927159	2.33414	3.2613	0.004	Up-regulated	tetracycline transporter-like protein 1, putative, expressed.
NC_029262.1	LOC_Os07g10820	4342701	0.465378	4.19233	-1.10353	2.06775	3.17128	0.0052	Up-regulated	transporter-related, putative, expressed.
NC_029267.1	LOC_Os12g13940	4351871	0.204258	4.67215	-2.29154	2.22409	4.51562	0.0382	Up-regulated	DNA-binding storekeeper protein-related, putative, expressed.
NC_029267.1	LOC_Os12g44110	4352906	0.336669	5.69321	-1.5706	2.50924	4.07984	0.00095	Up-regulated	ligA, putative, expressed.
NC_029260.1	LOC_Os05g27304	9268870	0.937375	15.3836	-0.0933018	3.94332	4.03663	5e-05	Up-regulated	peptide transporter PTR2, putative, expressed.
NC_029261.1	LOC_Os06g19530	4340816	18.6542	0.783974	4.22143	-0.351122	-4.57255	5e-05	Down-regulated	oxidoreductase, short chain dehydrogenase/reductase family, putative, expressed.
NC_029256.1	LOC_Os01g02930	4326082	120.292	16.9535	6.9104	4.08351	-2.82688	0.00095	Down-regulated	glycosyltransferase protein, putative, expressed.
NC_029266.1	LOC_Os11g18044	4350285	0.135752	26.0159	-2.88095	4.70132	7.58228	0.01515	Up-regulated	peptide transporter PTR2, putative, expressed.
NC_029266.1	LOC_Os11g17970	4350283	0.0823998	5.09398	-3.60122	2.34879	5.95001	0.01815	Up-regulated	POT family protein, expressed.
NC_029266.1	LOC_Os11g24060	4350385	1.02989	5.27201	0.0424903	2.39835	2.35586	0.0002	Up-regulated	permease domain containing protein, putative, expressed.
NC_029256.1	LOC_Os01g34970	4326410	0.476164	2.9823	-1.07047	1.57643	2.6469	0.0164	Up-regulated	MDR-like ABC transporter, putative, expressed.
NC_029263.1	LOC_Os08g10550	9270408	0.794454	6.64073	-0.331964	2.73134	3.06331	5e-05	Up-regulated	potassium transporter, putative, expressed.
NC_029256.1	LOC_Os01g08460	4325348	0.691835	4.24706	-0.5315	2.08646	2.61797	5e-05	Up-regulated	TMS membrane protein/tumour differentially expressed protein, putative, expressed.
NC_029257.1	LOC_Os02g43360	4330160	133.779	10.3768	7.06371	3.37529	-3.68842	5e-05	Down-regulated	cytochrome b5-like Heme/Steroid binding domain containing protein, expressed.
NC_029258.1	LOC_Os03g37490	4333289	1.81477	13.725	0.859787	3.77873	2.91895	5e-05	Up-regulated	MATE efflux family protein, putative, expressed.
NC_029266.1	LOC_Os11g07911	4349939	1.28608	407.104	0.36298	8.66925	8.30628	5e-05	Up-regulated	expressed protein.
NC_029267.1	LOC_Os12g37060	4352500	23.989	96.2791	4.5843	6.58915	2.00485	0.00045	Up-regulated	expressed protein.
NC_029264.1	LOC_Os09g19970	4346868	59.6002	10.9918	5.89725	3.45836	-2.43889	5e-05	Down-regulated	expressed protein.
NC_029262.1	LOC_Os07g38630	4343689	2628.55	326.054	11.3601	8.34897	-3.01109	5e-05	Down-regulated	expressed protein.
NC_029261.1	LOC_Os06g21410	9269432	1314.64	97.8559	10.3605	6.61259	-3.74786	5e-05	Down-regulated	arabinogalactan peptide 23 precursor, putative, expressed.
NC_029258.1	LOC_Os03g25440	4332934	3.51338	58.8018	1.81286	5.87779	4.06493	5e-05	Up-regulated	expressed protein.
NC_029264.1	LOC_Os09g04339	4346446	1.04591	4.8439	0.0647587	2.27617	2.21141	0.04885	Up-regulated	expressed protein.
NC_029257.1	LOC_Os02g36940	4329772	162.832	22.4824	7.34724	4.49072	-2.85652	5e-05	Down-regulated	uncharacterized Cys-rich domain containing protein, putative, expressed.
NC_029264.1	LOC_Os09g04339	4346446	0.900863	4.40265	-0.15062	2.13837	2.28899	0.015	Up-regulated	expressed protein.
NC_029264.1	LOC_Os09g32100	4347453	0.173811	2.49803	-2.52441	1.32079	3.8452	0.01915	Up-regulated	expressed protein.
NC_029261.1	LOC_Os06g05010	9271477	91.7225	2.07902	6.5192	1.0559	-5.4633	5e-05	Down-regulated	early nodulin 93 ENOD93 protein, putative, expressed.
NC_029265.1	LOC_Os10g11310	4348234	1.19381	6.88429	0.255573	2.78331	2.52773	5e-05	Up-regulated	expressed protein.
NC_029265.1	LOC_Os10g12750	4348259	0.315368	2.58012	-1.66489	1.36744	3.03233	0.016	Up-regulated	expressed protein.
NC_029267.1	LOC_Os12g38810	4352618	0.575103	4.29607	-0.798108	2.10302	2.90113	0.0015	Up-regulated	expressed protein.
NC_029256.1	LOC_Os01g49030	9268603	3.18296	14.0712	1.67037	3.81467	2.1443	0.00055	Up-regulated	expressed protein.
NC_029266.1	LOC_Os11g30500	4350556	3.85658	66.5687	1.94732	6.05677	4.10945	5e-05	Up-regulated	HVA22, putative, expressed.
NC_029262.1	LOC_Os07g39010	4343712	2.15709	14.9966	1.10909	3.90656	2.79748	5e-05	Up-regulated	lactose permease-related, putative, expressed.
NC_029256.1	LOC_Os01g57710	4327050	0.472429	4.63113	-1.08183	2.21136	3.2932	0.00055	Up-regulated	membrane protein, putative, expressed.
NC_029261.1	LOC_Os06g10510	4340438	0.220035	12.8612	-2.1842	3.68495	5.86915	0.0048	Up-regulated	oxidoreductase/ transition metal ion binding protein, putative, expressed.
NC_029261.1	LOC_Os06g19630	4340822	0.272577	13.7019	-1.87526	3.7763	5.65157	0.0002	Up-regulated	steroid nuclear receptor, ligand-binding, putative, expressed.
NC_029262.1	LOC_Os07g38380	9267646	2.71105	11.0607	1.43885	3.46737	2.02853	5e-05	Up-regulated	transmembrane protein 49, putative, expressed.
NC_029256.1	LOC_Os01g60120	4327490	0.270534	9.64908	-1.88612	3.27039	5.15651	0.001	Up-regulated	transmembrane protein 56, putative, expressed.
NC_029258.1	LOC_Os03g15410	4332315	17.1547	3.20057	4.10053	1.67833	-2.4222	5e-05	Down-regulated	expressed protein.
NC_029256.1	LOC_Os01g32280	4324045	3.90994	18.851	1.96715	4.23657	2.26942	5e-05	Up-regulated	transmembrane protein, putative, expressed.
NC_029261.1	LOC_Os06g30950	4341132	1.28194	12.507	0.358329	3.64466	3.28633	5e-05	Up-regulated	transporter-related, putative, expressed.
NC_029256.1	LOC_Os01g23850	4326808	0.558184	2.3826	-0.841187	1.25254	2.09372	0.0227	Up-regulated	transposon protein, putative, CACTA, En/Spm sub-class, expressed.
NC_029258.1	LOC_Os03g52910	4334054	0.114092	3.87605	-3.13173	1.95459	5.08631	0.01925	Up-regulated	uncharacterized UPF0114 domain containing protein, expressed.
NC_029266.1	LOC_Os11g05400	4349795	1.29994	19.7122	0.378445	4.30102	3.92257	5e-05	Up-regulated	Ser/Thr protein phosphatase family protein, putative, expressed.
NC_029256.1	LOC_Os01g43700	4326694	4.50425	28.8723	2.17129	4.85161	2.68033	5e-05	Up-regulated	cytochrome P450 72A1, putative, expressed.
NC_029258.1	LOC_Os03g04680	9270900	15.3621	79.8075	3.9413	6.31845	2.37715	5e-05	Up-regulated	cytochrome P450, putative, expressed.
NC_029256.1	LOC_Os01g12770	4327184	0.352685	3.38718	-1.50355	1.76008	3.26363	0.0002	Up-regulated	cytochrome P450, putative, expressed.
NC_029263.1	LOC_Os08g39210	4345956	0.163182	1.87284	-2.61545	0.905228	3.52068	0.00275	Up-regulated	OsWAK74 - OsWAK receptor-like protein kinase, expressed.
NC_029258.1	LOC_Os03g57780	4334385	1.19227	7.91334	0.253711	2.98429	2.73058	5e-05	Up-regulated	protein kinase, putative, expressed.
NC_029263.1	LOC_Os08g28870	4345424	0.247503	2.002	-2.01448	1.00144	3.01592	0.0001	Up-regulated	receptor-like protein kinase 5 precursor, putative, expressed.
NC_029258.1	LOC_Os03g27990	9272509	1.73518	9.41664	0.795085	3.23521	2.44013	0.0041	Up-regulated	STRUBBELIG-RECEPTOR FAMILY 7 precursor, putative, expressed.
NC_029257.1	LOC_Os02g42780	4330111	0.329206	2.37831	-1.60294	1.24994	2.85288	0.001	Up-regulated	lectin receptor-type protein kinase, putative, expressed.
NC_029256.1	LOC_Os01g14510	4326761	0.256121	22.5363	-1.9651	4.49418	6.45929	0.00255	Up-regulated	BRASSINOSTEROID INSENSITIVE 1 precursor, putative, expressed.
NC_029261.1	LOC_Os06g38990	4341409	0.0692168	2.35666	-3.85273	1.23674	5.08948	0.0017	Up-regulated	receptor-like protein kinase 2 precursor, putative, expressed.
NC_029266.1	LOC_Os11g12530	4350138	4.35263	21.4034	2.12189	4.41977	2.29788	5e-05	Up-regulated	receptor-like protein kinase 5 precursor, putative, expressed.
NC_029264.1	LOC_Os09g12240	4346640	0.394925	4.13343	-1.34035	2.04734	3.38769	5e-05	Up-regulated	serine/threonine-protein kinase BRI1-like 1 precursor, putative, expressed.
NC_029258.1	LOC_Os03g08880	4331883	0.356234	8.02397	-1.4891	3.00432	4.49342	0.00015	Up-regulated	purine permease, putative, expressed.
NC_029256.1	LOC_Os01g50100	4323896	0.72156	17.1842	-0.470809	4.10301	4.57382	0.00015	Up-regulated	ABC transporter, ATP-binding protein, putative, expressed.
NC_029257.1	LOC_Os02g33240	9266054	4.97541	0.514272	2.31482	-0.959396	-3.27421	0.01255	Down-regulated	OsFBX51 - F-box domain containing protein, expressed.
NC_029256.1	LOC_Os01g41770	9268844	5.39688	1.01628	2.43213	0.0232979	-2.40883	5e-05	Down-regulated	leucine rich repeat protein, putative, expressed.
NC_029258.1	LOC_Os03g58490	4334441	24.771	2.30774	4.63058	1.20648	-3.4241	5e-05	Down-regulated	DUF593 domain containing protein, expressed.
NC_029258.1	LOC_Os03g24910	9271725	0.445612	1.99224	-1.16614	0.994391	2.16053	0.0056	Up-regulated	nodulation protein-related, putative, expressed.
NC_029257.1	LOC_Os02g57460	4331167	0.179321	1.17133	-2.47938	0.228148	2.70753	0.0401	Up-regulated	RING-H2 finger protein ATL5G, putative, expressed.
NC_029263.1	LOC_Os08g44230	4346287	0.39131	1.60784	-1.35362	0.685124	2.03874	0.00715	Up-regulated	zinc finger family protein, putative, expressed.
NC_029264.1	LOC_Os09g27040	4347181	3.26113	0.543887	1.70537	-0.878621	-2.58399	0.0001	Down-regulated	GEX1, putative, expressed.
NC_029267.1	LOC_Os12g43880	4352886	0.79186	4.69314	-0.336683	2.23055	2.56724	0.00145	Up-regulated	DNA binding protein, putative, expressed.
NC_029256.1	LOC_Os01g71740	4325824	1.82359	11.8463	0.866781	3.56636	2.69959	5e-05	Up-regulated	amino acid permease family protein, putative, expressed.
NC_029264.1	LOC_Os09g36600	4347702	367.833	37.1118	8.52291	5.21381	-3.3091	5e-05	Down-regulated	nodulin, putative, expressed.
NC_029256.1	LOC_Os01g51430	4325934	43.4264	10.4943	5.4405	3.39153	-2.04897	5e-05	Down-regulated	green ripe-like, putative, expressed.
NC_029261.1	LOC_Os06g08120	4340302	15.1421	3.28156	3.92049	1.71438	-2.20611	5e-05	Down-regulated	plant protein of unknown function domain containing protein, expressed.
NC_029267.1	LOC_Os12g27470	107277425	9.51758	1.41089	3.25059	0.496606	-2.75399	0.0009	Down-regulated	expressed protein.
NC_029262.1	LOC_Os07g01750	4342209	1.68094	10.0883	0.749268	3.33461	2.58535	5e-05	Up-regulated	MATE efflux family protein, putative, expressed.
NC_029256.1	LOC_Os01g39290	4326313	59.4492	13.9231	5.89359	3.79941	-2.09417	5e-05	Down-regulated	harpin-induced protein 1 domain containing protein, expressed.
NC_029266.1	LOC_Os11g30560	4350557	0.360053	8.00693	-1.47372	3.00125	4.47497	0.0036	Up-regulated	dehydrogenase/reductase, putative, expressed.
NC_029256.1	LOC_Os01g50440	4326921	33.5705	8.03482	5.06912	3.00627	-2.06286	5e-05	Down-regulated	AWPM-19-like membrane family protein, putative, expressed.
NC_029256.1	LOC_Os01g69890	4327249	10.8271	1.86996	3.43657	0.903007	-2.53357	0.00165	Down-regulated	expressed protein.
NC_029256.1	LOC_Os01g61060	4327516	11.9775	1.99567	3.58225	0.996873	-2.58539	5e-05	Down-regulated	SAG20, putative, expressed.
NC_029256.1	LOC_Os01g60800	4327571	10.4017	2.31165	3.37875	1.20892	-2.16982	5e-05	Down-regulated	expressed protein.
NC_029257.1	LOC_Os02g39620	4329943	76.8381	12.7282	6.26375	3.66996	-2.59379	0.0022	Down-regulated	ATOZI1, putative, expressed.
NC_029257.1	LOC_Os02g44670	4330251	8.42672	2.04221	3.07497	1.03013	-2.04484	0.00195	Down-regulated	harpin-induced protein 1 domain containing protein, expressed.
NC_029266.1	LOC_Os11g30560	4350557	0.255277	10.747	-1.96986	3.42586	5.39573	0.0363	Up-regulated	dehydrogenase/reductase, putative, expressed.
NC_029261.1	LOC_Os06g49300	4342010	0.530655	2.6069	-0.914154	1.38234	2.29649	0.0045	Up-regulated	glycosyltransferase protein, putative, expressed.
NC_029256.1	LOC_Os01g65070	4324939	1.031	5.79403	0.0440443	2.53457	2.49052	5e-05	Up-regulated	hydrolase, alpha/beta fold family domain containing protein, expressed.
NC_029258.1	LOC_Os03g56200	4334267	2.20988	0.528731	1.14397	-0.919394	-2.06337	0.00685	Down-regulated	expressed protein.
NC_029265.1	LOC_Os10g38860	4349215	0.561755	5.04913	-0.831987	2.33603	3.16802	5e-05	Up-regulated	hydrolase, alpha/beta fold family domain containing protein, expressed.
NC_029262.1	LOC_Os07g41340	4343847	159.093	3.5927	7.31373	1.84507	-5.46866	5e-05	Down-regulated	B12D protein, putative, expressed.
NC_029262.1	LOC_Os07g41350	4343848	227.752	4.37022	7.83132	2.12771	-5.70362	5e-05	Down-regulated	B12D protein, putative, expressed.
NC_029262.1	LOC_Os07g47460	4344244	15.9566	3.38213	3.99608	1.75793	-2.23815	0.0002	Down-regulated	expressed protein.
NC_029256.1	LOC_Os01g22640	4326986	0.29534	12.7633	-1.75955	3.67393	5.43348	0.00045	Up-regulated	GDSL-like lipase/acylhydrolase, putative, expressed.
NC_029261.1	LOC_Os06g24404	4340980	1.1453	6.44991	0.195726	2.68928	2.49355	0.0005	Up-regulated	GDSL-like lipase/acylhydrolase, putative, expressed.
NC_029257.1	LOC_Os02g41780	4330044	22.1551	1.78888	4.46957	0.839057	-3.63051	0.00405	Down-regulated	transporter-related, putative, expressed.
NC_029257.1	LOC_Os02g41780	4330044	38.853	6.07501	5.27995	2.60289	-2.67707	5e-05	Down-regulated	transporter-related, putative, expressed.
NC_029257.1	LOC_Os02g54730	4330966	26.6783	5.35723	4.73759	2.42149	-2.3161	0.03865	Down-regulated	transmembrane amino acid transporter protein, putative, expressed.
NC_029257.1	LOC_Os02g54730	4330966	59.2323	10.7752	5.88831	3.42964	-2.45867	0.00065	Down-regulated	transmembrane amino acid transporter protein, putative, expressed.
NC_029256.1	LOC_Os01g52010	4325589	0.275705	27.7506	-1.8588	4.79445	6.65325	0.00235	Up-regulated	alliin lyase precursor, putative, expressed.
NC_029258.1	LOC_Os03g05530	4331629	0.145534	2.11782	-2.78057	1.08258	3.86315	0.0161	Up-regulated	nodulin, putative, expressed.
NC_029262.1	LOC_Os07g38400	4343669	0.599333	15.952	-0.73857	3.99567	4.73424	5e-05	Up-regulated	transporter family protein, putative, expressed.
NC_029263.1	LOC_Os08g41290	4346085	7.78633	44.0859	2.96094	5.46225	2.5013	5e-05	Up-regulated	AIR12, putative, expressed.
NC_029256.1	LOC_Os01g66530	4324902	0.6461	6.86018	-0.630171	2.77825	3.40842	0.00265	Up-regulated	ARGOS, putative, expressed.
NC_029262.1	LOC_Os07g17330	4342911	22.6662	93.2927	4.50247	6.54369	2.04122	5e-05	Up-regulated	B12D protein, putative, expressed.
NC_029266.1	LOC_Os11g06930	4349894	0.178784	7.25953	-2.48371	2.85988	5.34358	0.0002	Up-regulated	CBS domain-containing protein, putative, expressed.
NC_029263.1	LOC_Os08g37660	4345860	1227.73	161.653	10.2618	7.33676	-2.92502	5e-05	Down-regulated	plastocyanin-like domain containing protein, putative, expressed.
NC_029257.1	LOC_Os02g30714	4329454	0.473159	7.14697	-1.0796	2.83733	3.91694	0.0001	Up-regulated	dehydrogenase/reductase, putative, expressed.
NC_029258.1	LOC_Os03g02400	4331391	272.655	13.5313	8.09093	3.75823	-4.33271	5e-05	Down-regulated	plastocyanin-like domain containing protein, putative, expressed.
NC_029267.1	LOC_Os12g27830	4352184	1.54095	68.4461	0.62382	6.0969	5.47308	5e-05	Up-regulated	dehydrogenase/reductase, putative, expressed.
NC_029258.1	LOC_Os03g05440	4331620	0.248833	6.31898	-2.00675	2.65969	4.66644	0.00055	Up-regulated	DUF677 domain containing protein, putative, expressed.
NC_029256.1	LOC_Os01g03530	4326010	6.47902	1.59936	2.69578	0.677495	-2.01828	0.0001	Down-regulated	multicopper oxidase domain containing protein, expressed.
NC_029256.1	LOC_Os01g55820	4326886	139.505	11.8258	7.12417	3.56387	-3.56031	5e-05	Down-regulated	X8 domain containing protein, expressed.
NC_029257.1	LOC_Os02g06670	9270534	20.4461	1.64569	4.35375	0.718693	-3.63506	5e-05	Down-regulated	retrotransposon protein, putative, unclassified, expressed.
NC_029256.1	LOC_Os01g72210	4325771	2.28029	9.92171	1.18922	3.31059	2.12137	5e-05	Up-regulated	early-responsive to dehydration protein-related, putative, expressed.
NC_029267.1	LOC_Os12g34500	4352397	1.57751	7.61171	0.657649	2.92822	2.27057	0.0004	Up-regulated	expressed protein.
NC_029258.1	LOC_Os03g64020	4334845	4.23627	20.2259	2.08279	4.33813	2.25534	5e-05	Up-regulated	expressed protein.
NC_029257.1	LOC_Os02g46360	4330367	15.4487	2.69118	3.94941	1.42824	-2.52117	5e-05	Down-regulated	invertase/pectin methylesterase inhibitor family protein, putative, expressed.
NC_029267.1	LOC_Os12g43600	4352868	4372.42	850.921	12.0942	9.73288	-2.36134	0.00215	Down-regulated	RNA recognition motif containing protein, expressed.
NC_029256.1	LOC_Os01g72834	4325390	52.8547	11.5771	5.72396	3.5332	-2.19076	5e-05	Down-regulated	RNA recognition motif containing protein, putative, expressed.
NC_029256.1	LOC_Os01g65550	4325083	273.626	48.0721	8.09606	5.58713	-2.50893	5e-05	Down-regulated	RNA recognition motif containing protein, putative, expressed.
NC_029258.1	LOC_Os03g18220	4332519	654.274	63.7505	9.35375	5.99436	-3.35939	5e-05	Down-regulated	pyruvate decarboxylase isozyme 2, putative, expressed.
NC_029256.1	LOC_Os01g72570	4325409	1.6076	16.0379	0.684908	4.00341	3.31851	5e-05	Up-regulated	expressed protein.
NC_029258.1	LOC_Os03g38790	4333338	3.31564	15.9849	1.72929	3.99864	2.26935	0.0009	Up-regulated	expressed protein.
NC_029261.1	LOC_Os06g42660	4341587	0.895966	4.12759	-0.158484	2.0453	2.20378	0.0185	Up-regulated	expressed protein.
NC_029258.1	LOC_Os03g13400	9270511	18.8712	2.79454	4.23811	1.48261	-2.7555	5e-05	Down-regulated	ZOS3-06 - C2H2 zinc finger protein, expressed.
NC_029261.1	LOC_Os06g45870	4341802	0.455208	2.05499	-1.1354	1.03913	2.17454	0.00465	Up-regulated	expressed protein.
NC_029257.1	LOC_Os02g48094	4330490	0.360338	5.28256	-1.47258	2.40124	3.87382	0.0001	Up-regulated	expressed protein.
NC_029263.1	LOC_Os08g33940	9272734	9.85875	1.81752	3.3014	0.861971	-2.43943	5e-05	Down-regulated	MYB family transcription factor, putative, expressed.
NC_029260.1	LOC_Os05g35500	9266213	52.2643	11.6806	5.70775	3.54604	-2.16172	5e-05	Down-regulated	MYB family transcription factor, putative, expressed.
NC_029262.1	LOC_Os07g48870	4344354	22.7943	1.54068	4.5106	0.623567	-3.88703	5e-05	Down-regulated	MYB family transcription factor, putative, expressed.
NC_029262.1	LOC_Os07g43580	4343988	61.8213	6.12272	5.95003	2.61417	-3.33586	5e-05	Down-regulated	MYB family transcription factor, putative, expressed.
NC_029256.1	LOC_Os01g65630	4325090	0.868989	7.5731	-0.20259	2.92088	3.12348	0.0133	Up-regulated	expressed protein.
NC_029256.1	LOC_Os01g11600	4325256	5.34557	133.107	2.41834	7.05644	4.6381	5e-05	Up-regulated	expressed protein.
NC_029257.1	LOC_Os02g30470	4329444	25.7693	103.664	4.68758	6.69577	2.00819	5e-05	Up-regulated	expressed protein.
NC_029258.1	LOC_Os03g06180	4331676	1.35116	36.019	0.434199	5.17069	4.73649	5e-05	Up-regulated	expressed protein.
NC_029261.1	LOC_Os06g10530	4340441	2.84611	18.0193	1.50899	4.17147	2.66248	0.0002	Up-regulated	expressed protein.
NC_029261.1	LOC_Os06g46160	4341818	0.58975	4.3378	-0.761825	2.11696	2.87879	0.0113	Up-regulated	expressed protein.
NC_029261.1	LOC_Os06g49000	4341984	0.0742709	1.39066	-3.75106	0.47577	4.22683	0.0045	Up-regulated	expressed protein.
NC_029262.1	LOC_Os07g28920	4343204	0.706734	3.23487	-0.500761	1.69371	2.19447	0.00045	Up-regulated	expressed protein.
NC_029263.1	LOC_Os08g07430	4344772	3.41435	15.6398	1.77161	3.96715	2.19554	5e-05	Up-regulated	expressed protein.
NC_029261.1	LOC_Os06g41010	4341520	1370.44	267.595	10.4204	8.06391	-2.35652	5e-05	Down-regulated	zinc finger A20 and AN1 domain-containing stress-associated protein, putative, expressed.
NC_029263.1	LOC_Os08g08190	4344817	14.4522	71.3121	3.85322	6.15607	2.30285	5e-05	Up-regulated	expressed protein.
NC_029263.1	LOC_Os08g37690	4345862	2.59179	13.8626	1.37395	3.79313	2.41917	5e-05	Up-regulated	expressed protein.
NC_029261.1	LOC_Os06g37450	4341355	5.12107	1.14374	2.35645	0.193759	-2.16269	0.0039	Down-regulated	GATA zinc finger domain containing protein, expressed.
NC_029261.1	LOC_Os06g45140	4341753	48.8484	9.06732	5.61024	3.18068	-2.42956	5e-05	Down-regulated	bZIP transcription factor domain containing protein, expressed.
NC_029264.1	LOC_Os09g13570	4346672	197.276	24.4823	7.62407	4.61367	-3.0104	5e-05	Down-regulated	CPuORF2 - conserved peptide uORF-containing transcript, expressed.
NC_029266.1	LOC_Os11g30360	4350553	13.5731	107.724	3.76268	6.7512	2.98852	5e-05	Up-regulated	expressed protein.
NC_029266.1	LOC_Os11g44800	4351087	0.660732	16.8405	-0.597863	4.07386	4.67172	0.0004	Up-regulated	expressed protein.
NC_029267.1	LOC_Os12g34360	4352389	0.192022	5.14456	-2.38066	2.36305	4.7437	0.0005	Up-regulated	expressed protein.
NC_029263.1	LOC_Os08g29660	4345456	79.6938	18.7285	6.3164	4.22716	-2.08923	5e-05	Down-regulated	WRKY69, expressed.
NC_029257.1	LOC_Os02g03580	4328173	15.8664	3.81834	3.9879	1.93295	-2.05496	0.02055	Down-regulated	transcription factor, putative, expressed.
NC_029267.1	LOC_Os12g36680	4352474	1.3574	10.6163	0.440846	3.40821	2.96735	5e-05	Up-regulated	expressed protein.
NC_029267.1	LOC_Os12g32610	9269766	31.6493	168.252	4.9841	7.39448	2.41038	5e-05	Up-regulated	expressed protein.
NC_029256.1	LOC_Os01g08170	9270565	0.204351	3.02152	-2.29088	1.59527	3.88615	0.0014	Up-regulated	expressed protein.
NC_029263.1	LOC_Os08g01530	9272541	0.866345	7.98097	-0.206986	2.99656	3.20355	0.00065	Up-regulated	expressed protein.
NC_029261.1	LOC_Os06g42850	4341599	2.12784	10.5828	1.08939	3.40365	2.31426	5e-05	Up-regulated	extracellular ligand-gated ion channel, putative, expressed.
NC_029262.1	LOC_Os07g37620	4343609	4.58001	23.3545	2.19535	4.54563	2.35028	5e-05	Up-regulated	fiber expressed protein, putative, expressed.
NC_029258.1	LOC_Os03g16334	4332381	1.43951	40.3626	0.525578	5.33495	4.80938	5e-05	Up-regulated	fringe-related protein, putative, expressed.
NC_029263.1	LOC_Os08g34700	4345709	0.234871	2.61897	-2.09006	1.389	3.47906	0.03245	Up-regulated	GDU1, putative, expressed.
NC_029261.1	LOC_Os06g44420	107277980	0.928185	5.67378	-0.107516	2.50431	2.61183	0.0011	Up-regulated	GDU1, putative, expressed.
NC_029256.1	LOC_Os01g69050	4324366	2.80022	11.5944	1.48554	3.53536	2.04981	0.03265	Up-regulated	lysine ketoglutarate reductase trans-splicing related 1, putative, expressed.
NC_029256.1	LOC_Os01g11710	4325263	45.2558	10.2863	5.50003	3.36265	-2.13737	5e-05	Down-regulated	GDSL-like lipase/acylhydrolase, putative, expressed.
NC_029256.1	LOC_Os01g11710	4325263	34.1989	6.77472	5.09588	2.76016	-2.33572	0.00025	Down-regulated	GDSL-like lipase/acylhydrolase, putative, expressed.
NC_029256.1	LOC_Os01g69050	4324366	1.2278	6.6085	0.296076	2.72432	2.42825	0.0021	Up-regulated	lysine ketoglutarate reductase trans-splicing related 1, putative, expressed.
NC_029257.1	LOC_Os02g56680	4331101	46.0614	0.369714	5.52549	-1.43552	-6.96101	0.00745	Down-regulated	dehydrogenase, putative, expressed.
NC_029257.1	LOC_Os02g56700	4331102	8.1264	0.299187	3.02262	-1.74088	-4.7635	5e-05	Down-regulated	dehydrogenase, putative, expressed.
NC_029263.1	LOC_Os08g29760	4345461	1.70125	10.4756	0.766595	3.38896	2.62236	5e-05	Up-regulated	membrane protein, putative, expressed.
NC_029264.1	LOC_Os09g17600	4346797	3.37687	21.7048	1.75569	4.43994	2.68426	5e-05	Up-regulated	membrane protein, putative, expressed.
NC_029265.1	LOC_Os10g30860	4348744	12.5502	53.7871	3.64964	5.74919	2.09955	5e-05	Up-regulated	nicotiana lesion-inducing like, putative, expressed.
NC_029258.1	LOC_Os03g17790	4332481	0.877136	270.332	-0.189128	8.07859	8.26772	0.00195	Up-regulated	OsRCI2-5 - Putative low temperature and salt responsive protein, expressed.
NC_029263.1	LOC_Os08g01410	4344442	0.745251	6.66616	-0.424202	2.73686	3.16106	0.03375	Up-regulated	phosphate/phosphoenolpyruvate translocator-related protein, putative, expressed.
NC_029264.1	LOC_Os09g12970	4346665	0.530136	3.5129	-0.915566	1.81266	2.72823	0.0001	Up-regulated	plant protein of unknown function domain containing protein, expressed.
NC_029258.1	LOC_Os03g63770	4334829	58.9647	9.60909	5.88178	3.2644	-2.61738	0.00105	Down-regulated	RCD1, putative, expressed.
NC_029258.1	LOC_Os03g15790	4332342	16.5589	3.3139	4.04953	1.72853	-2.32101	5e-05	Down-regulated	ZOS3-08 - C2H2 zinc finger protein, expressed.
NC_029256.1	LOC_Os01g06920	4324411	0.375285	2.40561	-1.41394	1.2664	2.68035	0.0001	Up-regulated	resistance protein SlVe1 precursor, putative, expressed.
NC_029257.1	LOC_Os02g12750	4328748	1.65103	24.539	0.723366	4.617	3.89364	5e-05	Up-regulated	tetraspanin family protein, putative, expressed.
NC_029258.1	LOC_Os03g13540	4332195	313.498	44.2374	8.29231	5.46719	-2.82512	5e-05	Down-regulated	Ser/Thr protein phosphatase family protein, putative, expressed.
NC_029256.1	LOC_Os01g58640	4327957	5.23802	1.30199	2.38902	0.380718	-2.0083	0.0006	Down-regulated	nucleotide pyrophosphatase/phosphodiesterase, putative, expressed.
NC_029267.1	LOC_Os12g38770	9268839	26.7536	5.6812	4.74166	2.5062	-2.23546	5e-05	Down-regulated	nucleotide pyrophosphatase/phosphodiesterase, putative, expressed.
NC_029263.1	LOC_Os08g34460	4345701	3.07686	18.515	1.62146	4.21062	2.58917	5e-05	Up-regulated	tetraspanin family protein, putative, expressed.
NC_029263.1	LOC_Os08g33680	4345653	0.338442	13.7123	-1.56302	3.7774	5.34042	0.0008	Up-regulated	YGL010w, putative, expressed.
NC_029257.1	LOC_Os02g52910	4330848	1.0114	5.1077	0.0163537	2.35267	2.33632	0.001	Up-regulated	zinc finger protein, putative, expressed.
NC_029261.1	LOC_Os06g46740	4341858	0.516356	186.888	-0.953562	7.54603	8.49959	0.00375	Up-regulated	early nodulin 20 precursor, putative, expressed.
NC_029262.1	LOC_Os07g48910	4344358	486.824	20.2471	8.92726	4.33964	-4.58761	5e-05	Down-regulated	retrotransposon protein, putative, unclassified, expressed.
NC_029265.1	LOC_Os02g44520	4330237	121.291	20.3233	6.92233	4.34506	-2.57727	5e-05	Down-regulated	OsSub19 - Putative Subtilisin homologue, expressed.
NC_029258.1	LOC_Os03g48970	4333806	2.30588	11.2887	1.20532	3.49681	2.29149	5e-05	Up-regulated	nuclear transcription factor Y subunit, putative, expressed.
NC_029256.1	LOC_Os01g03620	4325983	0.196078	11.6828	-2.3505	3.54631	5.89682	0.0006	Up-regulated	multicopper oxidase domain containing protein, expressed.
NC_029264.1	LOC_Os09g39940	4347927	9.19887	96.6687	3.20146	6.59498	3.39352	5e-05	Up-regulated	plastocyanin-like domain containing protein, putative, expressed.
NC_029261.1	LOC_Os06g11490	4340504	6.45713	55.9754	2.69089	5.80672	3.11583	0.0013	Up-regulated	plastocyanin-like domain containing protein, putative, expressed.
NC_029258.1	LOC_Os03g50160	4333872	9.5384	59.2046	3.25375	5.88764	2.63389	5e-05	Up-regulated	plastocyanin-like domain containing protein, putative, expressed.
NC_029261.1	LOC_Os06g49030	4341989	4.57979	25.6637	2.19528	4.68166	2.48637	5e-05	Up-regulated	activator of 90 kDa heat shock protein ATPase homolog, putative, expressed.
NC_029261.1	LOC_Os06g22030	4340908	0.255953	2.10261	-1.96605	1.07218	3.03823	0.00145	Up-regulated	AT hook motif domain containing protein, expressed.
NC_029265.1	LOC_Os10g30944	4348751	1.34047	5.43931	0.422739	2.44342	2.02068	0.003	Up-regulated	expressed protein.
NC_029256.1	LOC_Os01g50720	4324241	0.329786	1.75954	-1.6004	0.815198	2.4156	0.011	Up-regulated	MYB family transcription factor, putative, expressed.
NC_029257.1	LOC_Os02g36890	4329770	0.364627	2.56704	-1.45551	1.36011	2.81561	0.03615	Up-regulated	MYB family transcription factor, putative, expressed.
NC_029256.1	LOC_Os01g03720	4325992	0.62829	4.07964	-0.670497	2.02844	2.69894	0.0011	Up-regulated	MYB family transcription factor, putative, expressed.
NC_029262.1	LOC_Os07g37210	4343580	0.439861	16.2599	-1.18488	4.02325	5.20813	5e-05	Up-regulated	MYB family transcription factor, putative, expressed.
NC_029257.1	LOC_Os02g40530	4330001	0.595592	4.17041	-0.747604	2.06019	2.80779	0.001	Up-regulated	MYB family transcription factor, putative, expressed.
NC_029257.1	LOC_Os02g57700	4331192	23.1136	0.781864	4.53067	-0.35501	-4.88568	5e-05	Down-regulated	protein kinase, putative, expressed.
NC_029256.1	LOC_Os01g09590	4327303	0.616677	5.37272	-0.697413	2.42565	3.12307	0.00985	Up-regulated	myb-like DNA-binding domain containing protein, putative, expressed.
NC_029257.1	LOC_Os02g57440	4331165	18.1685	2.70841	4.18337	1.43745	-2.74593	5e-05	Down-regulated	LYK8, putative, expressed.
NC_029262.1	LOC_Os07g35810	4343507	19.7229	3.56137	4.3018	1.83243	-2.46937	5e-05	Down-regulated	TKL_IRAK_DUF26-ld.6 - DUF26 kinases have homology to DUF26 containing loci, expressed
NC_029263.1	LOC_Os08g35600	4345755	16.8724	2.39316	4.07659	1.25892	-2.81767	5e-05	Down-regulated	tyrosine protein kinase domain containing protein, putative, expressed.
NC_029265.1	LOC_Os10g33810	4348906	0.567096	6.95203	-0.818335	2.79743	3.61577	5e-05	Up-regulated	myb-related protein Myb4, putative, expressed.
NC_029257.1	LOC_Os02g57840	4331206	0.882348	31.8337	-0.18058	4.99248	5.17306	5e-05	Up-regulated	remorin C-terminal domain containing protein, putative, expressed.
NC_029256.1	LOC_Os01g43650	4326690	0.555089	3.68767	-0.849209	1.88271	2.73192	0.001	Up-regulated	WRKY11, expressed.
NC_029256.1	LOC_Os01g53650	4327885	0.258295	35.6465	-1.95291	5.15569	7.10859	0.0452	Up-regulated	zinc finger CCCH type family protein, putative, expressed.
NC_029267.1	LOC_Os12g42400	4352811	0.137605	2.45213	-2.8614	1.29404	4.15543	0.0189	Up-regulated	nuclear transcription factor Y subunit, putative, expressed.
NC_029256.1	LOC_Os01g09100	4325658	1.31237	5.77179	0.392175	2.52902	2.13684	0.0167	Up-regulated	WRKY10, expressed.
NC_029260.1	LOC_Os05g03900	9270274	0.455243	2.23638	-1.13529	1.16117	2.29645	0.0326	Up-regulated	WRKY109, expressed.
NC_029259.1	LOC_Os04g01874	4334921	1.05853	0.151569	0.0820622	-2.72195	-2.80401	0.0052	Down-regulated	protein kinase, putative, expressed.
NC_029263.1	LOC_Os08g33710	4345656	0.657485	134.434	-0.60497	7.07075	7.67572	0.0001	Up-regulated	ribonuclease T2 family domain containing protein, expressed.
NC_029257.1	LOC_Os02g57560	4331177	4.89948	0.851968	2.29263	-0.231129	-2.52376	0.01645	Down-regulated	tyrosine protein kinase domain containing protein, putative, expressed.
NC_029266.1	LOC_Os11g06780	9267729	4.34628	0.83976	2.11978	-0.251951	-2.37173	0.0357	Down-regulated	serine/threonine-protein kinase BRI1-like 1 precursor, putative, expressed.
NC_029256.1	LOC_Os01g74200	4326402	19.0318	3.76133	4.25034	1.91124	-2.3391	5e-05	Down-regulated	protein kinase domain containing protein, expressed.
NC_029266.1	LOC_Os11g02830	4349633	8.6057	1.91412	3.10529	0.936681	-2.16862	0.0001	Down-regulated	protein kinase domain containing protein, expressed.
NC_029267.1	LOC_Os12g02810	4351357	13.1531	2.07914	3.71733	1.05599	-2.66134	5e-05	Down-regulated	protein kinase domain containing protein, expressed.
NC_029256.1	LOC_Os01g01740	9271125	39.8455	8.04067	5.31634	3.00732	-2.30903	5e-05	Down-regulated	protein kinase domain containing protein, expressed.
NC_029264.1	LOC_Os09g36680	4347708	0.470566	73.1223	-1.08753	6.19224	7.27977	0.00045	Up-regulated	ribonuclease T2 family domain containing protein, expressed.
NC_029265.1	LOC_Os10g37710	4349144	1.06609	4.91249	0.0923292	2.29645	2.20413	0.0012	Up-regulated	hydrolase, alpha/beta fold family protein, putative, expressed.
NC_029258.1	LOC_Os03g59430	9271916	5.11323	36.4941	2.35423	5.18959	2.83535	5e-05	Up-regulated	uncharacterized glycosyltransferase, putative, expressed.
NC_029256.1	LOC_Os01g37630	4324570	0.309886	4.0044	-1.69019	2.00159	3.69177	0.0038	Up-regulated	esterase, putative, expressed.
NC_029256.1	LOC_Os01g15120	4327714	0.456104	20.8188	-1.13257	4.37982	5.51238	5e-05	Up-regulated	hydrolase, alpha/beta fold family domain containing protein, expressed.
NC_029258.1	LOC_Os03g61340	4334656	1.43956	14.6485	0.525628	3.87268	3.34705	5e-05	Up-regulated	hydrolase, alpha/beta fold family domain containing protein, expressed.
NC_029256.1	LOC_Os01g11730	4325264	46.8543	188.123	5.55011	7.55553	2.00542	0.00125	Up-regulated	GDSL-like lipase/acylhydrolase, putative, expressed.
NC_029261.1	LOC_Os06g49760	4342040	231.846	15.2679	7.85702	3.93243	-3.92459	5e-05	Down-regulated	invertase/pectin methylesterase inhibitor family protein, putative, expressed.
NC_029263.1	LOC_Os08g01670	4344463	36.6117	2.87325	5.19423	1.52268	-3.67155	5e-05	Down-regulated	invertase/pectin methylesterase inhibitor family protein, putative, expressed.
NC_029267.1	LOC_Os12g18560	4351988	11.7397	1.49031	3.55332	0.575612	-2.9777	5e-05	Down-regulated	invertase/pectin methylesterase inhibitor family protein, putative, expressed.
NC_029267.1	LOC_Os12g40760	4352712	17.4248	3.24996	4.12307	1.70042	-2.42265	0.0003	Down-regulated	expressed protein.
NC_029262.1	LOC_Os07g40974	4343821	0.963951	7.83161	-0.0529683	2.96931	3.02228	0.0005	Up-regulated	NAD dependent epimerase/dehydratase family protein, putative, expressed.
NC_029261.1	LOC_Os06g44170	4341689	1.46514	8.88135	0.551039	3.15078	2.59974	5e-05	Up-regulated	NAD dependent epimerase/dehydratase family protein, putative, expressed.
NC_029262.1	LOC_Os07g29780	4343233	29.0102	5.07784	4.85849	2.34421	-2.51427	5e-05	Down-regulated	ATROPGEF7/ROPGEF7, putative, expressed.
NC_029263.1	LOC_Os08g34150	4345681	550.46	80.4437	9.10449	6.32991	-2.77459	5e-05	Down-regulated	OsTIL-2 Temperature-induced lipocalin-2, expressed.
NC_029261.1	LOC_Os06g41810	4341559	4.80262	28.0434	2.26382	4.80959	2.54577	5e-05	Up-regulated	reductase, putative, expressed.
NC_029264.1	LOC_Os09g31490	9272624	1.78771	11.1867	0.838113	3.48371	2.6456	5e-05	Up-regulated	reductase, putative, expressed.
NC_029256.1	LOC_Os01g72430	4325400	3.06406	64.2999	1.61544	6.00674	4.3913	5e-05	Up-regulated	NADPH quinone oxidoreductase, putative, expressed.
NC_029258.1	LOC_Os03g58880	107280232	9.30279	0.372856	3.21766	-1.42331	-4.64097	0.01745	Down-regulated	oxidoreductase, putative, expressed.
NC_029256.1	LOC_Os01g72460	4325401	0.257412	10.2088	-1.95785	3.35174	5.30959	0.03335	Up-regulated	NADPH quinone oxidoreductase, putative, expressed.
NC_029263.1	LOC_Os08g41880	4346129	0.903033	72.2091	-0.147149	6.17411	6.32126	5e-05	Up-regulated	nucleotide pyrophosphatase/phosphodiesterase, putative, expressed.
NC_029262.1	LOC_Os07g32660	4343356	69.3408	6.41818	6.11563	2.68216	-3.43347	5e-05	Down-regulated	monocopper oxidase, putative, expressed.
NC_029263.1	LOC_Os08g34340	4345696	1.88465	0.395905	0.914297	-1.33677	-2.25107	0.00345	Down-regulated	DUF593 domain containing protein, expressed.
NC_029266.1	LOC_Os11g05410	4349796	1.78791	12.2604	0.838274	3.61593	2.77765	0.00015	Up-regulated	Ser/Thr protein phosphatase family protein, putative, expressed.
NC_029263.1	LOC_Os08g39290	4345961	34.9838	1.7782	5.12862	0.830418	-4.2982	0.00025	Down-regulated	EF hand family protein, expressed.
NC_029264.1	LOC_Os09g31000	4347408	403.328	2.2303	8.65581	1.15724	-7.49857	5e-05	Down-regulated	EF hand family protein, expressed.
NC_029264.1	LOC_Os09g31025	4347410	242.415	0.704743	7.92134	-0.504831	-8.42617	0.00015	Down-regulated	EF hand family protein, expressed.
NC_029264.1	LOC_Os09g31040	4347412	1670.99	5.17619	10.7065	2.37189	-8.3346	5e-05	Down-regulated	EF hand family protein, putative, expressed.
NC_029265.1	LOC_Os10g36780	4349093	1.34566	6.11458	0.428314	2.61225	2.18394	0.0002	Up-regulated	OsProCP4 - Putative Lysosomal Pro-x Carboxypeptidase homologue, expressed.
NC_029258.1	LOC_Os03g27590	9272686	3.04151	13.8828	1.60479	3.79523	2.19043	5e-05	Up-regulated	OsSCP18 - Putative Serine Carboxypeptidase homologue, expressed.
NC_029264.1	LOC_Os09g30506	9270116	17.1341	0.215325	4.0988	-2.21541	-6.31421	0.04285	Down-regulated	EF hand family protein, expressed.
NC_029264.1	LOC_Os09g30490	9271885	364.42	68.836	8.50946	6.10509	-2.40437	5e-05	Down-regulated	EF hand family protein, expressed.
NC_029256.1	LOC_Os01g62630	4327509	7.36435	30.8746	2.88056	4.94835	2.06779	5e-05	Up-regulated	aspartic proteinase nepenthesin precursor, putative, expressed.
NC_029267.1	LOC_Os12g06660	4351585	175.754	3.19881	7.45741	1.67754	-5.77987	5e-05	Down-regulated	actin, putative, expressed.
NC_029256.1	LOC_Os01g58290	4325628	6.2233	33.372	2.63768	5.06057	2.42289	5e-05	Up-regulated	OsSub9 - Putative Subtilisin homologue, expressed.
NC_029267.1	LOC_Os12g16720	4351945	1.22087	27.7302	0.28791	4.79339	4.50547	5e-05	Up-regulated	cytochrome P450 71A1, putative, expressed.
NC_029256.1	LOC_Os01g43710	4326657	6.50612	28.7661	2.7018	4.8463	2.1445	5e-05	Up-regulated	cytochrome P450 72A1, putative, expressed.
NC_029258.1	LOC_Os03g12260	4332107	0.364916	2.51163	-1.45436	1.32862	2.78299	0.00125	Up-regulated	cytochrome P450 protein, putative, expressed.
NC_029263.1	LOC_Os08g43440	4346237	0.292563	2.81571	-1.77318	1.4935	3.26668	0.00245	Up-regulated	cytochrome P450, putative, expressed.
NC_029256.1	LOC_Os01g72260	9266794	0.896832	5.82974	-0.15709	2.54343	2.70052	0.00025	Up-regulated	cytochrome P450, putative, expressed.
NC_029267.1	LOC_Os12g22620	4352068	0.0820931	1.20199	-3.6066	0.265425	3.87202	0.03675	Up-regulated	endonuclease/Exonuclease/phosphatase family protein, expressed.
NC_029263.1	LOC_Os08g15060	4345074	0.364488	1.68736	-1.45606	0.754768	2.21082	0.00375	Up-regulated	ATP binding protein, putative, expressed.
NC_029258.1	LOC_Os03g08170	4331822	0.401918	2.51562	-1.31503	1.33091	2.64594	0.0015	Up-regulated	protein kinase APK1B, chloroplast precursor, putative, expressed.
NC_029258.1	LOC_Os03g28300	4333060	0.0834932	3.2608	-3.5822	1.70523	5.28743	0.0014	Up-regulated	protein kinase domain containing protein, expressed.
NC_029261.1	LOC_Os06g45350	4341767	1.21722	7.07246	0.28359	2.82221	2.53862	0.0162	Up-regulated	protein kinase domain containing protein, expressed.
NC_029256.1	LOC_Os01g45380	4326554	0.446398	2.40048	-1.1636	1.26332	2.42692	0.00265	Up-regulated	protein kinase domain containing protein, expressed.
NC_029261.1	LOC_Os06g08280	4340309	4.7794	40.1156	2.25683	5.32609	3.06926	5e-05	Up-regulated	protein kinase domain containing protein, expressed.
NC_029266.1	LOC_Os11g20090	4350344	117.246	23.1989	6.87339	4.53598	-2.33741	5e-05	Down-regulated	O-methyltransferase, putative, expressed.
NC_029265.1	LOC_Os10g40614	4349341	674.814	41.9854	9.39835	5.39182	-4.00653	5e-05	Down-regulated	LTPL147 - Protease inhibitor/seed storage/LTP family protein precursor, expressed.
NC_029265.1	LOC_Os10g40430	4349324	1875.68	61.8971	10.8732	5.9518	-4.92139	5e-05	Down-regulated	LTPL139 - Protease inhibitor/seed storage/LTP family protein precursor, expressed.
NC_029261.1	LOC_Os06g08280	4340309	1.40046	17.966	0.485901	4.1672	3.6813	5e-05	Up-regulated	protein kinase domain containing protein, expressed.
NC_029257.1	LOC_Os02g53750	9268867	2.53064	18.6035	1.3395	4.2175	2.878	5e-05	Up-regulated	tyrosine protein kinase domain containing protein, putative, expressed.
NC_029256.1	LOC_Os01g21970	4326993	0.107312	1.04735	-3.22012	0.0667436	3.28686	0.02735	Up-regulated	protein kinase, putative, expressed.
NC_029256.1	LOC_Os01g24560	4326500	183.022	2.14641	7.51587	1.10193	-6.41395	5e-05	Down-regulated	fruit bromelain precursor, putative, expressed.
NC_029266.1	LOC_Os11g34020	9267164	35.2625	7.55581	5.14006	2.91759	-2.22248	5e-05	Down-regulated	protein binding protein, putative, expressed.
NC_029265.1	LOC_Os10g39770	4349274	9.67705	2.03736	3.27457	1.0267	-2.24787	0.0001	Down-regulated	zinc finger, C3HC4 type, domain containing protein, expressed.
NC_029261.1	LOC_Os06g01960	9271064	24.6614	6.11803	4.62418	2.61307	-2.01111	5e-05	Down-regulated	retrotransposon protein, putative, unclassified, expressed.
NC_029264.1	LOC_Os09g39930	4347926	0.0960575	1.97865	-3.37996	0.984516	4.36447	0.0206	Up-regulated	tyrosine protein kinase domain containing protein, putative, expressed.
NC_029260.1	LOC_Os05g38290	9270549	0.108052	12.0561	-3.2102	3.59169	6.80189	0.0064	Up-regulated	protein phosphatase 2C, putative, expressed.
NC_029261.1	LOC_Os06g48300	4341949	3.11931	139.823	1.64123	7.12746	5.48623	5e-05	Up-regulated	protein phosphatase 2C, putative, expressed.
NC_029261.1	LOC_Os06g28590	4341049	0.613815	3.90673	-0.704124	1.96596	2.67009	5e-05	Up-regulated	bg55, putative, expressed.
NC_029265.1	LOC_Os10g36500	4349078	2.34259	35.6164	1.2281	5.15447	3.92636	5e-05	Up-regulated	invertase/pectin methylesterase inhibitor family protein, putative, expressed.
NC_029258.1	LOC_Os03g52390	4334015	10.7577	549.81	3.4273	9.10279	5.67549	5e-05	Up-regulated	PIII1 - Proteinase inhibitor II family protein precursor, expressed.
NC_029256.1	LOC_Os01g53020	4324425	0.177019	0.944564	-2.49802	-0.0822795	2.41575	0.0357	Up-regulated	heat shock protein DnaJ, putative, expressed.
NC_029266.1	LOC_Os11g29290	4350521	3.61457	16.3522	1.85382	4.03141	2.17759	0.00055	Up-regulated	cytochrome P450, putative, expressed.
NC_029256.1	LOC_Os01g63930	9271540	0.968812	7.5127	-0.0457114	2.90933	2.95504	0.0003	Up-regulated	cytochrome P450, putative, expressed.
NC_029266.1	LOC_Os11g14070	4350186	187.667	4.78118	7.55203	2.25737	-5.29467	5e-05	Down-regulated	expressed protein.
NC_029256.1	LOC_Os01g52900	4323929	156.252	1.1706	7.28773	0.227248	-7.06047	5e-05	Down-regulated	expressed protein.
NC_029258.1	LOC_Os03g17870	4332487	7.16056	796.669	2.84007	9.63784	6.79776	5e-05	Up-regulated	metallothionein, putative, expressed.
NC_029257.1	LOC_Os02g56930	4331118	6.94925	1.47666	2.79686	0.562338	-2.23452	0.01215	Down-regulated	expressed protein.
NC_029258.1	LOC_Os03g17870	4332487	7.36097	376.318	2.8799	8.55581	5.67591	5e-05	Up-regulated	metallothionein, putative, expressed.
NC_029265.1	LOC_Os10g09850	4348196	2.79407	150.793	1.48237	7.23643	5.75406	5e-05	Up-regulated	EF hand family protein, putative, expressed.
NC_029258.1	LOC_Os03g59090	4334497	11.9801	2.59893	3.58257	1.37792	-2.20465	0.0005	Down-regulated	retrotransposon protein, putative, unclassified, expressed.
NC_029261.1	LOC_Os06g47640	4341908	1.48418	8.43742	0.569666	3.0768	2.50714	0.00245	Up-regulated	OsCML29 - Calmodulin-related calcium sensor protein, expressed.
NC_029258.1	LOC_Os03g36650	4333264	22.9217	2.24798	4.51864	1.16863	-3.35001	5e-05	Down-regulated	cysteine-rich repeat secretory protein 55 precursor, putative, expressed.
NC_029256.1	LOC_Os01g61330	4327530	66.1768	6.20713	6.04825	2.63393	-3.41433	5e-05	Down-regulated	ankyrin homolog precursor, putative, expressed.
NC_029265.1	LOC_Os10g25010	4348517	0.579166	19.9336	-0.787951	4.31713	5.10508	5e-05	Up-regulated	OsCML8 - Calmodulin-related calcium sensor protein, expressed.
NC_029263.1	LOC_Os08g32970	4345613	2.57142	10.5526	1.36257	3.39953	2.03696	0.00015	Up-regulated	annexin, putative, expressed.
NC_029258.1	LOC_Os03g11910	4332080	1.71752	12.3432	0.780327	3.62564	2.84532	5e-05	Up-regulated	DnaK family protein, putative, expressed.
NC_029262.1	LOC_Os07g49110	4344370	0.742174	8.80327	-0.430171	3.13804	3.56821	0.0006	Up-regulated	D-alanine--D-alanine ligase family, putative, expressed.
NC_029267.1	LOC_Os12g17160	4351955	4.79652	21.5707	2.26199	4.431	2.16901	0.0001	Up-regulated	flavonol sulfotransferase, putative, expressed.
NC_029267.1	LOC_Os12g17160	4351955	1.16969	6.30166	0.226126	2.65573	2.4296	0.01025	Up-regulated	flavonol sulfotransferase, putative, expressed.
NC_029263.1	LOC_Os08g20130	4345205	2.90799	20.105	1.54002	4.32948	2.78946	5e-05	Up-regulated	flavonol sulfotransferase, putative, expressed.
NC_029266.1	LOC_Os11g30910	9271579	4.06809	115.019	2.02435	6.84573	4.82138	5e-05	Up-regulated	sulfotransferase domain containing protein, expressed.
NC_029264.1	LOC_Os09g38239	9271189	0.0502561	1.34446	-4.31456	0.427027	4.74158	0.03175	Up-regulated	sulfotransferase domain containing protein, expressed.
NC_029263.1	LOC_Os08g17510	107275995	0.597941	7.23419	-0.741925	2.85483	3.59676	5e-05	Up-regulated	sulfotransferase domain containing protein, expressed.
NC_029261.1	LOC_Os06g13560	4340632	0.151503	5.3262	-2.72258	2.41311	5.13569	0.0442	Up-regulated	SAM dependent carboxyl methyltransferase, putative, expressed.
NC_029261.1	LOC_Os06g20960	9272116	0.234399	9.53238	-2.09296	3.25284	5.3458	0.01875	Up-regulated	SAM dependent carboxyl methyltransferase, putative, expressed.
NC_029263.1	LOC_Os08g38920	4345936	1.29223	5.42869	0.369863	2.4406	2.07074	0.00095	Up-regulated	caffeoyl-CoA O-methyltransferase, putative, expressed.
NC_029256.1	LOC_Os01g09030	4325656	36.3794	4.06506	5.18505	2.02328	-3.16177	5e-05	Down-regulated	2-aminoethanethiol dioxygenase, putative, expressed.
NC_029265.1	LOC_Os10g11980	4348247	20.8312	1.63049	4.38067	0.705306	-3.67537	5e-05	Down-regulated	transferase family protein, putative, expressed.
NC_029261.1	LOC_Os06g39390	4341427	66.1051	2.33276	6.04669	1.22204	-4.82465	0.00335	Down-regulated	transferase family protein, putative, expressed.
NC_029261.1	LOC_Os06g39390	4341427	26.6352	0.881669	4.73526	-0.181691	-4.91695	5e-05	Down-regulated	transferase family protein, putative, expressed.
NC_029266.1	LOC_Os11g07960	4349948	330.876	29.7733	8.37015	4.89595	-3.4742	5e-05	Down-regulated	transferase family protein, putative, expressed.
NC_029260.1	LOC_Os05g37660	9266801	39.6935	6.70466	5.31083	2.74516	-2.56567	5e-05	Down-regulated	transferase family protein, putative, expressed.
NC_029258.1	LOC_Os03g27120	4333009	1.08264	12.9808	0.114554	3.69831	3.58375	5e-05	Up-regulated	ICE-like protease p20 domain containing protein, putative, expressed.
NC_029258.1	LOC_Os03g50960	4333923	2.40247	21.4684	1.26452	4.42414	3.15962	5e-05	Up-regulated	LTPL118 - Protease inhibitor/seed storage/LTP family protein precursor, expressed.
NC_029258.1	LOC_Os03g57970	4334399	0.546773	65.9667	-0.870986	6.04367	6.91465	0.0266	Up-regulated	LTPL73 - Protease inhibitor/seed storage/LTP family protein precursor, expressed.
NC_029265.1	LOC_Os10g35930	4349048	1.29492	9.04397	0.372863	3.17696	2.80409	5e-05	Up-regulated	OsPLIM2c - LIM domain protein, putative actin-binding protein and transcription factor, expressed.
NC_029256.1	LOC_Os01g74600	4327814	0.256881	1.11401	-1.96083	0.155762	2.1166	0.0114	Up-regulated	vegetative storage protein, putative, expressed.
NC_029267.1	LOC_Os12g12470	4351814	0.966946	14.5854	-0.0484928	3.86645	3.91495	5e-05	Up-regulated	NADP-dependent oxidoreductase, putative, expressed.
NC_029267.1	LOC_Os12g12560	4351817	0.772766	3.79632	-0.371896	1.9246	2.2965	0.00095	Up-regulated	NADP-dependent oxidoreductase, putative, expressed.
NC_029256.1	LOC_Os01g42690	4325318	8.63191	1.93832	3.10968	0.954807	-2.15487	0.0003	Down-regulated	OsPOP2 - Putative Prolyl Oligopeptidase homologue, expressed.
NC_029258.1	LOC_Os03g40070	4333381	120.812	28.3153	6.91662	4.82351	-2.09311	5e-05	Down-regulated	transposon protein, putative, unclassified, expressed.
NC_029262.1	LOC_Os07g14150	4342824	24.0872	132.763	4.59019	7.05271	2.46252	0.0013	Up-regulated	cytidine deaminase, putative, expressed.
NC_029260.1	LOC_Os05g41800	9268339	0.396727	2.96834	-1.33378	1.56966	2.90344	0.00105	Up-regulated	ribosomal protein L11 methyltransferase-related, putative, expressed.
NC_029261.1	LOC_Os06g11310	4340492	6.41919	27.4008	2.68239	4.77615	2.09375	5e-05	Up-regulated	plastocyanin-like domain containing protein, putative, expressed.
NC_029266.1	LOC_Os11g31540	4350584	1.2095	14.1409	0.274411	3.8218	3.54739	5e-05	Up-regulated	BRASSINOSTEROID INSENSITIVE 1-associated receptor kinase 1 precursor, putative, expressed.
NC_029256.1	LOC_Os01g01620	4326303	6.82175	49.254	2.77014	5.62217	2.85203	5e-05	Up-regulated	kinase, pfkB family, putative, expressed.
NC_029262.1	LOC_Os07g44330	4344039	18.0362	72.9818	4.17282	6.18946	2.01664	5e-05	Up-regulated	kinase, putative, expressed.
NC_029258.1	LOC_Os03g58110	4334413	3.40886	29.7858	1.76929	4.89655	3.12726	5e-05	Up-regulated	uncharacterized protein At4g06744 precursor, putative, expressed.
NC_029256.1	LOC_Os01g03050	9268813	1.30864	7.04656	0.388068	2.81692	2.42885	0.0001	Up-regulated	fruit protein PKIWI502, putative, expressed.
NC_029256.1	LOC_Os01g61570	4327436	37.1951	2.65965	5.21704	1.41124	-3.8058	5e-05	Down-regulated	GDSL-like lipase/acylhydrolase, putative, expressed.
NC_029262.1	LOC_Os07g39750	4343749	42.8133	10.0811	5.41999	3.33358	-2.08641	0.00325	Down-regulated	GDSL-like lipase/acylhydrolase, putative, expressed.
NC_029261.1	LOC_Os06g43044	4341604	48.2817	5.5997	5.5934	2.48535	-3.10805	5e-05	Down-regulated	GDSL-like lipase/acylhydrolase, putative, expressed.
NC_029261.1	LOC_Os06g34120	4341208	274.747	57.5025	8.10196	5.84555	-2.25641	5e-05	Down-regulated	GDSL-like lipase/acylhydrolase, putative, expressed.
NC_029262.1	LOC_Os07g37730	4343616	0.204904	6.66628	-2.28698	2.73688	5.02386	5e-05	Up-regulated	NADH-ubiquinone oxidoreductase, mitochondrial precursor, putative, expressed.
NC_029256.1	LOC_Os01g62870	4327476	1.49961	59.989	0.584587	5.90663	5.32204	5e-05	Up-regulated	oxidoreductase, aldo/keto reductase family protein, putative, expressed.
NC_029265.1	LOC_Os10g02480	4347980	1.28853	6.21079	0.365726	2.63478	2.26905	0.00015	Up-regulated	oxidoreductase, aldo/keto reductase family protein, putative, expressed.
NC_029262.1	LOC_Os07g04990	4342381	0.317861	3.62741	-1.65353	1.85894	3.51247	0.00185	Up-regulated	oxidoreductase, aldo/keto reductase family protein, putative, expressed.
NC_029257.1	LOC_Os02g22260	4329197	4.46898	34.1983	2.15995	5.09585	2.93591	0.0011	Up-regulated	fruit protein PKIWI502, putative, expressed.
NC_029257.1	LOC_Os02g14090	9271032	3.13691	13.4271	1.64934	3.74708	2.09773	5e-05	Up-regulated	berberine and berberine like domain containing protein, expressed.
NC_029256.1	LOC_Os01g18744	4325160	4.52547	112.753	2.17807	6.81702	4.63895	5e-05	Up-regulated	transferase family protein, putative, expressed.
NC_029265.1	LOC_Os10g23820	4348504	0.501366	4.33718	-0.996064	2.11676	3.11282	0.0206	Up-regulated	transferase family protein, putative, expressed.
NC_029264.1	LOC_Os09g37180	4347747	0.0637089	4.84308	-3.97236	2.27592	6.24829	0.01925	Up-regulated	transferase family protein, putative, expressed.
NC_029267.1	LOC_Os12g14330	4351886	3.25286	0.422086	1.70171	-1.24439	-2.9461	0.00015	Down-regulated	disease resistance protein RPM1, putative, expressed.
NC_029257.1	LOC_Os02g39884	4329962	1.13561	0.23187	0.183467	-2.10861	-2.29207	0.01875	Down-regulated	expressed protein.
NC_029261.1	LOC_Os06g49390	107277356	4.50317	0.446814	2.17094	-1.16225	-3.33319	5e-05	Down-regulated	NBS-LRR disease resistance protein, putative, expressed.
NC_029267.1	LOC_Os12g32670	4352327	5.56147	1.20695	2.47547	0.271366	-2.2041	5e-05	Down-regulated	CC-NBS-LRR resistance protein, putative, expressed.
NC_029257.1	LOC_Os02g28340	4329374	0.726308	7.53193	-0.461347	2.91302	3.37437	0.0001	Up-regulated	transferase family protein, putative, expressed.
NC_029263.1	LOC_Os08g01950	4344486	0.167297	3.55191	-2.57952	1.8286	4.40811	0.0007	Up-regulated	transferase family protein, putative, expressed.
NC_029266.1	LOC_Os11g48070	4351232	2.32357	10.1643	1.21634	3.34544	2.12909	0.011	Up-regulated	GDSL-like lipase/acylhydrolase, putative, expressed.
NC_029265.1	LOC_Os10g35520	4349016	1.22134	6.25475	0.288465	2.64495	2.35649	0.00025	Up-regulated	hydrolase, alpha/beta fold family domain containing protein, expressed.
NC_029256.1	LOC_Os01g44960	4326572	1.34404	30.6269	0.426576	4.93673	4.51015	5e-05	Up-regulated	hydrolase, alpha/beta fold family domain containing protein, expressed.
NC_029256.1	LOC_Os01g41240	4325949	0.239577	12.8002	-2.06144	3.67809	5.73954	0.00015	Up-regulated	hydrolase, alpha/beta fold family domain containing protein, expressed.
NC_029256.1	LOC_Os01g07420	4325195	1.29088	22.2705	0.368355	4.47706	4.1087	5e-05	Up-regulated	hydrolase, alpha/beta fold family protein, putative, expressed.
NC_029262.1	LOC_Os07g42994	4343950	1.96057	12.7895	0.971273	3.67689	2.70562	5e-05	Up-regulated	hydrolase, putative, expressed.
NC_029263.1	LOC_Os08g14109	4345030	8.61067	57.9027	3.10613	5.85556	2.74943	5e-05	Up-regulated	retrotransposon protein, putative, Ty1-copia subclass, expressed.
NC_029256.1	LOC_Os01g70850	4326788	2.38483	12.0605	1.25389	3.59222	2.33833	0.01645	Up-regulated	esterase, putative, expressed.
NC_029257.1	LOC_Os02g50690	4330677	0.645588	20.7355	-0.631314	4.37403	5.00535	5e-05	Up-regulated	GDSL-like lipase/acylhydrolase, putative, expressed.
NC_029261.1	LOC_Os06g36520	4341304	0.181449	1.24953	-2.46236	0.321386	2.78375	0.0237	Up-regulated	GDSL-like lipase/acylhydrolase, putative, expressed.
NC_029256.1	LOC_Os01g39860	4324194	179.442	9.76559	7.48737	3.28771	-4.19966	5e-05	Down-regulated	1-aminocyclopropane-1-carboxylate oxidase protein, putative, expressed.
NC_029264.1	LOC_Os09g04710	4346457	0.156715	4.15351	-2.67378	2.05433	4.72812	0.04165	Up-regulated	GDSL-like lipase/acylhydrolase, putative, expressed.
NC_029258.1	LOC_Os03g03034	4331443	206.946	34.3004	7.69311	5.10015	-2.59296	5e-05	Down-regulated	flavonol synthase/flavanone 3-hydroxylase, putative, expressed.
NC_029257.1	LOC_Os02g57110	4331137	3.37323	25.537	1.75413	4.67452	2.92038	5e-05	Up-regulated	GDSL-like lipase/acylhydrolase, putative, expressed.
NC_029264.1	LOC_Os09g18450	4346827	5.92327	1.16449	2.56639	0.219698	-2.34669	0.00125	Down-regulated	flavonol synthase/flavanone 3-hydroxylase, putative, expressed.
NC_029256.1	LOC_Os01g52770	9267846	3.10492	17.5101	1.63456	4.13012	2.49555	0.02025	Up-regulated	GDSL-like lipase/acylhydrolase, putative, expressed.
NC_029256.1	LOC_Os01g11620	4325257	2.78339	76.2092	1.47684	6.25189	4.77505	5e-05	Up-regulated	GDSL-like lipase/acylhydrolase, putative, expressed.
NC_029265.1	LOC_Os10g25400	4348540	1.02919	9.25726	0.0415093	3.21059	3.16907	5e-05	Up-regulated	GDSL-like lipase/acylhydrolase, putative, expressed.
NC_029265.1	LOC_Os10g04270	4348043	11.8771	69.358	3.57011	6.11599	2.54588	5e-05	Up-regulated	jacalin-like lectin domain containing protein, expressed.
NC_029257.1	LOC_Os02g08310	107276884	0.226574	1.70662	-2.14195	0.771142	2.91308	0.0044	Up-regulated	tubby, putative, expressed.
NC_029264.1	LOC_Os09g34160	4347587	0.601313	4.38423	-0.733812	2.13232	2.86613	5e-05	Up-regulated	resistance protein, putative, expressed.
NC_029256.1	LOC_Os01g16100	4324369	1.94016	9.14423	0.956176	3.19286	2.23669	0.0003	Up-regulated	translin, putative, expressed.
NC_029258.1	LOC_Os03g21790	4332760	26.738	145.581	4.74082	7.18568	2.44486	5e-05	Up-regulated	cupin domain containing protein, expressed.
NC_029257.1	LOC_Os02g05710	4328314	3.3652	18.5992	1.75069	4.21717	2.46648	0.016	Up-regulated	expressed protein.
NC_029266.1	LOC_Os11g47809	4351213	282.96	1816.85	8.14445	10.8272	2.68276	5e-05	Up-regulated	metallothionein, putative, expressed.
NC_029267.1	LOC_Os12g38270	4352580	13.2816	218.065	3.73136	7.76861	4.03726	5e-05	Up-regulated	metallothionein, putative, expressed.
NC_029265.1	LOC_Os10g40510	4349329	1841.64	45.9566	10.8468	5.5222	-5.32458	5e-05	Down-regulated	LTPL144 - Protease inhibitor/seed storage/LTP family protein precursor, expressed.
NC_029267.1	LOC_Os12g38051	4352563	2.30293	13.7711	1.20347	3.78357	2.5801	0.0091	Up-regulated	metallothionein, putative, expressed.
NC_029267.1	LOC_Os12g38051	4352563	1.38453	9.88932	0.469396	3.30587	2.83648	0.00455	Up-regulated	metallothionein, putative, expressed.
NC_029267.1	LOC_Os12g38290	4352581	1.06982	5.24447	0.0973681	2.3908	2.29343	0.03495	Up-regulated	metallothionein, putative, expressed.
NC_029267.1	LOC_Os12g38010	4352561	0.588598	4.23386	-0.764645	2.08197	2.84662	0.0338	Up-regulated	metallothionein, putative, expressed.
NC_029267.1	LOC_Os12g39220	4352643	0.492685	9.48273	-1.02126	3.2453	4.26656	0.003	Up-regulated	ZOS12-08 - C2H2 zinc finger protein, expressed.
NC_029258.1	LOC_Os03g57240	4334350	1.00492	9.08898	0.00708065	3.18412	3.17704	0.0005	Up-regulated	ZOS3-19 - C2H2 zinc finger protein, expressed.
NC_029263.1	LOC_Os08g30080	4345475	0.353582	5.52678	-1.49988	2.46644	3.96632	0.00035	Up-regulated	1-aminocyclopropane-1-carboxylate oxidase homolog 4, putative, expressed.
NC_029265.1	LOC_Os10g39140	4349238	8.71263	52.2929	3.12311	5.70854	2.58543	5e-05	Up-regulated	flavonol synthase/flavanone 3-hydroxylase, putative, expressed.
NC_029258.1	LOC_Os03g18030	4332499	0.277061	21.7868	-1.85172	4.44538	6.2971	0.00185	Up-regulated	leucoanthocyanidin dioxygenase, putative, expressed.
NC_029263.1	LOC_Os08g32160	4345582	0.468397	20.8981	-1.0942	4.3853	5.4795	0.00295	Up-regulated	oxidoreductase, 2OG-FeII oxygenase domain containing protein, putative, expressed.
NC_029256.1	LOC_Os01g61440	4327429	6.53566	34.8203	2.70833	5.12186	2.41352	5e-05	Up-regulated	expressed protein.
NC_029263.1	LOC_Os08g20200	9267826	0.214396	9.96425	-2.22165	3.31676	5.53841	0.00035	Up-regulated	male sterility protein, putative, expressed.
NC_029258.1	LOC_Os03g03610	4331485	0.411313	2.44486	-1.28169	1.28975	2.57144	0.0006	Up-regulated	1,3-beta-glucan synthase component domain containing protein, expressed.
NC_029258.1	LOC_Os03g03610	4331485	2.07633	9.1365	1.05404	3.19164	2.13761	0.0002	Up-regulated	1,3-beta-glucan synthase component domain containing protein, expressed.
NC_029258.1	LOC_Os03g03610	4331485	0.818586	4.31372	-0.288794	2.10893	2.39773	0.01285	Up-regulated	1,3-beta-glucan synthase component domain containing protein, expressed.
NC_029259.1	LOC_Os04g32080	4335679	0.975001	30.8535	-0.0365244	4.94736	4.98389	5e-05	Up-regulated	11-beta-hydroxysteroid dehydrogenase, putative, expressed.
NC_029256.1	LOC_Os01g67730	4325019	0.609943	3.2483	-0.713254	1.69968	2.41294	0.0007	Up-regulated	1-5-phosphoribosyl-5-5-phosphoribosylaminomethylideneaminoimidazole-4-carboxamide isomerase, chloroplast precursor, putative, expressed.
NC_029261.1	LOC_Os06g01630	4339859	8.53439	48.8598	3.09329	5.61058	2.51729	5e-05	Up-regulated	2-oxo acid dehydrogenases acyltransferase domain containing protein, expressed.
NC_029263.1	LOC_Os08g38092	4345894	4.06316	0.318907	2.0226	-1.64879	-3.67139	0.0011	Down-regulated	abhydrolase domain-containing protein FAM108C1, putative, expressed.
NC_029261.1	LOC_Os06g01630	4339859	2.70253	11.9305	1.43431	3.57658	2.14228	0.0099	Up-regulated	2-oxo acid dehydrogenases acyltransferase domain containing protein, expressed.
NC_029259.1	LOC_Os04g41340	4336245	1.74777	12.3307	0.805515	3.62418	2.81867	5e-05	Up-regulated	4-nitrophenylphosphatase, putative, expressed.
NC_029259.1	LOC_Os04g54930	4337173	0.202506	5.07345	-2.30396	2.34297	4.64693	0.00455	Up-regulated	ABC transporter, ATP-binding protein, putative, expressed.
NC_029259.1	LOC_Os04g54930	4337173	0.777187	16.4031	-0.363666	4.0359	4.39957	5e-05	Up-regulated	ABC transporter, ATP-binding protein, putative, expressed.
NC_029260.1	LOC_Os05g10370	4338026	0.226796	31.8682	-2.14053	4.99405	7.13458	0.02325	Up-regulated	acid phosphatase, putative, expressed.
NC_029257.1	LOC_Os02g25960	4329284	2.49018	0.455027	1.31625	-1.13598	-2.45222	0.00055	Down-regulated	ankyrin repeat family protein, putative, expressed.
NC_029260.1	LOC_Os05g07090	4337904	10.3036	71.3235	3.36508	6.15631	2.79123	5e-05	Up-regulated	acyl-coenzyme A dehydrogenase, mitochondrial precursor, putative, expressed.
NC_029259.1	LOC_Os04g53370	4337061	0.224869	5.88227	-2.15284	2.55637	4.70922	0.0087	Up-regulated	acyltransferase, putative, expressed.
NC_029258.1	LOC_Os03g57720		0.441456	3.86646	-1.17966	1.95101	3.13067	0.0087	Up-regulated	aldehyde oxidase 2, putative, expressed.
NC_029259.1	LOC_Os04g37770	107275637	781.122	125.912	9.6094	6.97627	-2.63313	5e-05	Down-regulated	transposon protein, putative, CACTA, En/Spm sub-class, expressed.
NC_029264.1	LOC_Os09g28930	107277367	49.1032	4.31166	5.61775	2.10824	-3.5095	5e-05	Down-regulated	DNA binding protein, putative, expressed.
NC_029262.1	LOC_Os07g18120	4342930	10.5462	78.9082	3.39865	6.3021	2.90345	5e-05	Up-regulated	aldehyde oxidase, putative, expressed.
NC_029262.1	LOC_Os07g18120	4342930	0.443121	5.09834	-1.17423	2.35003	3.52425	0.00625	Up-regulated	aldehyde oxidase, putative, expressed.
NC_029258.1	LOC_Os03g47270	4333711	701.619	60.5206	9.45454	5.91935	-3.53519	5e-05	Down-regulated	GCRP4 - Glycine and cysteine rich family protein precursor, expressed.
NC_029259.1	LOC_Os04g38540	4336039	1.68607	14.6232	0.753664	3.87019	3.11653	5e-05	Up-regulated	aldose 1-epimerase, putative, expressed.
NC_029259.1	LOC_Os04g38530	4336037	2.09198	23.8168	1.06487	4.57391	3.50904	0.00035	Up-regulated	aldose 1-epimerase, putative, expressed.
NC_029266.1	LOC_Os11g06900	4349891	0.118574	5.83853	-3.07614	2.54561	5.62175	0.00505	Up-regulated	amidase family protein, putative, expressed.
NC_029259.1	LOC_Os04g10460	4335106	0.724189	6.82305	-0.465562	2.77042	3.23598	5e-05	Up-regulated	amidase, putative, expressed.
NC_029256.1	LOC_Os01g67950	4324978	24.2934	5.92909	4.60249	2.56781	-2.03468	0.0003	Down-regulated	ubiquitin family protein, putative, expressed.
NC_029259.1	LOC_Os04g20164	4335335	0.972461	69.9906	-0.0402877	6.12909	6.16938	5e-05	Up-regulated	amine oxidase precursor, putative, expressed.
NC_029259.1	LOC_Os04g39489	4336122	3.22266	21.1073	1.68825	4.39967	2.71142	5e-05	Up-regulated	amino acid transporter, putative, expressed.
NC_029261.1	LOC_Os06g04380	4340033	3.07958	32.8813	1.62273	5.0392	3.41646	5e-05	Up-regulated	aminomethyltransferase, putative, expressed.
NC_029260.1	LOC_Os05g39770	4339095	15.0285	86.4143	3.90963	6.4332	2.52357	5e-05	Up-regulated	aminotransferase, putative, expressed.
NC_029259.1	LOC_Os04g52450	4336983	20.3617	84.9893	4.34779	6.40921	2.06143	0.02155	Up-regulated	aminotransferase, putative, expressed.
NC_029267.1	LOC_Os12g40780	4352715	0.472916	3.94171	-1.08034	1.97882	3.05917	0.0011	Up-regulated	ankyrin repeat domain-containing protein 44, putative, expressed.
NC_029259.1	LOC_Os04g24110	4335428	0.363209	3.63382	-1.46113	1.86149	3.32261	0.0021	Up-regulated	anthocyanin 3-O-beta-glucosyltransferase, putative, expressed.
NC_029259.1	LOC_Os04g46410	107277304	0.135794	3.40961	-2.88051	1.76961	4.65011	0.01445	Up-regulated	AP2 domain containing protein, expressed.
NC_029258.1	LOC_Os03g10800	4331993	62.3838	11.4496	5.9631	3.51723	-2.44588	5e-05	Down-regulated	BTBN4 - Bric-a-Brac, Tramtrack, Broad Complex BTB domain with non-phototropic hypocotyl 3 NPH3 domain, expressed.
NC_029261.1	LOC_Os06g43220	9271266	0.212543	2.76245	-2.23417	1.46595	3.70012	0.0005	Up-regulated	AP2 domain containing protein, expressed.
NC_029263.1	LOC_Os08g36920	4345815	18.5162	97.7244	4.21072	6.61065	2.39993	5e-05	Up-regulated	AP2 domain containing protein, expressed.
NC_029262.1	LOC_Os07g48710	4344338	160.188	10.8863	7.32362	3.44444	-3.87918	5e-05	Down-regulated	VQ domain containing protein, putative, expressed.
NC_029260.1	LOC_Os05g49700	4339670	0.0597082	11.9086	-4.06593	3.57393	7.63986	0.01995	Up-regulated	AP2 domain containing protein, expressed.
NC_029260.1	LOC_Os05g29810	4338539	9.66234	58.15	3.27237	5.86171	2.58934	0.0019	Up-regulated	AP2 domain containing protein, expressed.
NC_029262.1	LOC_Os07g03250	4342308	0.317149	4.63643	-1.65677	2.21301	3.86978	0.0005	Up-regulated	AP2-like ethylene-responsive transcription factor PLETHORA 2, putative, expressed.
NC_029259.1	LOC_Os04g44570	4336464	0.376499	4.56352	-1.40928	2.19015	3.59943	0.0208	Up-regulated	aquaporin protein, putative, expressed.
NC_029256.1	LOC_Os01g64410	4324786	0.296846	2.06009	-1.75221	1.04271	2.79492	0.01415	Up-regulated	ATOFP18/OFP18, putative, expressed.
NC_029261.1	LOC_Os06g02470	4339919	47.1453	307.247	5.55904	8.26326	2.70421	5e-05	Up-regulated	ATOZI1, putative, expressed.
NC_029257.1	LOC_Os02g52550	4330820	370.23	30.6218	8.53228	4.93649	-3.59579	5e-05	Down-regulated	uncharacterized Cys-rich domain containing protein, putative, expressed.
NC_029258.1	LOC_Os03g61470	4334660	4.3774	0.856889	2.13007	-0.22282	-2.35289	0.02165	Down-regulated	uncharacterized Cys-rich domain containing protein, putative, expressed.
NC_029258.1	LOC_Os03g61500	4334663	52.0668	10.0032	5.70229	3.32239	-2.37991	5e-05	Down-regulated	uncharacterized Cys-rich domain containing protein, putative, expressed.
NC_029263.1	LOC_Os08g16480	4345118	1.62983	13.2676	0.704721	3.72984	3.02512	5e-05	Up-regulated	ATPase, AFG1 family domain containing protein, expressed.
NC_029259.1	LOC_Os04g39280	107276454	0.727708	5.47709	-0.458568	2.45341	2.91198	5e-05	Up-regulated	ATPOT1, putative, expressed.
NC_029264.1	LOC_Os09g26620	4347155	4.45257	75.8792	2.15464	6.24563	4.09099	5e-05	Up-regulated	auxin-repressed protein, putative, expressed.
NC_029260.1	LOC_Os05g48270	4339568	6.47737	37.3116	2.69541	5.22155	2.52615	5e-05	Up-regulated	auxin-responsive protein, putative, expressed.
NC_029260.1	LOC_Os05g31670	4338635	8.71055	1594.73	3.12276	10.6391	7.51633	5e-05	Up-regulated	AWPM-19-like membrane family protein, putative, expressed.
NC_029260.1	LOC_Os05g40280	4339125	1.61542	8.27825	0.691909	3.04933	2.35742	0.0084	Up-regulated	B3 DNA binding domain containing protein, expressed.
NC_029261.1	LOC_Os06g02210	4339897	7.33349	44.1008	2.8745	5.46273	2.58823	5e-05	Up-regulated	bark storage protein A precursor, putative, expressed.
NC_029259.1	LOC_Os04g32850	4335725	4.17727	21.7434	2.06256	4.44251	2.37995	0.0001	Up-regulated	basic proline-rich protein, putative, expressed.
NC_029267.1	LOC_Os12g06340	4351566	0.465932	4.05806	-1.10181	2.02079	3.1226	0.01815	Up-regulated	BEL1-like homeodomain transcription factor, putative, expressed.
NC_029265.1	LOC_Os10g32810	4348840	0.342193	52.6226	-1.54712	5.71761	7.26473	5e-05	Up-regulated	beta-amylase, putative, expressed.
NC_029259.1	LOC_Os04g54810	4337166	2.34067	18.6575	1.22692	4.22168	2.99476	0.00155	Up-regulated	beta-D-xylosidase, putative, expressed.
NC_029265.1	LOC_Os10g42620	4349494	102.863	24.1067	6.68458	4.59136	-2.09322	5e-05	Down-regulated	dihydroflavonol-4-reductase, putative, expressed.
NC_029259.1	LOC_Os04g54810	4337166	3.4392	40.6712	1.78207	5.34594	3.56386	5e-05	Up-regulated	beta-D-xylosidase, putative, expressed.
NC_029264.1	LOC_Os09g21210	4346925	17.6784	86.0248	4.14392	6.42668	2.28277	5e-05	Up-regulated	beta-glucan-binding protein 4, putative, expressed.
NC_029266.1	LOC_Os11g25560	9270770	1.07304	4.91704	0.101704	2.29779	2.19609	0.0021	Up-regulated	BHLH transcription factor, putative, expressed.
NC_029265.1	LOC_Os10g40440	4349325	30833.3	532.812	14.9122	9.05748	-5.85472	0.00015	Down-regulated	LTPL140 - Protease inhibitor/seed storage/LTP family protein precursor, expressed.
NC_029265.1	LOC_Os10g40520	4349330	1254.67	156.822	10.2931	7.29298	-3.00011	5e-05	Down-regulated	LTPL145 - Protease inhibitor/seed storage/LTP family protein precursor, expressed.
NC_029256.1	LOC_Os01g68890	4324356	34.6472	6.94223	5.11467	2.7954	-2.31927	5e-05	Down-regulated	P21-Rho-binding domain containing protein, putative, expressed.
NC_029259.1	LOC_Os04g02050	4334932	0.513022	9.66717	-0.962907	3.27309	4.236	0.0048	Up-regulated	bifunctional 3-phosphoadenosine 5-phosphosulfate synthetase, putative, expressed.
NC_029259.1	LOC_Os04g02050	4334932	6.02079	48.0087	2.58995	5.58522	2.99527	5e-05	Up-regulated	bifunctional 3-phosphoadenosine 5-phosphosulfate synthetase, putative, expressed.
NC_029259.1	LOC_Os04g31210	4335634	0.28107	11.413	-1.831	3.51261	5.34361	5e-05	Up-regulated	bile acid sodium symporter family protein, putative, expressed.
NC_029262.1	LOC_Os07g39530	4343739	0.31811	5.21134	-1.6524	2.38165	4.03406	0.0003	Up-regulated	BTBN16 - Bric-a-Brac, Tramtrack, Broad Complex BTB domain with non-phototropic hypocotyl 3 NPH3 domain, expressed.
NC_029264.1	LOC_Os09g09370	4346563	0.66545	10.5437	-0.587598	3.39831	3.9859	5e-05	Up-regulated	BTBN18 - Bric-a-Brac, Tramtrack, Broad Complex BTB domain with non-phototropic hypocotyl 3 NPH3 domain, expressed.
NC_029258.1	LOC_Os03g22600	4332827	0.442035	5.104	-1.17777	2.35163	3.5294	0.0001	Up-regulated	BTBN6 - Bric-a-Brac, Tramtrack, Broad Complex BTB domain with non-phototropic hypocotyl 3 NPH3 and coiled-coil domains, expressed.
NC_029265.1	LOC_Os10g26940	4348595	3.36698	30.5249	1.75146	4.93191	3.18046	5e-05	Up-regulated	BURP domain containing protein, expressed.
NC_029258.1	LOC_Os03g16950	4332422	311.546	19.9748	8.2833	4.32011	-3.96319	5e-05	Down-regulated	cysteine-rich repeat secretory protein 55 precursor, putative, expressed.
NC_029258.1	LOC_Os03g16960	4332423	58.5614	1.75689	5.87188	0.813024	-5.05885	5e-05	Down-regulated	cysteine-rich repeat secretory protein 55 precursor, putative, expressed.
NC_029263.1	LOC_Os08g04210	4344615	4665.62	27.4496	12.1879	4.77871	-7.40914	5e-05	Down-regulated	cysteine-rich repeat secretory protein 55 precursor, putative, expressed.
NC_029263.1	LOC_Os08g04230	4344616	266.845	1.42825	8.05986	0.514249	-7.54561	5e-05	Down-regulated	cysteine-rich repeat secretory protein 55 precursor, putative, expressed.
NC_029263.1	LOC_Os08g04240	4344618	5351.82	51.8426	12.3858	5.69607	-6.68975	5e-05	Down-regulated	cysteine-rich repeat secretory protein 55 precursor, putative, expressed.
NC_029263.1	LOC_Os08g04250	4344619	5610.83	35.6327	12.454	5.15513	-7.29887	5e-05	Down-regulated	cysteine-rich repeat secretory protein 55 precursor, putative, expressed.
NC_029264.1	LOC_Os09g31080	4347415	1912.81	458.581	10.9015	8.84103	-2.06045	0.02415	Down-regulated	induced stolen tip protein TUB8, putative, expressed.
NC_029256.1	LOC_Os01g53240	4324159	13.8599	83.7154	3.79284	6.38742	2.59458	5e-05	Up-regulated	BURP domain containing protein, expressed.
NC_029260.1	LOC_Os05g12640	4338119	2.55889	691.834	1.35552	9.43428	8.07877	5e-05	Up-regulated	BURP domain containing protein, expressed.
NC_029267.1	LOC_Os12g08670	9270377	2.03129	15.2402	1.0224	3.92981	2.90741	5e-05	Up-regulated	C2 domain containing protein, expressed.
NC_029256.1	LOC_Os01g72420	4325399	0.537947	7.29187	-0.894464	2.86629	3.76075	0.00025	Up-regulated	C2 domain containing protein, putative, expressed.
NC_029261.1	LOC_Os06g46680	4341855	193.035	30.0538	7.59272	4.90948	-2.68324	5e-05	Down-regulated	cytochrome P450, putative, expressed.
NC_029260.1	LOC_Os05g50770	4339749	0.23366	1.89306	-2.09752	0.92072	3.01824	0.00115	Up-regulated	C4-dicarboxylate transporter/malic acid transport protein, expressed.
NC_029258.1	LOC_Os03g14590	9270827	4.52756	70.1915	2.17873	6.13322	3.95449	5e-05	Up-regulated	calcium-binding EF hand family protein, putative, expressed.
NC_029258.1	LOC_Os03g14590	9270827	0.741611	5.49422	-0.431265	2.45791	2.88918	0.001	Up-regulated	calcium-binding EF hand family protein, putative, expressed.
NC_029259.1	LOC_Os04g51610	4336912	1.70991	24.3968	0.77392	4.60862	3.8347	0.00115	Up-regulated	calcium-transporting ATPase, plasma membrane-type, putative, expressed.
NC_029259.1	LOC_Os04g51610	4336912	1.3236	25.7474	0.404467	4.68635	4.28189	0.00025	Up-regulated	calcium-transporting ATPase, plasma membrane-type, putative, expressed.
NC_029259.1	LOC_Os04g43200	4336376	21.6954	460.299	4.43932	8.84643	4.40711	5e-05	Up-regulated	caleosin related protein, putative, expressed.
NC_029265.1	LOC_Os10g27170	4348605	0.120884	0.831196	-3.0483	-0.266739	2.78157	0.0139	Up-regulated	calmodulin-binding protein, putative, expressed.
NC_029264.1	LOC_Os09g15680		0.775356	3.72767	-0.367069	1.89827	2.26535	0.0028	Up-regulated	caltractin, putative, expressed.
NC_029259.1	LOC_Os04g46470	4336591	0.158319	1.56318	-2.65909	0.644484	3.30358	0.01495	Up-regulated	carotenoid cleavage dioxygenase 7, chloroplast precursor, putative, expressed.
NC_029263.1	LOC_Os08g28240	9267611	0.647875	10.4639	-0.626213	3.38735	4.01357	5e-05	Up-regulated	carotenoid cleavage dioxygenase, putative, expressed.
NC_029257.1	LOC_Os02g06410	4328369	0.108964	167.781	-3.19808	7.39044	10.5885	0.01925	Up-regulated	CBS domain containing membrane protein, putative, expressed.
NC_029260.1	LOC_Os05g51690	4339814	0.77958	8.07891	-0.359231	3.01416	3.37339	0.0004	Up-regulated	CCT motif family protein, expressed.
NC_029260.1	LOC_Os05g15510	4338201	1.06472	11.2375	0.0904741	3.49025	3.39978	5e-05	Up-regulated	cellulase, putative, expressed.
NC_029257.1	LOC_Os02g35000	4329657	1.48558	7.27588	0.571026	2.86312	2.29209	5e-05	Up-regulated	chaperone protein dnaJ 10, putative, expressed.
NC_029260.1	LOC_Os05g33130	4338718	10.6072	207.503	3.40697	7.69699	4.29002	5e-05	Up-regulated	CHIT17 - Chitinase family protein precursor, expressed.
NC_029259.1	LOC_Os04g59440	4337500	4.2425	23.6661	2.08491	4.56475	2.47984	5e-05	Up-regulated	chlorophyll A-B binding protein, putative, expressed.
NC_029260.1	LOC_Os05g41490	9268106	2.50783	19.8055	1.32644	4.30783	2.98139	5e-05	Up-regulated	circadian clock coupling factor ZGT, putative, expressed.
NC_029263.1	LOC_Os08g39550	4345978	203.076	13.6973	7.66588	3.77582	-3.89005	5e-05	Down-regulated	polygalacturonase inhibitor 2 precursor, putative, expressed.
NC_029262.1	LOC_Os07g28470	9272191	4.49808	0.925241	2.16931	-0.112099	-2.28141	5e-05	Down-regulated	coiled-coil domain-containing protein 111, putative, expressed.
NC_029256.1	LOC_Os01g58850	4327532	1.41959	9.28565	0.505474	3.215	2.70952	0.00045	Up-regulated	circadian clock coupling factor-related, putative, expressed.
NC_029261.1	LOC_Os06g40360	4341476	114.686	23.9214	6.84155	4.58023	-2.26132	5e-05	Down-regulated	OsFBL30 - F-box domain and LRR containing protein, expressed.
NC_029259.1	LOC_Os04g47720	4336681	1.13291	5.21551	0.180033	2.38281	2.20277	0.00035	Up-regulated	cis-zeatin O-glucosyltransferase, putative, expressed.
NC_029259.1	LOC_Os04g55200	4337189	0.235478	1.79213	-2.08634	0.841675	2.92801	0.0235	Up-regulated	coatomer subunit epsilon, putative, expressed.
NC_029258.1	LOC_Os03g03980	107276394	1.91579	9.67802	0.937939	3.27471	2.33677	0.0009	Up-regulated	coiled-coil domain-containing protein 124, putative, expressed.
NC_029260.1	LOC_Os05g44350	4339344	1.45181	8.22891	0.537853	3.0407	2.50285	5e-05	Up-regulated	conserved uncharacterized protein, putative, expressed.
NC_029259.1	LOC_Os04g46940	4336625	0.36301	4.4536	-1.46192	2.15497	3.61689	0.001	Up-regulated	copper-transporting ATPase 3, putative, expressed.
NC_029259.1	LOC_Os04g46940	4336625	0.0844559	2.91167	-3.56566	1.54185	5.10751	0.0381	Up-regulated	copper-transporting ATPase 3, putative, expressed.
NC_029260.1	LOC_Os05g02300	4337607	10.9517	46.198	3.45308	5.52976	2.07668	5e-05	Up-regulated	Core histone H2A/H2B/H3/H4 domain containing protein, putative, expressed.
NC_029256.1	LOC_Os01g45700	4325914	214.999	36.2503	7.74819	5.17992	-2.56826	5e-05	Down-regulated	expressed protein.
NC_029257.1	LOC_Os02g36590	4329752	0.0887359	1.67129	-3.49434	0.740962	4.2353	0.04525	Up-regulated	CPuORF19 - conserved peptide uORF-containing transcript, expressed.
NC_029257.1	LOC_Os02g49420	4330588	16.8279	1.15436	4.07278	0.207093	-3.86568	5e-05	Down-regulated	fasciclin-like arabinogalactan precursor protein, putative, expressed.
NC_029258.1	LOC_Os03g03600	4331484	308.722	39.8933	8.27016	5.31807	-2.95209	5e-05	Down-regulated	fasciclin-like arabinogalactan protein, putative, expressed.
NC_029256.1	LOC_Os01g47780	4326326	471.006	79.645	8.8796	6.31551	-2.56409	5e-05	Down-regulated	fasciclin domain containing protein, expressed.
NC_029260.1	LOC_Os05g48890	9272120	1117.02	40.4198	10.1254	5.33699	-4.78845	5e-05	Down-regulated	fasciclin domain containing protein, expressed.
NC_029256.1	LOC_Os01g59180	4327552	77.4956	14.7182	6.27604	3.87953	-2.39651	5e-05	Down-regulated	OsFBX27 - F-box domain containing protein, expressed.
NC_029260.1	LOC_Os05g47540	4339516	0.0611902	9.72404	-4.03056	3.28156	7.31211	0.0373	Up-regulated	CPuORF26 - conserved peptide uORF-containing transcript, expressed.
NC_029265.1	LOC_Os10g37830	4349150	100.23	15.589	6.64717	3.96246	-2.68471	5e-05	Down-regulated	OsFBX391 - F-box domain containing protein, expressed.
NC_029266.1	LOC_Os11g14140	4350190	255.536	48.3418	7.99738	5.5952	-2.40218	5e-05	Down-regulated	OsFBK25 - F-box domain and kelch repeat containing protein, expressed.
NC_029257.1	LOC_Os02g46690	4330391	15.3206	3.6267	3.9374	1.85866	-2.07874	5e-05	Down-regulated	OsFBD8 - F-box and FBD domain containing protein, expressed.
NC_029267.1	LOC_Os12g41630	9269187	9.41526	2.09344	3.235	1.06588	-2.16913	0.0002	Down-regulated	OsFBX463 - F-box domain containing protein, expressed.
NC_029265.1	LOC_Os10g07480	4348163	58.55	6.36706	5.8716	2.67063	-3.20097	5e-05	Down-regulated	plant protein of unknown function DUF869 domain containing protein, expressed.
NC_029263.1	LOC_Os08g39330	4345964	1160.63	48.529	10.1807	5.60078	-4.57992	5e-05	Down-regulated	skin secretory protein xP2 precursor, putative, expressed.
NC_029256.1	LOC_Os01g70210	4326950	0.410865	20.8835	-1.28326	4.38429	5.66756	0.00295	Up-regulated	CRAL/TRIO domain containing protein, expressed.
NC_029258.1	LOC_Os03g63370	4334796	1.58522	12.2607	0.664683	3.61597	2.95128	0.0138	Up-regulated	CRAL/TRIO domain containing protein, expressed.
NC_029260.1	LOC_Os05g42250	4339240	0.108274	5.45268	-3.20724	2.44697	5.6542	0.00505	Up-regulated	cyclic nucleotide-gated ion channel 2, putative, expressed.
NC_029257.1	LOC_Os02g04690	4328254	0.66447	9.50048	-0.589724	3.248	3.83772	5e-05	Up-regulated	cycloartenol synthase, putative, expressed.
NC_029259.1	LOC_Os04g24600	4335455	18.9878	119.345	4.247	6.89899	2.65199	5e-05	Up-regulated	cysteine proteinase 1 precursor, putative, expressed.
NC_029259.1	LOC_Os04g45090	4336503	3.14444	25.0034	1.6528	4.64405	2.99125	5e-05	Up-regulated	cytochrome b561, putative, expressed.
NC_029257.1	LOC_Os02g42740	4330110	1.7268	8.96323	0.788101	3.16402	2.37592	5e-05	Up-regulated	cytochrome b5-like Heme/Steroid binding domain containing protein, expressed.
NC_029257.1	LOC_Os02g09240	4328532	4.11311	18.2152	2.04023	4.18707	2.14684	5e-05	Up-regulated	cytochrome P450 71D8, putative, expressed.
NC_029261.1	LOC_Os06g03930	4339998	4.8504	59.9488	2.2781	5.90566	3.62756	0.00065	Up-regulated	cytochrome P450 86A1, putative, expressed.
NC_029261.1	LOC_Os06g03930	4339998	4.90116	40.5297	2.29312	5.34091	3.04778	5e-05	Up-regulated	cytochrome P450 86A1, putative, expressed.
NC_029261.1	LOC_Os06g30640	4341117	1.13665	9.61281	0.184788	3.26496	3.08017	5e-05	Up-regulated	cytochrome P450, putative, expressed.
NC_029257.1	LOC_Os02g09400	4328543	0.307707	3.24948	-1.70037	1.70021	3.40058	0.00065	Up-regulated	cytochrome P450, putative, expressed.
NC_029257.1	LOC_Os02g42430	4330085	58.0332	2.92753	5.85881	1.54968	-4.30912	5e-05	Down-regulated	GEM, putative, expressed.
NC_029262.1	LOC_Os07g28110	107276099	0.346077	3.26253	-1.53084	1.70599	3.23683	0.0191	Up-regulated	cytochrome P450, putative, expressed.
NC_029267.1	LOC_Os12g39310	9269725	0.46829	6.88412	-1.09453	2.78327	3.8778	5e-05	Up-regulated	cytochrome P450, putative, expressed.
NC_029261.1	LOC_Os06g01250	4339836	1.87095	19.0455	0.903771	4.25138	3.34761	5e-05	Up-regulated	cytochrome P450, putative, expressed.
NC_029259.1	LOC_Os04g33370	4335759	2.92211	14.5602	1.54701	3.86396	2.31695	5e-05	Up-regulated	cytochrome P450, putative, expressed.
NC_029259.1	LOC_Os04g10160	4335096	1.6158	27.8136	0.692249	4.79772	4.10547	5e-05	Up-regulated	cytochrome P450, putative, expressed.
NC_029259.1	LOC_Os04g09920	4335091	0.519951	9.28815	-0.943552	3.21539	4.15894	0.00045	Up-regulated	cytochrome P450, putative, expressed.
NC_029259.1	LOC_Os04g25440	4335474	5.52316	33.0325	2.46549	5.04581	2.58032	0.00025	Up-regulated	cytokinin-O-glucosyltransferase 2, putative, expressed.
NC_029259.1	LOC_Os04g44240	4336437	5.71342	44.4816	2.51435	5.47514	2.96078	5e-05	Up-regulated	cytokinin-O-glucosyltransferase 3, putative, expressed.
NC_029261.1	LOC_Os06g09870	4340403	199.719	9.52483	7.64183	3.25169	-4.39013	5e-05	Down-regulated	retrotransposon protein, putative, unclassified, expressed.
NC_029263.1	LOC_Os08g21700	9268665	2.68493	12.091	1.42488	3.59586	2.17098	5e-05	Up-regulated	DCL, chloroplast precursor, putative, expressed.
NC_029257.1	LOC_Os02g37490	4329813	17058	698.081	14.0582	9.44725	-4.61091	5e-05	Down-regulated	glycine-rich cell wall structural protein precursor, putative, expressed.
NC_029259.1	LOC_Os04g35864	4335924	0.19613	4.4625	-2.35012	2.15785	4.50797	0.01875	Up-regulated	DDT domain-containing protein, putative, expressed.
NC_029260.1	LOC_Os05g43510	4339281	0.0911202	1.92746	-3.45609	0.946701	4.40278	0.0065	Up-regulated	decarboxylase, putative, expressed.
NC_029260.1	LOC_Os05g49760	4339674	1.25232	6.20461	0.324603	2.63334	2.30874	0.0003	Up-regulated	dehydrogenase, putative, expressed.
NC_029259.1	LOC_Os04g28990	4335574	1.86383	48.5546	0.89827	5.60154	4.70326	5e-05	Up-regulated	dehydrogenase, putative, expressed.
NC_029259.1	LOC_Os04g32070	4335678	0.637864	81.0785	-0.648679	6.34125	6.98993	5e-05	Up-regulated	dehydrogenase/reductase, putative, expressed.
NC_029261.1	LOC_Os06g03710	4339978	2.17802	9.04383	1.12302	3.17693	2.05392	5e-05	Up-regulated	DELLA protein SLR1, putative, expressed.
NC_029259.1	LOC_Os04g33150	4335744	0.812894	69.2314	-0.298861	6.11335	6.41221	5e-05	Up-regulated	desiccation-related protein PCC13-62 precursor, putative, expressed.
NC_029264.1	LOC_Os09g31514	9266201	0.438562	2.33779	-1.18915	1.22515	2.41429	0.0029	Up-regulated	dihydroflavonol-4-reductase, putative, expressed.
NC_029266.1	LOC_Os11g42500	9271049	3.05574	28.3724	1.61152	4.82642	3.2149	5e-05	Up-regulated	dirigent, putative, expressed.
NC_029261.1	LOC_Os06g47800	4341916	0.385385	3.16427	-1.37563	1.66187	3.0375	0.0002	Up-regulated	disease resistance protein RGA3, putative, expressed.
NC_029266.1	LOC_Os11g12350	107277429	0.353564	1.98106	-1.49996	0.986273	2.48622	0.01335	Up-regulated	disease resistance protein, putative, expressed.
NC_029262.1	LOC_Os07g17250	9272321	0.244737	1.33881	-2.0307	0.420951	2.45165	0.0007	Up-regulated	disease resistance RPP13-like protein 1, putative, expressed.
NC_029259.1	LOC_Os04g50030	4336818	0.115897	3.67599	-3.10908	1.87813	4.98721	0.03195	Up-regulated	DNA binding protein, putative, expressed.
NC_029259.1	LOC_Os04g51796	9271971	0.309891	38.5978	-1.69017	5.27045	6.96061	0.00075	Up-regulated	DNA repair ATPase-related, putative, expressed.
NC_029264.1	LOC_Os09g26760	4347162	0.219999	0.897798	-2.18443	-0.155537	2.02889	0.0252	Up-regulated	DNA repair metallo-beta-lactamase family protein, expressed.
NC_029260.1	LOC_Os05g45350	4339406	0.662021	7.93038	-0.595051	2.98739	3.58244	0.00085	Up-regulated	dnaJ domain containing protein, expressed.
NC_029257.1	LOC_Os02g51730	4330757	0.383552	4.67819	-1.38251	2.22595	3.60846	0.00015	Up-regulated	dnaJ homolog subfamily C member 7, putative, expressed.
NC_029260.1	LOC_Os05g38530	4339012	4.32553	36.3419	2.11288	5.18356	3.07069	5e-05	Up-regulated	DnaK family protein, putative, expressed.
NC_029258.1	LOC_Os03g09200	4331913	0.358941	2.13413	-1.47818	1.09365	2.57183	0.03905	Up-regulated	domain of unknown function DUF966 domain containing protein, expressed.
NC_029257.1	LOC_Os02g44530	9272164	1.28617	0.184683	0.363081	-2.43688	-2.79996	0.0156	Down-regulated	expressed protein.
NC_029258.1	LOC_Os03g48600	4333785	0.879607	4.13151	-0.185069	2.04667	2.23174	0.0154	Up-regulated	domain of unknown function DUF966 domain containing protein, expressed.
NC_029259.1	LOC_Os04g15690	4335218	4.03673	42.5983	2.01319	5.41272	3.39954	5e-05	Up-regulated	DSBA-like thioredoxin domain containing protein, expressed.
NC_029257.1	LOC_Os02g09630	4328562	145.576	7.35374	7.18563	2.87848	-4.30715	5e-05	Down-regulated	GA20292-PA, putative, expressed.
NC_029259.1	LOC_Os04g45140	4336505	0.83591	14.2716	-0.25858	3.83508	4.09366	5e-05	Up-regulated	DTA2, putative, expressed.
NC_029260.1	LOC_Os05g49440	4339655	1.50131	163.314	0.586222	7.3515	6.76528	5e-05	Up-regulated	DUF1264 domain containing protein, putative, expressed.
NC_029266.1	LOC_Os11g40590	4350947	3.12937	13.7612	1.64587	3.78253	2.13667	5e-05	Up-regulated	DUF1399 containing protein, putative, expressed.
NC_029257.1	LOC_Os02g53994	9266356	0.610376	7.20547	-0.71223	2.84909	3.56132	5e-05	Up-regulated	DUF1771 domain containing protein, putative, expressed.
NC_029256.1	LOC_Os01g60960	4327581	2.13192	12.0082	1.09215	3.58595	2.49379	5e-05	Up-regulated	DUF260 domain containing protein, putative, expressed.
NC_029258.1	LOC_Os03g05500	4331627	0.487081	7.64429	-1.03777	2.93438	3.97215	0.0108	Up-regulated	DUF260 domain containing protein, putative, expressed.
NC_029258.1	LOC_Os03g33090	4333227	0.386072	14.3727	-1.37306	3.84526	5.21832	0.00135	Up-regulated	DUF260 domain containing protein, putative, expressed.
NC_029262.1	LOC_Os07g40000	4343768	0.662628	19.4135	-0.593729	4.27899	4.87271	5e-05	Up-regulated	DUF260 domain containing protein, putative, expressed.
NC_029262.1	LOC_Os07g02850	4342272	1.22243	5.91324	0.289752	2.56395	2.2742	0.03	Up-regulated	DUF538 domain containing protein, putative, expressed.
NC_029265.1	LOC_Os10g37400	4349125	1.40296	70.4119	0.488474	6.13775	5.64927	0.02985	Up-regulated	DUF538 domain containing protein, putative, expressed.
NC_029260.1	LOC_Os05g43460	4339277	1.27418	19.1377	0.349569	4.25835	3.90878	5e-05	Up-regulated	DUF567 domain containing protein, putative, expressed.
NC_029260.1	LOC_Os05g40630	4339136	0.976473	4.94034	-0.0343479	2.30461	2.33896	0.00095	Up-regulated	DUF567 domain containing protein, putative, expressed.
NC_029260.1	LOC_Os05g24650	4338378	0.432003	22.84	-1.21089	4.51349	5.72438	5e-05	Up-regulated	DUF567 domain containing protein, putative, expressed.
NC_029256.1	LOC_Os01g52100	4324694	0.913861	9.6193	-0.129953	3.26593	3.39589	0.01195	Up-regulated	DUF581 domain containing protein, expressed.
NC_029256.1	LOC_Os01g41010	4326381	3.85247	18.2126	1.94578	4.18686	2.24108	5e-05	Up-regulated	DUF581 domain containing protein, expressed.
NC_029262.1	LOC_Os07g43970	4344010	24.1073	2.18684	4.5914	1.12885	-3.46255	5e-05	Down-regulated	calmodulin-binding protein, putative, expressed.
NC_029258.1	LOC_Os03g25760	9272317	81.2519	9.91445	6.34433	3.30953	-3.0348	5e-05	Down-regulated	calmodulin-binding protein, putative, expressed.
NC_029257.1	LOC_Os02g07820	4328466	1.03758	6.28209	0.0532226	2.65124	2.59803	0.00215	Up-regulated	DUF581 domain containing protein, expressed.
NC_029258.1	LOC_Os03g08520	4331849	8.64948	35.5816	3.11261	5.15306	2.04045	5e-05	Up-regulated	DUF581 domain containing protein, expressed.
NC_029261.1	LOC_Os06g11980	4340530	0.503408	11.0625	-0.9902	3.46761	4.45781	0.0006	Up-regulated	DUF581 domain containing protein, expressed.
NC_029256.1	LOC_Os01g68720	9266868	2.54868	0.617986	1.34975	-0.694354	-2.0441	0.00405	Down-regulated	keratin, type I cytoskeletal 9, putative, expressed.
NC_029265.1	LOC_Os10g28680	4348659	0.348015	1.97576	-1.52278	0.982408	2.50518	0.0021	Up-regulated	DUF581 domain containing protein, expressed.
NC_029258.1	LOC_Os03g02280	4331381	1.0542	4.83758	0.0761486	2.27429	2.19814	0.00335	Up-regulated	DUF584 domain containing protein, putative, expressed.
NC_029260.1	LOC_Os05g50160	4339699	0.27686	3.59672	-1.85277	1.84668	3.69945	0.00605	Up-regulated	DUF617 domain containing protein, expressed.
NC_029267.1	LOC_Os12g06160	4351552	1.22405	6.09878	0.291662	2.60852	2.31686	0.00055	Up-regulated	DUF623 domain containing protein, expressed.
NC_029260.1	LOC_Os05g28040	4338491	0.450533	3.85032	-1.1503	1.94498	3.09528	0.0333	Up-regulated	DUF640 domain containing protein, putative, expressed.
NC_029259.1	LOC_Os04g43580	4336401	0.0887086	2.0373	-3.49478	1.02666	4.52144	0.01995	Up-regulated	DUF640 domain containing protein, putative, expressed.
NC_029256.1	LOC_Os01g41120	4326385	17.8089	2.5441	4.15453	1.34716	-2.80737	0.0379	Down-regulated	retrotransposon protein, putative, Ty3-gypsy subclass, expressed.
NC_029256.1	LOC_Os01g41120	4326385	151.827	21.1697	7.24628	4.40393	-2.84235	5e-05	Down-regulated	retrotransposon protein, putative, Ty3-gypsy subclass, expressed.
NC_029265.1	LOC_Os10g33140	4348863	44.3949	8.19182	5.47232	3.03418	-2.43814	5e-05	Down-regulated	hcrVf2 protein, putative, expressed.
NC_029260.1	LOC_Os05g35570	4338878	0.824088	3.51684	-0.27913	1.81428	2.09341	0.00095	Up-regulated	DUF803 domain containing, putative, expressed.
NC_029259.1	LOC_Os04g30450	4335601	0.219357	1.2819	-2.18865	0.358284	2.54693	0.04945	Up-regulated	DUF803 domain containing, putative, expressed.
NC_029256.1	LOC_Os01g14410	4326757	24.5245	158.269	4.61615	7.30623	2.69008	5e-05	Up-regulated	early light-induced protein, chloroplast precursor, putative, expressed.
NC_029262.1	LOC_Os07g41410	4343852	1.21654	20.3044	0.282784	4.34372	4.06094	0.0001	Up-regulated	EGG APPARATUS-1, putative, expressed.
NC_029266.1	LOC_Os11g29350	4350523	0.587533	2.40192	-0.767258	1.26419	2.03145	0.0309	Up-regulated	ELMO/CED-12 family protein, putative, expressed.
NC_029256.1	LOC_Os01g16920	4324259	0.384784	159.685	-1.37788	7.31908	8.69697	0.0156	Up-regulated	embryonic protein DC-8, putative, expressed.
NC_029260.1	LOC_Os05g07890	4337944	8.49427	227.681	3.08649	7.83087	4.74438	5e-05	Up-regulated	embryo-specific 3, putative, expressed.
NC_029257.1	LOC_Os02g50340	4330656	9.7864	1.67885	3.29078	0.747473	-2.54331	5e-05	Down-regulated	membrane attack complex component/perforin/complement C9, putative, expressed.
NC_029260.1	LOC_Os05g33110	4338717	0.318012	6.48598	-1.65285	2.69732	4.35017	0.00235	Up-regulated	endo-1,3;1,4-beta-D-glucanase precursor, putative, expressed.
NC_029259.1	LOC_Os04g57860	4337384	0.593958	6.66047	-0.751567	2.73562	3.48719	0.0001	Up-regulated	endoglucanase precursor, putative, expressed.
NC_029258.1	LOC_Os03g24610	107276153	0.572335	4.14313	-0.805068	2.05072	2.85579	0.0033	Up-regulated	endonuclease/exonuclease/phosphatase family domain containing protein, expressed.
NC_029267.1	LOC_Os12g28770	4352200	87.9902	11.4054	6.45927	3.51165	-2.94762	5e-05	Down-regulated	POEI19 - Pollen Ole e I allergen and extensin family protein precursor, expressed.
NC_029265.1	LOC_Os10g08840	4348183	108.732	23.9898	6.76463	4.58435	-2.18028	5e-05	Down-regulated	hydrolase, alpha/beta fold family domain containing protein, expressed.
NC_029266.1	LOC_Os11g02570	9269489	0.2085	3.09986	-2.26188	1.6322	3.89408	0.01915	Up-regulated	esterase, putative, expressed.
NC_029267.1	LOC_Os12g02500	4351330	0.266673	1.87118	-1.90686	0.903948	2.81081	0.0177	Up-regulated	esterase, putative, expressed.
NC_029256.1	LOC_Os01g12304	4326703	0.560637	3.04555	-0.834861	1.6067	2.44156	0.0036	Up-regulated	esterase, putative, expressed.
NC_029256.1	LOC_Os01g21300	4327293	0.106545	1.13969	-3.23047	0.188641	3.41911	0.0359	Up-regulated	esterase/lipase/thioesterase family protein, putative, expressed.
NC_029260.1	LOC_Os05g06320	4337850	0.213777	4.65635	-2.22582	2.2192	4.44502	0.00145	Up-regulated	ethylene receptor, putative, expressed.
NC_029257.1	LOC_Os02g36510	4329746	0.631822	7.24037	-0.66241	2.85606	3.51847	0.00165	Up-regulated	ethylene-insensitive 3, putative, expressed.
NC_029265.1	LOC_Os10g41310	4349394	28.3917	6.56098	4.8274	2.71391	-2.11349	5e-05	Down-regulated	DUF630/DUF632 domains containing protein, putative, expressed.
NC_029260.1	LOC_Os05g31020	4338603	1.73005	34.4261	0.790814	5.10543	4.31462	5e-05	Up-regulated	eukaryotic peptide chain release factor subunit 1-1, putative, expressed.
NC_029258.1	LOC_Os03g05060	4331596	0.108802	2.15422	-3.20022	1.10717	4.30739	0.01895	Up-regulated	exostosin family domain containing protein, expressed.
NC_029267.1	LOC_Os12g13910	9268826	0.555993	13.8356	-0.846861	3.79031	4.63717	5e-05	Up-regulated	expressed protein.
NC_029263.1	LOC_Os08g08020	107276024	0.209181	1.50819	-2.25718	0.592818	2.85	0.0145	Up-regulated	expressed protein.
NC_029266.1	LOC_Os11g16390	4350244	0.485848	22.1902	-1.04142	4.47185	5.51327	5e-05	Up-regulated	expressed protein.
NC_029256.1	LOC_Os01g56730	4327151	0.296123	1.32923	-1.75573	0.410591	2.16632	0.024	Up-regulated	expressed protein.
NC_029265.1	LOC_Os10g36180	4349062	0.271055	817.99	-1.88334	9.67594	11.5593	5e-05	Up-regulated	expressed protein.
NC_029256.1	LOC_Os01g02010	4326135	0.819203	27.853	-0.287707	4.79976	5.08747	0.0018	Up-regulated	expressed protein.
NC_029262.1	LOC_Os07g06460	4342439	1.13819	4.98183	0.186741	2.31668	2.12994	0.00565	Up-regulated	expressed protein.
NC_029257.1	LOC_Os02g58300	4331241	2.01045	9.58008	1.00752	3.26004	2.25252	5e-05	Up-regulated	expressed protein.
NC_029256.1	LOC_Os01g12460	4326730	0.653724	2.93301	-0.613246	1.55238	2.16563	0.0188	Up-regulated	expressed protein.
NC_029264.1	LOC_Os09g36790	9267361	6.88096	55.3076	2.78261	5.78941	3.0068	5e-05	Up-regulated	expressed protein.
NC_029267.1	LOC_Os12g36750	4352482	0.463757	2.02284	-1.10856	1.01638	2.12494	0.00205	Up-regulated	expressed protein.
NC_029262.1	LOC_Os07g37850	4343628	6.35802	60.2269	2.66858	5.91234	3.24376	5e-05	Up-regulated	expressed protein.
NC_029264.1	LOC_Os09g32610	4347494	0.207753	3.08682	-2.26706	1.62612	3.89318	0.00455	Up-regulated	expressed protein.
NC_029261.1	LOC_Os06g39120	4341417	0.716918	13.8134	-0.48012	3.788	4.26812	0.0035	Up-regulated	expressed protein.
NC_029258.1	LOC_Os03g24100	107277534	2.8369	11.6895	1.50432	3.54714	2.04283	0.0004	Up-regulated	expressed protein.
NC_029264.1	LOC_Os09g33650	107277610	0.213591	4.94954	-2.22708	2.30729	4.53437	0.01895	Up-regulated	expressed protein.
NC_029256.1	LOC_Os01g18530	107278289	0.474188	2.86311	-1.07647	1.51758	2.59405	0.0336	Up-regulated	expressed protein.
NC_029256.1	LOC_Os01g19940	4323909	7.18512	65.9709	2.84501	6.04376	3.19874	5e-05	Up-regulated	expressed protein.
NC_029256.1	LOC_Os01g12110	4324647	0.743161	8.80861	-0.428253	3.13891	3.56717	0.00345	Up-regulated	expressed protein.
NC_029256.1	LOC_Os01g65420	4324774	0.147089	3.67568	-2.76524	1.87801	4.64325	0.01015	Up-regulated	expressed protein.
NC_029256.1	LOC_Os01g68300	4324873	0.740576	7.43562	-0.43328	2.89445	3.32773	0.0037	Up-regulated	expressed protein.
NC_029256.1	LOC_Os01g05540	4325216	0.22936	1.73275	-2.12431	0.793064	2.91738	0.00955	Up-regulated	expressed protein.
NC_029267.1	LOC_Os12g38150	4352571	2289.47	129.545	11.1608	7.01731	-4.14348	5e-05	Down-regulated	osmotin, putative, expressed.
NC_029256.1	LOC_Os01g04390	4325699	0.254861	3.30915	-1.97222	1.72646	3.69868	0.01305	Up-regulated	expressed protein.
NC_029256.1	LOC_Os01g70500	4326946	0.626176	5.40488	-0.67536	2.43426	3.10962	0.00015	Up-regulated	expressed protein.
NC_029256.1	LOC_Os01g22380	4326971	0.774023	4.5018	-0.369552	2.1705	2.54005	0.01315	Up-regulated	expressed protein.
NC_029256.1	LOC_Os01g20120	4327756	0.83248	3.60787	-0.264512	1.85115	2.11566	0.0014	Up-regulated	expressed protein.
NC_029257.1	LOC_Os02g35230	4329682	0.717268	3.41525	-0.479416	1.77199	2.25141	0.0006	Up-regulated	expressed protein.
NC_029257.1	LOC_Os02g48150	4330497	2.01614	8.8645	1.0116	3.14804	2.13644	0.00165	Up-regulated	expressed protein.
NC_029257.1	LOC_Os02g50110	4330641	0.730501	34.5276	-0.453042	5.10968	5.56272	0.00085	Up-regulated	expressed protein.
NC_029257.1	LOC_Os02g58160	4331227	0.16938	0.976643	-2.56166	-0.0340968	2.52757	0.02655	Up-regulated	expressed protein.
NC_029258.1	LOC_Os03g04080	4331521	0.400689	197.614	-1.31945	7.62654	8.94599	0.0013	Up-regulated	expressed protein.
NC_029258.1	LOC_Os03g08390	4331838	2.77523	12.225	1.47261	3.61176	2.13915	0.01275	Up-regulated	expressed protein.
NC_029258.1	LOC_Os03g10320	4331964	1.14462	16.7711	0.194869	4.06791	3.87304	0.0001	Up-regulated	expressed protein.
NC_029258.1	LOC_Os03g14150	4332235	0.112973	5.19266	-3.14595	2.37647	5.52242	0.0382	Up-regulated	expressed protein.
NC_029258.1	LOC_Os03g16410	4332387	0.56872	10.8608	-0.81421	3.44106	4.25527	0.0027	Up-regulated	expressed protein.
NC_029258.1	LOC_Os03g19220	4332591	5.90522	25.1766	2.56199	4.65401	2.09202	0.00035	Up-regulated	expressed protein.
NC_029258.1	LOC_Os03g30740	4333130	0.536756	2.53183	-0.897662	1.34018	2.23784	0.0041	Up-regulated	expressed protein.
NC_029258.1	LOC_Os03g51150	4333936	1.96538	8.90212	0.974808	3.15415	2.17934	5e-05	Up-regulated	expressed protein.
NC_029258.1	LOC_Os03g51350	4333949	1.73574	550.339	0.795551	9.10418	8.30863	5e-05	Up-regulated	expressed protein.
NC_029267.1	LOC_Os12g08920	4351703	182.101	7.14809	7.5086	2.83756	-4.67104	5e-05	Down-regulated	peroxidase precursor, putative, expressed.
NC_029258.1	LOC_Os03g56430	4334289	0.0717284	1.59398	-3.80131	0.672634	4.47394	0.00615	Up-regulated	expressed protein.
NC_029258.1	LOC_Os03g59320	4334513	1.55568	12.9309	0.637545	3.69275	3.0552	0.0001	Up-regulated	expressed protein.
NC_029261.1	LOC_Os06g34730	4341221	0.3447	7.4319	-1.53659	2.89373	4.43032	0.01025	Up-regulated	expressed protein.
NC_029261.1	LOC_Os06g35520	4341249	238.559	49.7032	7.8982	5.63527	-2.26294	5e-05	Down-regulated	peroxidase precursor, putative, expressed.
NC_029261.1	LOC_Os06g41910	4341563	0.443739	2.06768	-1.17222	1.04801	2.22023	0.00495	Up-regulated	expressed protein.
NC_029261.1	LOC_Os06g49200	4342004	0.643985	6.71601	-0.634901	2.7476	3.38251	0.0012	Up-regulated	expressed protein.
NC_029262.1	LOC_Os07g03170	4342301	0.230303	4.21528	-2.11839	2.07563	4.19403	0.0066	Up-regulated	expressed protein.
NC_029262.1	LOC_Os07g39190	4343718	0.499032	2.32969	-1.0028	1.22014	2.22293	0.01645	Up-regulated	expressed protein.
NC_029262.1	LOC_Os07g43770	4343998	3.82499	20.3939	1.93546	4.35007	2.41461	0.0001	Up-regulated	expressed protein.
NC_029263.1	LOC_Os08g01370	4344438	0.923009	614.634	-0.115583	9.26358	9.37917	0.0001	Up-regulated	expressed protein.
NC_029263.1	LOC_Os08g01910	4344481	1.69654	12.9306	0.762595	3.69272	2.93012	0.00045	Up-regulated	expressed protein.
NC_029263.1	LOC_Os08g14310	4345037	1.01749	4.81718	0.0250146	2.26819	2.24317	0.00425	Up-regulated	expressed protein.
NC_029263.1	LOC_Os08g31860	4345562	0.332211	3.23814	-1.58983	1.69517	3.28499	5e-05	Up-regulated	expressed protein.
NC_029263.1	LOC_Os08g40910	4346066	0.407635	3.13753	-1.29465	1.64963	2.94428	0.00665	Up-regulated	expressed protein.
NC_029264.1	LOC_Os09g02180	4346387	3.06188	580.447	1.61442	9.18102	7.5666	5e-05	Up-regulated	expressed protein.
NC_029264.1	LOC_Os09g21290	4346931	1.97152	12.0174	0.979308	3.58705	2.60775	5e-05	Up-regulated	expressed protein.
NC_029264.1	LOC_Os09g24370	4347027	0.740131	8.08057	-0.434147	3.01446	3.4486	0.01565	Up-regulated	expressed protein.
NC_029264.1	LOC_Os09g28600	4347282	0.797424	8.84706	-0.326581	3.1452	3.47178	5e-05	Up-regulated	expressed protein.
NC_029265.1	LOC_Os10g18340	4348334	19.9767	132.197	4.32025	7.04655	2.7263	5e-05	Up-regulated	expressed protein.
NC_029265.1	LOC_Os10g25060	4348520	1.24496	5.69814	0.316099	2.51049	2.19439	0.00035	Up-regulated	expressed protein.
NC_029266.1	LOC_Os11g03920	4349696	0.744391	4.04599	-0.425867	2.01649	2.44236	0.02735	Up-regulated	expressed protein.
NC_029266.1	LOC_Os11g44380	4351076	0.427869	8.17918	-1.22476	3.03196	4.25671	0.0074	Up-regulated	expressed protein.
NC_029267.1	LOC_Os12g10220	4351742	4.78683	99.3771	2.25907	6.63484	4.37577	5e-05	Up-regulated	expressed protein.
NC_029267.1	LOC_Os12g32360	4352307	2.77293	50.0096	1.47141	5.64413	4.17272	5e-05	Up-regulated	expressed protein.
NC_029267.1	LOC_Os12g39100	4352636	0.244173	1.75296	-2.03402	0.809793	2.84381	0.02485	Up-regulated	expressed protein.
NC_029258.1	LOC_Os03g22960	9266239	2.04109	8.72266	1.02934	3.12477	2.09543	0.00235	Up-regulated	expressed protein.
NC_029266.1	LOC_Os11g06300	9267552	0.67369	3.35089	-0.569843	1.74454	2.31439	0.00345	Up-regulated	expressed protein.
NC_029258.1	LOC_Os03g45344	9267554	0.488547	8.47869	-1.03343	3.08384	4.11727	0.00025	Up-regulated	expressed protein.
NC_029256.1	LOC_Os01g51030	9267885	2.43901	10.9874	1.2863	3.45778	2.17148	0.0006	Up-regulated	expressed protein.
NC_029256.1	LOC_Os01g37810	9267897	0.913462	6.39454	-0.130583	2.67684	2.80742	0.0026	Up-regulated	expressed protein.
NC_029260.1	LOC_Os05g46470	9268161	0.944066	12.4955	-0.0830404	3.64334	3.72638	0.00155	Up-regulated	expressed protein.
NC_029264.1	LOC_Os09g33640	9268395	5.33767	22.1708	2.41621	4.47059	2.05438	0.00035	Up-regulated	expressed protein.
NC_029266.1	LOC_Os11g07580	9268590	2.97583	13.3116	1.57329	3.73461	2.16132	0.00055	Up-regulated	expressed protein.
NC_029257.1	LOC_Os02g34930	9269000	0.353755	2.59044	-1.49918	1.3732	2.87238	0.01035	Up-regulated	expressed protein.
NC_029259.1	LOC_Os04g56995	9269403	0.216351	2.01472	-2.20855	1.01058	3.21913	0.0176	Up-regulated	expressed protein.
NC_029266.1	LOC_Os11g05950	9270193	0.360619	2.89062	-1.47145	1.53138	3.00283	0.04205	Up-regulated	expressed protein.
NC_029264.1	LOC_Os09g17660	9270238	0.308117	2.77445	-1.69845	1.4722	3.17066	0.03795	Up-regulated	expressed protein.
NC_029256.1	LOC_Os01g73005	9271196	1.13595	4.8123	0.183899	2.26673	2.08283	0.0006	Up-regulated	expressed protein.
NC_029266.1	LOC_Os11g38790	9271498	0.638259	4.69059	-0.647786	2.22977	2.87755	0.0028	Up-regulated	expressed protein.
NC_029257.1	LOC_Os02g50050	4330638	0.300858	2.45306	-1.73285	1.29458	3.02743	0.0153	Up-regulated	expressed protein.
NC_029257.1	LOC_Os02g32580	4329525	3.36218	15.7991	1.7494	3.98177	2.23238	5e-05	Up-regulated	expressed protein.
NC_029265.1	LOC_Os10g41060	4349374	0.498336	22.9945	-1.00481	4.52322	5.52802	5e-05	Up-regulated	expressed protein.
NC_029257.1	LOC_Os02g06960	4328410	1.1394	5.42573	0.188274	2.43982	2.25154	0.00035	Up-regulated	expressed protein.
NC_029263.1	LOC_Os08g34500	107281866	0.373655	33.6601	-1.42022	5.07297	6.49319	0.0077	Up-regulated	expressed protein.
NC_029260.1	LOC_Os05g23130	107280835	21.2521	97.9901	4.40953	6.61456	2.20503	0.0001	Up-regulated	expressed protein.
NC_029267.1	LOC_Os12g16510	107278731	0.604297	11.2127	-0.72667	3.48706	4.21373	0.019	Up-regulated	expressed protein.
NC_029258.1	LOC_Os03g21650	107277999	0.482183	11.8202	-1.05235	3.56318	4.61553	0.00245	Up-regulated	expressed protein.
NC_029256.1	LOC_Os01g56660	107276664	0.187412	1.42403	-2.41571	0.50998	2.9257	0.0065	Up-regulated	expressed protein.
NC_029267.1	LOC_Os12g08850	4351701	12.5643	0.972444	3.65126	-0.0403129	-3.69157	5e-05	Down-regulated	expressed protein.
NC_029259.1	LOC_Os04g48360	107276184	0.123104	0.945235	-3.02205	-0.081255	2.94079	0.01885	Up-regulated	expressed protein.
NC_029261.1	LOC_Os06g05930	9271343	5.37386	23.1542	2.42596	4.5332	2.10724	0.0001	Up-regulated	expressed protein.
NC_029256.1	LOC_Os01g52740	9271066	2.87154	29.9486	1.52182	4.90442	3.38259	0.00265	Up-regulated	expressed protein.
NC_029257.1	LOC_Os02g11770	9270405	0.322386	5.34297	-1.63314	2.41764	4.05078	0.0454	Up-regulated	expressed protein.
[truncated: 1,168 more rows]

## Sheet: Control specific
Control specific Transcripts in coleoptile senescence
NCBI_LOCUS	MSU Gene ID	Entrez ID	CONTROL_FPKM	DAY2_FPKM	CONTROL_FOLD_EXP	DAY2_FOLD_EXP	fold_change	p_value	EXPRESSION_STATUS	Description
NC_029256.1	LOC_Os01g04040	4325793	4.12938	0	2.04593	#NUM!	-	0.0001	CONTROL_Specific	BBTI11 - Bowman-Birk type bran trypsin inhibitor precursor, putative, expressed.
NC_029258.1	LOC_Os03g38870	107280372	1.25549	0	0.328251	#NUM!	-	0.00755	CONTROL_Specific	dof zinc finger domain containing protein, putative, expressed.
NC_029256.1	LOC_Os01g70370	4326965	8.14519	0	3.02595	#NUM!	-	5e-05	CONTROL_Specific	serine palmitoyltransferase 2, putative, expressed.
NC_029264.1	LOC_Os09g27620	4347213	1.20267	0	0.266241	#NUM!	-	5e-05	CONTROL_Specific	PHD-finger domain containing protein, putative, expressed.
NC_029261.1	LOC_Os06g45160	4341754	0.853672	0	-0.228246	#NUM!	-	0.0004	CONTROL_Specific	pollen allergen, putative, expressed.
NC_029264.1	LOC_Os09g20810	4346905	8.07849	0	3.01409	#NUM!	-	5e-05	CONTROL_Specific	strictosidine synthase, putative, expressed.
NC_029264.1	LOC_Os09g31019	4347409	2.51219	0	1.32895	#NUM!	-	5e-05	CONTROL_Specific	ubiquitin fusion protein, putative, expressed.
NC_029258.1	LOC_Os03g40440	4333398	1.66073	0	0.731818	#NUM!	-	0.0004	CONTROL_Specific	B12D protein, putative, expressed.
NC_029262.1	LOC_Os07g47430	9268710	1.51621	0	0.60047	#NUM!	-	5e-05	CONTROL_Specific	expressed protein.
NC_029260.1	LOC_Os05g35930	9269376	2.95644	0	1.56386	#NUM!	-	5e-05	CONTROL_Specific	expressed protein.
NC_029259.1	LOC_Os04g45510	9271011	6.38668	0	2.67507	#NUM!	-	5e-05	CONTROL_Specific	expressed protein.
NC_029264.1	LOC_Os09g33555	107278406	7.92101	0	2.98568	#NUM!	-	0.00035	CONTROL_Specific	expressed protein.
NC_029256.1	LOC_Os01g33360	107277332	1.09545	0	0.131524	#NUM!	-	5e-05	CONTROL_Specific	DnaK family protein, putative, expressed.
NC_029262.1	LOC_Os07g04430	9271814	2.91283	0	1.54242	#NUM!	-	0.0268	CONTROL_Specific	expressed protein.
NC_029260.1	LOC_Os05g48790	9268712	0.979909	0	-0.0292803	#NUM!	-	5e-05	CONTROL_Specific	expressed protein.
NC_029259.1	LOC_Os04g39780	9266980	1.65781	0	0.729279	#NUM!	-	0.04955	CONTROL_Specific	AMP-binding enzyme family protein, expressed.
NC_029260.1	LOC_Os05g35800	4338890	10.7054	0	3.42027	#NUM!	-	5e-05	CONTROL_Specific	expressed protein.
NC_029262.1	LOC_Os07g37280		2.22795	0	1.15572	#NUM!	-	0.0037	CONTROL_Specific	hypothetical protein.
NC_029262.1	LOC_Os07g32129		4.43535	0	2.14905	#NUM!	-	5e-05	CONTROL_Specific	expressed protein.
NC_029257.1	LOC_Os02g53250		1.42585	0	0.511822	#NUM!	-	0.0347	CONTROL_Specific	expressed protein.
NC_029256.1	LOC_Os01g53770		2.71782	0	1.44245	#NUM!	-	5e-05	CONTROL_Specific	expressed protein.
NC_029267.1	-		523.075	0	9.03087	#NUM!	-	0.0347	CONTROL_Specific	#N/A
NC_029266.1	-		1589.6	0	10.6344	#NUM!	-	0.00425	CONTROL_Specific	#N/A
NC_029262.1	-		178.543	0	7.48013	#NUM!	-	0.0256	CONTROL_Specific	#N/A
NC_029259.1	-		16.3424	0	4.03055	#NUM!	-	0.04955	CONTROL_Specific	#N/A
NC_029256.1	-		5.36411	0	2.42334	#NUM!	-	0.0256	CONTROL_Specific	#N/A
NC_029266.1	-		2.18819	0	1.12974	#NUM!	-	0.001	CONTROL_Specific	#N/A
NC_029266.1	-		2.59284	0	1.37453	#NUM!	-	0.0224	CONTROL_Specific	#N/A
NC_029264.1	-		1.52374	0	0.607617	#NUM!	-	0.0005	CONTROL_Specific	#N/A
NC_029264.1	-		0.939388	0	-0.0902069	#NUM!	-	5e-05	CONTROL_Specific	#N/A
NC_029262.1	-		18.0675	0	4.17532	#NUM!	-	5e-05	CONTROL_Specific	#N/A
NC_029262.1	-		1.93021	0	0.948758	#NUM!	-	0.0145	CONTROL_Specific	#N/A
NC_029262.1	-		1.46634	0	0.55222	#NUM!	-	0.0013	CONTROL_Specific	#N/A
NC_029261.1	-		2.30986	0	1.20781	#NUM!	-	0.0001	CONTROL_Specific	#N/A
NC_029261.1	-		2.38548	0	1.25428	#NUM!	-	0.0092	CONTROL_Specific	#N/A
NC_029261.1	-		2.70174	0	1.43389	#NUM!	-	0.001	CONTROL_Specific	#N/A
NC_029259.1	-		1.43003	0	0.516045	#NUM!	-	0.0347	CONTROL_Specific	#N/A
NC_029259.1	-		1.40378	0	0.489317	#NUM!	-	0.00025	CONTROL_Specific	#N/A
NC_029259.1	-		3.28656	0	1.71658	#NUM!	-	0.0256	CONTROL_Specific	#N/A
NC_029258.1	-		3.59729	0	1.84691	#NUM!	-	0.00325	CONTROL_Specific	#N/A
NC_029256.1	-		5.99477	0	2.5837	#NUM!	-	5e-05	CONTROL_Specific	#N/A
NC_029263.1	-		3.92659	0	1.97328	#NUM!	-	5e-05	CONTROL_Specific	#N/A
NC_029266.1	-		1.35536	0	0.438676	#NUM!	-	0.0103	CONTROL_Specific	#N/A
NC_029256.1	-		1.42855	0	0.514552	#NUM!	-	0.0035	CONTROL_Specific	#N/A

## Sheet: Day 2 specific
Day2 specific transcripts in coleoptile senescence
NCBI_LOCUS	MSU Gene ID	Entrez ID	CONTROL_FPKM	DAY2_FPKM	CONTROL_FOLD_EXP	DAY2_FOLD_EXP	fold_change	p_value	EXPRESSION_STATUS	Description
NC_029261.1	LOC_Os06g37590	107278688	0	3.25288	#NUM!	1.70172	-	5e-05	DAY2_Specific	1-aminocyclopropane-1-carboxylate oxidase protein, putative, expressed.
NC_029257.1	LOC_Os02g51590	4330747	0	10.8457	#NUM!	3.43905	-	5e-05	DAY2_Specific	phosphoglycerate mutase, putative, expressed.
NC_029265.1	LOC_Os10g10620	107276377	0	23.7791	#NUM!	4.57162	-	5e-05	DAY2_Specific	invertase/pectin methylesterase inhibitor family protein, putative, expressed.
NC_029267.1	LOC_Os12g12580	4351818	0	2.62508	#NUM!	1.39236	-	5e-05	DAY2_Specific	NADP-dependent oxidoreductase, putative, expressed.
NC_029265.1	LOC_Os10g35490	4349014	0	1.28095	#NUM!	0.357214	-	5e-05	DAY2_Specific	hydrolase, alpha/beta fold family domain containing protein, expressed.
NC_029266.1	LOC_Os11g18366	4350295	0	5.76023	#NUM!	2.52613	-	5e-05	DAY2_Specific	cycloartenol synthase, putative, expressed.
NC_029266.1	LOC_Os11g18366	4350295	0	2.08556	#NUM!	1.06043	-	5e-05	DAY2_Specific	cycloartenol synthase, putative, expressed.
NC_029267.1	LOC_Os12g43340	4352848	0	1.94829	#NUM!	0.962208	-	5e-05	DAY2_Specific	actin-depolymerizing factor, putative, expressed.
NC_029262.1	LOC_Os07g30090	4343240	0	2.18162	#NUM!	1.1254	-	5e-05	DAY2_Specific	actin-depolymerizing factor, putative, expressed.
NC_029261.1	LOC_Os06g23870	4340976	0	1.12098	#NUM!	0.164761	-	5e-05	DAY2_Specific	acyl-CoA dehydrogenase domain protein, putative, expressed.
NC_029261.1	LOC_Os06g02390	107276116	0	1.3061	#NUM!	0.385265	-	5e-05	DAY2_Specific	ADP-ribosylation factor 1, putative, expressed.
NC_029266.1	LOC_Os11g42370	4351010	0	1.58088	#NUM!	0.660728	-	5e-05	DAY2_Specific	transferase family protein, putative, expressed.
NC_029258.1	LOC_Os03g21960	4332775	0	2.99645	#NUM!	1.58325	-	5e-05	DAY2_Specific	aminotransferase, putative, expressed.
NC_029264.1	LOC_Os09g28400	4347262	0	5.71393	#NUM!	2.51448	-	5e-05	DAY2_Specific	alpha-amylase precursor, putative, expressed.
NC_029256.1	LOC_Os01g71710	4325822	0	4.59724	#NUM!	2.20077	-	5e-05	DAY2_Specific	amino acid permease family protein, putative, expressed.
NC_029256.1	LOC_Os01g71700	4326066	0	1.63134	#NUM!	0.706057	-	5e-05	DAY2_Specific	amino acid permease family protein, putative, expressed.
NC_029256.1	LOC_Os01g64840	107276860	0	1.44975	#NUM!	0.535804	-	5e-05	DAY2_Specific	aspartic proteinase nepenthesin-1 precursor, putative, expressed.
NC_029264.1	LOC_Os09g30240	4347383	0	19.8888	#NUM!	4.31388	-	5e-05	DAY2_Specific	phosphofructokinase, putative, expressed.
NC_029266.1	LOC_Os11g05740	4349821	0	1.41903	#NUM!	0.504905	-	5e-05	DAY2_Specific	B3 DNA binding domain containing protein, expressed.
NC_029262.1	LOC_Os07g47550	4344251	0	18.7192	#NUM!	4.22645	-	5e-05	DAY2_Specific	glucosyltransferase, putative, expressed.
NC_029266.1	LOC_Os11g31190	4350572	0	17.8099	#NUM!	4.15461	-	5e-05	DAY2_Specific	nodulin MtN3 family protein, putative, expressed.
NC_029256.1	LOC_Os01g27770	4325446	0	2.08099	#NUM!	1.05727	-	5e-05	DAY2_Specific	expressed protein.
NC_029265.1	LOC_Os10g07616	107276706	0	1.71995	#NUM!	0.782367	-	5e-05	DAY2_Specific	chalcone synthase, putative, expressed.
NC_029260.1	LOC_Os05g12240	107276873	0	1.71843	#NUM!	0.781091	-	5e-05	DAY2_Specific	chalcone synthase, putative, expressed.
NC_029265.1	LOC_Os10g07040	4348146	0	1.47845	#NUM!	0.564085	-	5e-05	DAY2_Specific	chalcone synthase, putative, expressed.
NC_029262.1	LOC_Os07g35860	4343508	0	4.27664	#NUM!	2.09648	-	5e-05	DAY2_Specific	plastocyanin-like domain containing protein, putative, expressed.
NC_029257.1	LOC_Os02g08110	4328486	0	5.01448	#NUM!	2.3261	-	5e-05	DAY2_Specific	membrane associated DUF588 domain containing protein, putative, expressed.
NC_029261.1	LOC_Os06g17450	4340771	0	1.76392	#NUM!	0.818785	-	0.0008	DAY2_Specific	expressed protein.
NC_029258.1	LOC_Os03g01300	4331301	0	33.6181	#NUM!	5.07117	-	5e-05	DAY2_Specific	LTPL114 - Protease inhibitor/seed storage/LTP family protein precursor, expressed.
NC_029256.1	LOC_Os01g57370	9271041	0	2.41553	#NUM!	1.27234	-	5e-05	DAY2_Specific	cyclic nucleotide-gated ion channel 2, putative, expressed.
NC_029258.1	LOC_Os03g07660	107277835	0	1.52351	#NUM!	0.607399	-	0.0004	DAY2_Specific	expressed protein.
NC_029264.1	LOC_Os09g21260	4346928	0	1.51251	#NUM!	0.596945	-	5e-05	DAY2_Specific	cytochrome P450 domain containing protein, expressed.
NC_029266.1	LOC_Os11g29720	4350534	0	1.65007	#NUM!	0.722527	-	5e-05	DAY2_Specific	cytochrome P450, putative, expressed.
NC_029265.1	LOC_Os10g36960	9267354	0	1.74749	#NUM!	0.805284	-	5e-05	DAY2_Specific	transposon protein, putative, unclassified, expressed.
NC_029264.1	LOC_Os09g16280	4346762	0	8.22412	#NUM!	3.03986	-	5e-05	DAY2_Specific	hydroxyproline-rich glycoprotein family protein, putative, expressed.
NC_029263.1	LOC_Os08g40380	4346028	0	4.31754	#NUM!	2.11021	-	5e-05	DAY2_Specific	sulfotransferase domain containing protein, expressed.
NC_029261.1	LOC_Os06g42120	9266117	0	2.01692	#NUM!	1.01215	-	5e-05	DAY2_Specific	sulfotransferase domain containing protein, expressed.
NC_029266.1	LOC_Os11g07770	4349932	0	3.79858	#NUM!	1.92546	-	5e-05	DAY2_Specific	dirigent, putative, expressed.
NC_029261.1	LOC_Os06g39780	4341447	0	0.983748	#NUM!	-0.0236393	-	5e-05	DAY2_Specific	cytochrome P450, putative, expressed.
NC_029257.1	LOC_Os02g36150	4329725	0	5.16783	#NUM!	2.36956	-	5e-05	DAY2_Specific	cytochrome P450, putative, expressed.
NC_029257.1	LOC_Os02g16780	4328967	0	1.69015	#NUM!	0.757151	-	5e-05	DAY2_Specific	expansin precursor, putative, expressed.
NC_029265.1	LOC_Os10g30340	4348718	0	2.28013	#NUM!	1.18912	-	5e-05	DAY2_Specific	expansin precursor, putative, expressed.
NC_029257.1	LOC_Os02g20560	9271858	0	0.938657	#NUM!	-0.09133	-	5e-05	DAY2_Specific	fasciclin domain containing protein, expressed.
NC_029262.1	LOC_Os07g40910	4343817	0	8.86015	#NUM!	3.14733	-	5e-05	DAY2_Specific	expressed protein.
NC_029264.1	LOC_Os09g26940	4347175	0	1.2701	#NUM!	0.344942	-	5e-05	DAY2_Specific	cytochrome P450, putative, expressed.
NC_029258.1	LOC_Os03g25040	4332911	0	1.80316	#NUM!	0.850527	-	5e-05	DAY2_Specific	GDSL-like lipase/acylhydrolase, putative, expressed.
NC_029257.1	LOC_Os02g18954	4329062	0	1.109	#NUM!	0.149259	-	5e-05	DAY2_Specific	GDSL-like lipase/acylhydrolase, putative, expressed.
NC_029262.1	LOC_Os07g39740	4343748	0	14.6436	#NUM!	3.8722	-	5e-05	DAY2_Specific	GDSL-like lipase/acylhydrolase, putative, expressed.
NC_029264.1	LOC_Os09g39510	4347897	0	7.05384	#NUM!	2.81841	-	5e-05	DAY2_Specific	Cupin domain containing protein, expressed.
NC_029262.1	LOC_Os07g01340	4342182	0	2.15963	#NUM!	1.11078	-	5e-05	DAY2_Specific	gibberellin 2-beta-dioxygenase 7, putative, expressed.
NC_029258.1	LOC_Os03g50490	4333896	0	6.82253	#NUM!	2.77031	-	5e-05	DAY2_Specific	glutamine synthetase, catalytic domain containing protein, expressed.
NC_029256.1	LOC_Os01g27630	4325437	0	2.1178	#NUM!	1.08257	-	5e-05	DAY2_Specific	glutathione S-transferase, putative, expressed.
NC_029261.1	LOC_Os06g12290	107278714	0	14.1809	#NUM!	3.82588	-	5e-05	DAY2_Specific	glutathione S-transferase GSTU6, putative, expressed.
NC_029257.1	LOC_Os02g43330	4330155	0	4.92206	#NUM!	2.29926	-	5e-05	DAY2_Specific	homeobox associated leucine zipper, putative, expressed.
NC_029263.1	LOC_Os08g01490	4344448	0	7.01425	#NUM!	2.81029	-	5e-05	DAY2_Specific	cytochrome P450, putative, expressed.
NC_029263.1	LOC_Os08g01510	4344449	0	0.965111	#NUM!	-0.0512332	-	5e-05	DAY2_Specific	cytochrome P450, putative, expressed.
NC_029258.1	LOC_Os03g58300	4334427	0	1.33548	#NUM!	0.417358	-	5e-05	DAY2_Specific	indole-3-glycerol phosphate lyase, chloroplast precursor, putative, expressed.
NC_029257.1	LOC_Os02g30080	4329425	0	1.36035	#NUM!	0.443978	-	5e-05	DAY2_Specific	cytochrome P450, putative, expressed.
NC_029261.1	LOC_Os06g22440	4340919	0	0.835189	#NUM!	-0.259825	-	5e-05	DAY2_Specific	SAM dependent carboxyl methyltransferase, putative, expressed.
NC_029261.1	LOC_Os06g20790	9269280	0	2.32425	#NUM!	1.21677	-	5e-05	DAY2_Specific	SAM dependent carboxyl methyltransferase, putative, expressed.
NC_029264.1	LOC_Os09g25690	4347106	0	5.74333	#NUM!	2.52189	-	5e-05	DAY2_Specific	retrotransposon protein, putative, unclassified, expressed.
NC_029265.1	LOC_Os10g20610	4348374	0	1.20467	#NUM!	0.268638	-	5e-05	DAY2_Specific	laccase-15 precursor, putative, expressed.
NC_029258.1	LOC_Os03g53620	4334098	0	9.48048	#NUM!	3.24496	-	5e-05	DAY2_Specific	late embryogenesis abundant protein D-34, putative, expressed.
NC_029267.1	LOC_Os12g43140	4352847	0	26.6987	#NUM!	4.7387	-	5e-05	DAY2_Specific	late embryogenesis abundant protein D-34, putative, expressed.
NC_029257.1	LOC_Os02g35650	9267147	0	2.36798	#NUM!	1.24366	-	5e-05	DAY2_Specific	late embryogenesis abundant protein, putative, expressed.
NC_029261.1	LOC_Os06g31280	107276204	0	3.40581	#NUM!	1.768	-	5e-05	DAY2_Specific	THION1 - Plant thionin family protein precursor, putative, expressed.
NC_029258.1	LOC_Os03g43650	4333524	0	5.77431	#NUM!	2.52965	-	5e-05	DAY2_Specific	uncharacterized protein At4g06744 precursor, putative, expressed.
NC_029262.1	LOC_Os07g41370	4343851	0	1.44895	#NUM!	0.535008	-	5e-05	DAY2_Specific	OsMADS18 - MADS-box family gene with MIKCc type-box, expressed.
NC_029266.1	LOC_Os11g43860	4351058	0	0.862033	#NUM!	-0.214185	-	5e-05	DAY2_Specific	sodium/calcium exchanger protein, putative, expressed.
NC_029267.1	LOC_Os12g36860	4352489	0	2.93032	#NUM!	1.55106	-	5e-05	DAY2_Specific	pathogenesis-related protein 10, putative, expressed.
NC_029267.1	LOC_Os12g36840	9267850	0	1.12595	#NUM!	0.171143	-	5e-05	DAY2_Specific	pathogenesis-related Bet v I family protein, putative, expressed.
NC_029262.1	LOC_Os07g46930	4344205	0	5.05872	#NUM!	2.33877	-	5e-05	DAY2_Specific	sex determination protein tasselseed-2, putative, expressed.
NC_029262.1	LOC_Os07g37920	4343630	0	1.68209	#NUM!	0.750255	-	5e-05	DAY2_Specific	no apical meristem protein, putative, expressed.
NC_029256.1	LOC_Os01g07030	107275335	0	3.84668	#NUM!	1.94361	-	5e-05	DAY2_Specific	POEI40 - Pollen Ole e I allergen and extensin family protein precursor, expressed.
NC_029262.1	LOC_Os07g07860	4342528	0	5.31308	#NUM!	2.40955	-	5e-05	DAY2_Specific	LTPL76 - Protease inhibitor/seed storage/LTP family protein precursor, expressed.
NC_029258.1	LOC_Os03g46150	9266699	0	5.1995	#NUM!	2.37837	-	5e-05	DAY2_Specific	LTPL72 - Protease inhibitor/seed storage/LTP family protein precursor, expressed.
NC_029262.1	LOC_Os07g07790	9270363	0	23.5715	#NUM!	4.55897	-	5e-05	DAY2_Specific	LTPL75 - Protease inhibitor/seed storage/LTP family protein precursor, expressed.
NC_029267.1	LOC_Os12g02310	4351317	0	10.5957	#NUM!	3.40541	-	5e-05	DAY2_Specific	LTPL11 - Protease inhibitor/seed storage/LTP family protein precursor, expressed.
NC_029258.1	LOC_Os03g44000	4333547	0	3.73984	#NUM!	1.90298	-	5e-05	DAY2_Specific	LTPL15 - Protease inhibitor/seed storage/LTP family protein precursor, expressed.
NC_029256.1	LOC_Os01g45624	4326568	0	5.48424	#NUM!	2.45529	-	5e-05	DAY2_Specific	oleosin, putative, expressed.
NC_029261.1	LOC_Os06g27910	9270007	0	11.9989	#NUM!	3.58483	-	5e-05	DAY2_Specific	oleosin, putative, expressed.
NC_029263.1	LOC_Os08g28880	4345425	0	7.75245	#NUM!	2.95465	-	5e-05	DAY2_Specific	patatin, putative, expressed.
NC_029262.1	LOC_Os07g03730	4342318	0	1.02102	#NUM!	0.0300111	-	5e-05	DAY2_Specific	SCP-like extracellular protein, expressed.
NC_029262.1	LOC_Os07g03690	4342316	0	6.37646	#NUM!	2.67276	-	5e-05	DAY2_Specific	SCP-like extracellular protein, expressed.
NC_029256.1	LOC_Os01g53090	4324430	0	2.60093	#NUM!	1.37903	-	5e-05	DAY2_Specific	pathogen-related protein, putative, expressed.
NC_029261.1	LOC_Os06g16350	4340745	0	59.6126	#NUM!	5.89755	-	5e-05	DAY2_Specific	peroxidase precursor, putative, expressed.
NC_029262.1	LOC_Os07g44460	4344048	0	1.8561	#NUM!	0.892274	-	5e-05	DAY2_Specific	peroxidase precursor, putative, expressed.
NC_029261.1	LOC_Os06g48020	4341934	0	2.10704	#NUM!	1.07522	-	5e-05	DAY2_Specific	peroxidase precursor, putative, expressed.
NC_029265.1	LOC_Os10g39160	4349240	0	5.25123	#NUM!	2.39266	-	0.00225	DAY2_Specific	peroxidase precursor, putative, expressed.
NC_029256.1	LOC_Os01g15810	4325127	0	4.88902	#NUM!	2.28955	-	5e-05	DAY2_Specific	peroxidase precursor, putative, expressed.
NC_029260.1	LOC_Os05g30190	9272149	0	4.4361	#NUM!	2.14929	-	5e-05	DAY2_Specific	phytochrome A-associated F-box protein, putative, expressed.
NC_029265.1	LOC_Os10g39890	4349286	0	5.53016	#NUM!	2.46732	-	5e-05	DAY2_Specific	POEI31 - Pollen Ole e I allergen and extensin family protein precursor, putative, expressed.
NC_029258.1	LOC_Os03g10100	4331946	0	2.08154	#NUM!	1.05765	-	5e-05	DAY2_Specific	transporter family protein, putative, expressed.
NC_029258.1	LOC_Os03g37830	4333296	0	1.72788	#NUM!	0.789003	-	5e-05	DAY2_Specific	potassium transporter, putative, expressed.
NC_029264.1	LOC_Os09g37540	4347769	0	12.457	#NUM!	3.63888	-	5e-05	DAY2_Specific	uncharacterized protein PA4923, putative, expressed.
NC_029265.1	LOC_Os10g38670	4349200	0	15.5276	#NUM!	3.95676	-	5e-05	DAY2_Specific	glutathione S-transferase, putative, expressed.
NC_029265.1	LOC_Os10g38710	4349203	0	2.37225	#NUM!	1.24626	-	5e-05	DAY2_Specific	glutathione S-transferase, putative, expressed.
NC_029256.1	LOC_Os01g72160	4325766	0	7.70801	#NUM!	2.94636	-	5e-05	DAY2_Specific	glutathione S-transferase, putative, expressed.
NC_029267.1	LOC_Os12g26940	4352167	0	1.31163	#NUM!	0.391361	-	5e-05	DAY2_Specific	CHASE domain containing protein, expressed.
NC_029266.1	LOC_Os11g34440	107276155	0	2.07942	#NUM!	1.05618	-	5e-05	DAY2_Specific	phospholipase A2, putative, expressed.
NC_029256.1	LOC_Os01g53260	4324161	0	10.0614	#NUM!	3.33076	-	5e-05	DAY2_Specific	WRKY23, expressed.
NC_029263.1	LOC_Os08g15420	4345095	0	18.1805	#NUM!	4.18432	-	5e-05	DAY2_Specific	CSLC3 - cellulose synthase-like family C, expressed.
NC_029258.1	LOC_Os03g58180	107275715	0	23.6399	#NUM!	4.56315	-	5e-05	DAY2_Specific	basic proline-rich protein precursor, putative, expressed.
NC_029265.1	LOC_Os10g11370	107276274	0	2.78348	#NUM!	1.47689	-	5e-05	DAY2_Specific	LTPL87 - Protease inhibitor/seed storage/LTP family protein precursor, putative, expressed.
NC_029258.1	LOC_Os03g17480	4332456	0	1.36239	#NUM!	0.44614	-	5e-05	DAY2_Specific	IN2-1 protein, putative, expressed.
NC_029258.1	LOC_Os03g08200	4331823	0	4.14164	#NUM!	2.0502	-	5e-05	DAY2_Specific	DUF567 domain containing protein, putative, expressed.
NC_029261.1	LOC_Os06g30370	4341107	0	2.9489	#NUM!	1.56018	-	5e-05	DAY2_Specific	osMFT1 MFT-Like1 homologous to Mother of FT and TFL1 gene; contains Pfam profile PF01161: Phosphatidylethanolamine-binding protein, expressed.
NC_029260.1	LOC_Os05g27304	9268870	0	5.95975	#NUM!	2.57525	-	5e-05	DAY2_Specific	peptide transporter PTR2, putative, expressed.
NC_029258.1	LOC_Os03g47810	107276699	0	8.94252	#NUM!	3.16068	-	5e-05	DAY2_Specific	nodulin family protein, putative, expressed.
NC_029257.1	LOC_Os02g32950	9266285	0	5.1453	#NUM!	2.36326	-	5e-05	DAY2_Specific	RCN2 Centroradialis-like1 homologous to TFL1 gene; contains Pfam profile PF01161: Phosphatidylethanolamine-binding protein, expressed.
NC_029257.1	LOC_Os02g47780	4330467	0	10.3363	#NUM!	3.36965	-	5e-05	DAY2_Specific	hydrolase, alpha/beta fold family domain containing protein, expressed.
NC_029261.1	LOC_Os06g06850	9268734	0	1.20262	#NUM!	0.266181	-	0.00755	DAY2_Specific	resistance protein LR10, putative, expressed.
NC_029265.1	LOC_Os10g31500	4348773	0	5.00144	#NUM!	2.32234	-	5e-05	DAY2_Specific	retrotransposon protein, putative, unclassified, expressed.
NC_029265.1	LOC_Os10g31540	4348777	0	7.35264	#NUM!	2.87826	-	5e-05	DAY2_Specific	glycine-rich cell wall structural protein 2 precursor, putative, expressed.
NC_029256.1	LOC_Os01g68540	4324324	0	1.06908	#NUM!	0.0963698	-	5e-05	DAY2_Specific	rho GDP-dissociation inhibitor 1, putative, expressed.
NC_029262.1	LOC_Os07g48680	4344335	0	2.61236	#NUM!	1.38535	-	5e-05	DAY2_Specific	zinc finger, C3HC4 type domain containing protein, expressed.
NC_029259.1	LOC_Os04g49170	107278612	0	1.90968	#NUM!	0.933331	-	5e-05	DAY2_Specific	zinc finger, C3HC4 type domain containing protein, expressed.
NC_029261.1	LOC_Os06g12180	9269817	0	1.39581	#NUM!	0.481103	-	0.0043	DAY2_Specific	jacalin-like lectin domain containing protein, expressed.
NC_029261.1	LOC_Os06g08640	4340338	0	4.67828	#NUM!	2.22598	-	5e-05	DAY2_Specific	transferase family protein, putative, expressed.
NC_029266.1	LOC_Os11g07930	4349945	0	1.40309	#NUM!	0.488608	-	5e-05	DAY2_Specific	oxidoreductase, short chain dehydrogenase/reductase family domain containing family, expressed.
NC_029261.1	LOC_Os06g21360	9270505	0	3.18226	#NUM!	1.67005	-	5e-05	DAY2_Specific	transporter, monovalent cation:proton antiporter-2 family, putative, expressed.
NC_029256.1	LOC_Os01g14540	4326764	0	2.4573	#NUM!	1.29707	-	5e-05	DAY2_Specific	STIGL1 - Stigma-specific Stig1 family protein precursor, expressed.
NC_029267.1	LOC_Os12g43430	4352853	0	1.54958	#NUM!	0.631877	-	5e-05	DAY2_Specific	thaumatin, putative, expressed.
NC_029258.1	LOC_Os03g07510	4331776	0	2.47766	#NUM!	1.30898	-	5e-05	DAY2_Specific	expressed protein.
NC_029266.1	LOC_Os11g35390	4350727	0	1.31665	#NUM!	0.396872	-	5e-05	DAY2_Specific	MYB family transcription factor, putative, expressed.
NC_029264.1	LOC_Os09g10840	4346610	0	2.01599	#NUM!	1.01149	-	5e-05	DAY2_Specific	transcription factor, putative, expressed.
NC_029261.1	LOC_Os06g44930	4341735	0	1.99126	#NUM!	0.993682	-	0.0018	DAY2_Specific	expressed protein.
NC_029261.1	LOC_Os06g18140	4340787	0	2.3145	#NUM!	1.2107	-	5e-05	DAY2_Specific	UDP-glucoronosyl and UDP-glucosyl transferase domain containing protein, expressed.
NC_029256.1	LOC_Os01g41200	107276285	0	3.75208	#NUM!	1.90769	-	5e-05	DAY2_Specific	heavy metal-associated domain containing protein, expressed.
NC_029259.1	LOC_Os04g56570	107277463	0	4.75593	#NUM!	2.24973	-	5e-05	DAY2_Specific	heavy metal-associated domain containing protein, expressed.
NC_029259.1	LOC_Os04g38370	107277705	0	2.50681	#NUM!	1.32585	-	0.0123	DAY2_Specific	wound/stress protein, putative, expressed.
NC_029256.1	LOC_Os01g43340	107278462	0	2.83903	#NUM!	1.5054	-	5e-05	DAY2_Specific	retrotransposon protein, putative, unclassified, expressed.
NC_029256.1	LOC_Os01g73700	4324013	0	10.9173	#NUM!	3.44854	-	5e-05	DAY2_Specific	RCLEA2 - Root cap and Late embryogenesis related family protein precursor, putative, expressed.
NC_029256.1	LOC_Os01g73720	4324015	0	4.93126	#NUM!	2.30196	-	5e-05	DAY2_Specific	RCLEA4 - Root cap and Late embryogenesis related family protein precursor, expressed.
NC_029256.1	LOC_Os01g62060	4327369	0	7.35856	#NUM!	2.87942	-	5e-05	DAY2_Specific	plant-specific domain TIGR01589 family protein, expressed.
NC_029256.1	LOC_Os01g18220	4327913	0	4.0901	#NUM!	2.03214	-	5e-05	DAY2_Specific	expressed protein.
NC_029257.1	LOC_Os02g33380	4329573	0	12.2152	#NUM!	3.61061	-	5e-05	DAY2_Specific	pectinesterase inhibitor domain containing protein, putative, expressed.
NC_029258.1	LOC_Os03g11130	4332019	0	2.36943	#NUM!	1.24454	-	5e-05	DAY2_Specific	expressed protein.
NC_029258.1	LOC_Os03g26490	4332980	0	91.2793	#NUM!	6.51222	-	5e-05	DAY2_Specific	expressed protein.
NC_029261.1	LOC_Os06g24490	4340983	0	1.34713	#NUM!	0.429889	-	5e-05	DAY2_Specific	expressed protein.
NC_029261.1	LOC_Os06g42754	4341593	0	1.92621	#NUM!	0.945765	-	5e-05	DAY2_Specific	expressed protein.
NC_029261.1	LOC_Os06g51190	4342127	0	0.973623	#NUM!	-0.0385648	-	5e-05	DAY2_Specific	lysine ketoglutarate reductase trans-splicing related 1, putative, expressed.
NC_029262.1	LOC_Os07g42730	4343925	0	1.51138	#NUM!	0.595866	-	5e-05	DAY2_Specific	EF hand family protein, expressed.
NC_029263.1	LOC_Os08g06540	4344734	0	1.04484	#NUM!	0.063282	-	5e-05	DAY2_Specific	expressed protein.
NC_029264.1	LOC_Os09g04100	4346439	0	175.068	#NUM!	7.45177	-	5e-05	DAY2_Specific	expressed protein.
NC_029264.1	LOC_Os09g08280	4346534	0	6.54148	#NUM!	2.70962	-	5e-05	DAY2_Specific	expressed protein.
NC_029265.1	LOC_Os10g09240	4348192	0	17.0517	#NUM!	4.09184	-	5e-05	DAY2_Specific	expressed protein.
NC_029265.1	LOC_Os10g13914	4348273	0	1.11853	#NUM!	0.161604	-	0.0001	DAY2_Specific	POEI27 - Pollen Ole e I allergen and extensin family protein precursor, expressed.
NC_029267.1	LOC_Os12g05690	4351528	0	1.7639	#NUM!	0.818769	-	5e-05	DAY2_Specific	expressed protein.
NC_029267.1	LOC_Os12g12600	4351820	0	6.82509	#NUM!	2.77085	-	5e-05	DAY2_Specific	dirigent, putative, expressed.
NC_029267.1	LOC_Os12g22800	4352073	0	1.09527	#NUM!	0.131287	-	5e-05	DAY2_Specific	expressed protein.
NC_029267.1	LOC_Os12g42220	4352802	0	2.62678	#NUM!	1.3933	-	5e-05	DAY2_Specific	expressed protein.
NC_029266.1	LOC_Os11g05490	9266116	0	1.21304	#NUM!	0.278627	-	5e-05	DAY2_Specific	expressed protein.
NC_029266.1	LOC_Os11g43790	9266865	0	2.99196	#NUM!	1.58109	-	5e-05	DAY2_Specific	DUF581 domain containing protein, expressed.
NC_029256.1	LOC_Os01g48570	9269273	0	2.21113	#NUM!	1.14478	-	5e-05	DAY2_Specific	expressed protein.
NC_029256.1	LOC_Os01g14990	9269417	0	3.15738	#NUM!	1.65873	-	5e-05	DAY2_Specific	GCRP6 - Glycine and cysteine rich family protein precursor, putative, expressed.
NC_029256.1	LOC_Os01g57050	9270584	0	1.64245	#NUM!	0.715849	-	5e-05	DAY2_Specific	expressed protein.
NC_029257.1	LOC_Os02g56260	9272519	0	2.1672	#NUM!	1.11583	-	5e-05	DAY2_Specific	expressed protein.
NC_029257.1	LOC_Os02g49260	4330578	0	1.39455	#NUM!	0.4798	-	5e-05	DAY2_Specific	transporter-related, putative, expressed.
NC_029257.1	LOC_Os02g44040	9269025	0	2.65136	#NUM!	1.40673	-	5e-05	DAY2_Specific	expressed protein.
NC_029258.1	LOC_Os03g56944	4334323	0	4.32052	#NUM!	2.1112	-	5e-05	DAY2_Specific	lysine-rich arabinogalactan protein 19 precursor, putative, expressed.
NC_029256.1	LOC_Os01g05720	4324520	0	1.74477	#NUM!	0.803037	-	5e-05	DAY2_Specific	expressed protein.
NC_029261.1	LOC_Os06g19550	4340818	0	4.22249	#NUM!	2.07809	-	5e-05	DAY2_Specific	oxidoreductase, short chain dehydrogenase/reductase family, putative, expressed.
NC_029265.1	LOC_Os10g19190	9271603	0	5.24738	#NUM!	2.3916	-	5e-05	DAY2_Specific	vesicle transport protein GOT1B, putative, expressed.
NC_029256.1	LOC_Os01g10980	4325527	0	1.4697	#NUM!	0.555522	-	5e-05	DAY2_Specific	auxin-induced protein 5NG4, putative, expressed.
NC_029262.1	LOC_Os07g34110	4343427	0	4.02201	#NUM!	2.00792	-	5e-05	DAY2_Specific	integral membrane protein DUF6 containing protein, expressed.
NC_029265.1	LOC_Os10g12390	9268305	0	1.41644	#NUM!	0.502269	-	5e-05	DAY2_Specific	expressed protein.
NC_029257.1	LOC_Os02g57770	107276157	0	1.68513	#NUM!	0.75286	-	5e-05	DAY2_Specific	glycosyl hydrolases family 16, putative, expressed.
NC_029264.1	LOC_Os09g26200	107278629	0	1.50704	#NUM!	0.591718	-	0.00015	DAY2_Specific	ZOS9-11 - C2H2 zinc finger protein, expressed.
NC_029262.1	LOC_Os07g43450	107281681	0	9.78606	#NUM!	3.29073	-	5e-05	DAY2_Specific	expressed protein.
NC_029261.1	LOC_Os06g40870	107281333	0	2.05007	#NUM!	1.03567	-	5e-05	DAY2_Specific	expressed protein.
NC_029267.1	LOC_Os12g06010	107279625	0	1.36085	#NUM!	0.444508	-	5e-05	DAY2_Specific	retrotransposon protein, putative, unclassified, expressed.
NC_029260.1	LOC_Os05g45230	107278739	0	2.27467	#NUM!	1.18566	-	5e-05	DAY2_Specific	WRKY58, expressed.
NC_029266.1	LOC_Os11g16990	107277541	0	2.32338	#NUM!	1.21623	-	5e-05	DAY2_Specific	expressed protein.
NC_029261.1	LOC_Os06g08190	107277271	0	1.32583	#NUM!	0.406896	-	0.01325	DAY2_Specific	expressed protein.
NC_029261.1	LOC_Os06g34840	107277115	0	7.73064	#NUM!	2.95059	-	5e-05	DAY2_Specific	LTPL5 - Protease inhibitor/seed storage/LTP family protein precursor, putative, expressed.
NC_029261.1	LOC_Os06g47360	107276859	0	3.33875	#NUM!	1.73931	-	5e-05	DAY2_Specific	beta-expansin precursor, putative, expressed.
NC_029258.1	LOC_Os03g44250	107276624	0	2.15624	#NUM!	1.10852	-	5e-05	DAY2_Specific	expressed protein.
NC_029266.1	LOC_Os11g18870	107276195	0	1.0694	#NUM!	0.0968016	-	0.0001	DAY2_Specific	osFTL11 FT-Like11 homologous to Flowering Locus T gene; contains Pfam profile PF01161: Phosphatidylethanolamine-binding protein, expressed.
NC_029256.1	LOC_Os01g59780	107276188	0	1.20131	#NUM!	0.264608	-	0.00665	DAY2_Specific	AP2 domain containing protein, expressed.
NC_029267.1	LOC_Os12g01900	9272303	0	1.19354	#NUM!	0.255247	-	5e-05	DAY2_Specific	retrotransposon protein, putative, unclassified, expressed.
NC_029262.1	LOC_Os07g22224	9272296	0	4.49252	#NUM!	2.16752	-	5e-05	DAY2_Specific	expressed protein.
NC_029259.1	LOC_Os04g40640	9271760	0	1.23201	#NUM!	0.301014	-	5e-05	DAY2_Specific	expressed protein.
NC_029259.1	LOC_Os04g10434	9271133	0	1.29693	#NUM!	0.375101	-	5e-05	DAY2_Specific	amidase family protein, putative, expressed.
NC_029264.1	LOC_Os09g14700	9270299	0	1.56915	#NUM!	0.649983	-	5e-05	DAY2_Specific	2-aminoethanethiol dioxygenase, putative, expressed.
NC_029264.1	LOC_Os09g01470	9269165	0	0.870424	#NUM!	-0.20021	-	0.0004	DAY2_Specific	expressed protein.
NC_029264.1	LOC_Os09g30458	9268919	0	2.25795	#NUM!	1.17501	-	5e-05	DAY2_Specific	subtilisin-like protease, putative, expressed.
NC_029260.1	LOC_Os05g47940	9268587	0	8.55036	#NUM!	3.09599	-	5e-05	DAY2_Specific	RCLEA8 - Root cap and Late embryogenesis related family protein precursor, expressed.
NC_029257.1	LOC_Os02g56770	9268084	0	0.966095	#NUM!	-0.049763	-	5e-05	DAY2_Specific	OsFBX67 - F-box domain containing protein, expressed.
NC_029263.1	LOC_Os08g01480	9266988	0	1.97168	#NUM!	0.979425	-	5e-05	DAY2_Specific	cytochrome P450, putative, expressed.
NC_029264.1	LOC_Os09g21180	9266289	0	3.63995	#NUM!	1.86392	-	5e-05	DAY2_Specific	homeobox associated leucine zipper, putative, expressed.
NC_029267.1	LOC_Os12g29500	4352209	0	1.60286	#NUM!	0.680648	-	5e-05	DAY2_Specific	expressed protein.
NC_029265.1	LOC_Os10g25340	4348537	0	2.05839	#NUM!	1.04152	-	5e-05	DAY2_Specific	GDSL-like lipase/acylhydrolase, putative, expressed.
NC_029262.1	LOC_Os07g44920	4344084	0	1.93931	#NUM!	0.955543	-	5e-05	DAY2_Specific	expressed protein.
NC_029262.1	LOC_Os07g41060	4343826	0	2.50551	#NUM!	1.3251	-	5e-05	DAY2_Specific	dihydroflavonol-4-reductase, putative, expressed.
NC_029262.1	LOC_Os07g40850	4343812	0	3.10762	#NUM!	1.63581	-	5e-05	DAY2_Specific	retrotransposon protein, putative, unclassified, expressed.
NC_029262.1	LOC_Os07g40830	4343812	0	12.1266	#NUM!	3.6001	-	5e-05	DAY2_Specific	app1, putative, expressed.
NC_029262.1	LOC_Os07g26640	4343120	0	29.2823	#NUM!	4.87196	-	5e-05	DAY2_Specific	aquaporin protein, putative, expressed.
NC_029261.1	LOC_Os06g49210	4342005	0	1.2711	#NUM!	0.346078	-	5e-05	DAY2_Specific	retrotransposon protein, putative, unclassified, expressed.
NC_029261.1	LOC_Os06g44980	4341738	0	1.65898	#NUM!	0.730296	-	0.0003	DAY2_Specific	expressed protein.
NC_029261.1	LOC_Os06g12820	4340592	0	2.29782	#NUM!	1.20027	-	5e-05	DAY2_Specific	proteins of unknown function domain containing protein, expressed.
NC_029261.1	LOC_Os06g02250	4339902	0	2.35133	#NUM!	1.23348	-	5e-05	DAY2_Specific	MYB family transcription factor, putative, expressed.
NC_029260.1	LOC_Os05g51240	4339786	0	3.5388	#NUM!	1.82326	-	5e-05	DAY2_Specific	hydrolase, alpha/beta fold family domain containing protein, expressed.
NC_029260.1	LOC_Os05g48740	4339602	0	1.57582	#NUM!	0.656103	-	0.04235	DAY2_Specific	expressed protein.
NC_029260.1	LOC_Os05g43910	4339312	0	3.77972	#NUM!	1.91828	-	5e-05	DAY2_Specific	cytochrome P450, putative, expressed.
NC_029260.1	LOC_Os05g38940	4339041	0	1.16336	#NUM!	0.218298	-	5e-05	DAY2_Specific	expressed protein.
NC_029260.1	LOC_Os05g33900	4338773	0	1.20234	#NUM!	0.265845	-	5e-05	DAY2_Specific	auxin-induced protein 5NG4, putative, expressed.
NC_029260.1	LOC_Os05g28780	4338518	0	2.10007	#NUM!	1.07044	-	5e-05	DAY2_Specific	GCRP10 - Glycine and cysteine rich family protein precursor, expressed.
NC_029260.1	LOC_Os05g28010	4338489	0	8.92408	#NUM!	3.1577	-	0.01845	DAY2_Specific	TATA-binding protein-associated factor TAFII55 family protein, putative, expressed.
NC_029260.1	LOC_Os05g25560	4338406	0	1.9752	#NUM!	0.981999	-	5e-05	DAY2_Specific	glycosyl hydrolase family 10 protein, putative, expressed.
NC_029260.1	LOC_Os05g24770	4338381	0	0.966184	#NUM!	-0.0496301	-	5e-05	DAY2_Specific	reticulon domain containing protein, putative, expressed.
NC_029260.1	LOC_Os05g20930	4338296	0	1.81134	#NUM!	0.857057	-	5e-05	DAY2_Specific	ZOS5-07 - C2H2 zinc finger protein, expressed.
NC_029260.1	LOC_Os05g15690	4338206	0	3.40132	#NUM!	1.76609	-	5e-05	DAY2_Specific	expansin precursor, putative, expressed.
NC_029260.1	LOC_Os05g15630	4338204	0	24.6395	#NUM!	4.6229	-	5e-05	DAY2_Specific	membrane associated DUF588 domain containing protein, putative, expressed.
NC_029260.1	LOC_Os05g13900	4338149	0	3.33657	#NUM!	1.73837	-	5e-05	DAY2_Specific	retrotransposon protein, putative, unclassified, expressed.
NC_029260.1	LOC_Os05g12320	4338107	0	1.0884	#NUM!	0.122209	-	5e-05	DAY2_Specific	nodulin MtN3 family protein, putative, expressed.
NC_029259.1	LOC_Os04g59020	4337475	0	1.60484	#NUM!	0.682429	-	5e-05	DAY2_Specific	integral membrane protein, putative, expressed.
NC_029259.1	LOC_Os04g58310	4337422	0	3.79194	#NUM!	1.92294	-	5e-05	DAY2_Specific	CBS domain-containing protein, putative, expressed.
NC_029259.1	LOC_Os04g51990	4336939	0	4.8651	#NUM!	2.28247	-	5e-05	DAY2_Specific	transferase family domain containing protein, expressed.
NC_029259.1	LOC_Os04g51510	4336907	0	5.15018	#NUM!	2.36462	-	5e-05	DAY2_Specific	glycosyl hydrolases family 16, putative, expressed.
NC_029259.1	LOC_Os04g49160	4336763	0	1.26705	#NUM!	0.341473	-	5e-05	DAY2_Specific	zinc finger, C3HC4 type domain containing protein, expressed.
NC_029259.1	LOC_Os04g46820	4336615	0	15.9494	#NUM!	3.99543	-	5e-05	DAY2_Specific	LTPL121 - Protease inhibitor/seed storage/LTP family protein precursor, putative, expressed.
NC_029259.1	LOC_Os04g46630	4336601	0	6.98979	#NUM!	2.80525	-	5e-05	DAY2_Specific	expansin precursor, putative, expressed.
NC_029259.1	LOC_Os04g45000	4336497	0	4.87555	#NUM!	2.28556	-	5e-05	DAY2_Specific	short-chain dehydrogenase/reductase, putative, expressed.
NC_029259.1	LOC_Os04g44460	4336454	0	1.68314	#NUM!	0.751155	-	5e-05	DAY2_Specific	sulfotransferase domain containing protein, expressed.
NC_029259.1	LOC_Os04g44060	4336424	0	6.94079	#NUM!	2.7951	-	5e-05	DAY2_Specific	aquaporin protein, putative, expressed.
NC_029259.1	LOC_Os04g41710	4336267	0	3.11092	#NUM!	1.63734	-	5e-05	DAY2_Specific	expressed protein.
NC_029259.1	LOC_Os04g38220	4336017	0	3.28157	#NUM!	1.71439	-	5e-05	DAY2_Specific	transporter family protein, putative, expressed.
NC_029259.1	LOC_Os04g33920	4335805	0	86.0172	#NUM!	6.42655	-	5e-05	DAY2_Specific	LTPL102 - Protease inhibitor/seed storage/LTP family protein precursor, expressed.
NC_029259.1	LOC_Os04g11040	4335119	0	0.926704	#NUM!	-0.109819	-	0.0003	DAY2_Specific	expressed protein.
NC_029259.1	LOC_Os04g10060	4335094	0	4.97441	#NUM!	2.31453	-	5e-05	DAY2_Specific	ent-kaurene synthase, chloroplast precursor, putative, expressed.
NC_029258.1	LOC_Os03g53610	4334097	0	14.701	#NUM!	3.87784	-	5e-05	DAY2_Specific	late embryogenesis abundant protein D-34, putative, expressed.
NC_029257.1	LOC_Os02g12080	4328706	0	3.75953	#NUM!	1.91055	-	0.0007	DAY2_Specific	expressed protein.
NC_029257.1	LOC_Os02g03200	4328142	0	20.7724	#NUM!	4.3766	-	5e-05	DAY2_Specific	FAD-binding and arabino-lactone oxidase domains containing protein, putative, expressed.
NC_029256.1	LOC_Os01g13610	4326355	0	2.0885	#NUM!	1.06247	-	5e-05	DAY2_Specific	isoflavone reductase homolog IRL, putative, expressed.
NC_029256.1	LOC_Os01g01430	4326293	0	1.73586	#NUM!	0.795651	-	5e-05	DAY2_Specific	No apical meristem protein, putative, expressed.
NC_029256.1	LOC_Os01g19630	4325787	0	1.40787	#NUM!	0.493514	-	5e-05	DAY2_Specific	expressed protein.
NC_029256.1	LOC_Os01g05760	4324522	0	1.68718	#NUM!	0.754614	-	0.00015	DAY2_Specific	PAS2, putative, expressed.
NC_029267.1	LOC_Os12g11620		0	1.22833	#NUM!	0.296698	-	0.0001	DAY2_Specific	expressed protein.
NC_029266.1	LOC_Os11g42410		0	2.84064	#NUM!	1.50622	-	5e-05	DAY2_Specific	expressed protein.
NC_029266.1	LOC_Os11g05450		0	1.29335	#NUM!	0.371113	-	0.0002	DAY2_Specific	expressed protein.
NC_029265.1	LOC_Os10g09920		0	6.27445	#NUM!	2.64949	-	5e-05	DAY2_Specific	LTPL132 - Protease inhibitor/seed storage/LTP family protein precursor, putative, expressed.
NC_029260.1	LOC_Os05g46440		0	2.76196	#NUM!	1.46569	-	0.0045	DAY2_Specific	expressed protein.
NC_029260.1	LOC_Os05g11610		0	1.8997	#NUM!	0.925772	-	0.0001	DAY2_Specific	expressed protein.
NC_029260.1	LOC_Os05g05070		0	4.38283	#NUM!	2.13186	-	0.01795	DAY2_Specific	expressed protein.
NC_029257.1	LOC_Os02g44080		0	159.611	#NUM!	7.31842	-	5e-05	DAY2_Specific	#N/A
NC_029256.1	LOC_Os01g52680		0	1.70544	#NUM!	0.770144	-	5e-05	DAY2_Specific	#N/A
NC_029256.1	LOC_Os01g16770		0	6.74782	#NUM!	2.75442	-	5e-05	DAY2_Specific	#N/A
NC_029256.1	LOC_Os01g09260		0	2.69732	#NUM!	1.43153	-	5e-05	DAY2_Specific	#N/A
NC_029261.1	-		0	19.2724	#NUM!	4.26846	-	0.02715	DAY2_Specific	#N/A
NC_029267.1	-		0	3.94601	#NUM!	1.98039	-	5e-05	DAY2_Specific	#N/A
NC_029265.1	-		0	2.51319	#NUM!	1.32952	-	0.01415	DAY2_Specific	#N/A
NC_029264.1	-		0	2.12653	#NUM!	1.0885	-	0.0131	DAY2_Specific	#N/A
NC_029264.1	-		0	8.27912	#NUM!	3.04948	-	5e-05	DAY2_Specific	#N/A
NC_029263.1	-		0	1.1537	#NUM!	0.206268	-	5e-05	DAY2_Specific	#N/A
NC_029263.1	-		0	2.12995	#NUM!	1.09082	-	5e-05	DAY2_Specific	#N/A
NC_029262.1	-		0	1.65904	#NUM!	0.730349	-	0.00015	DAY2_Specific	#N/A
NC_029262.1	-		0	0.508184	#NUM!	-0.976577	-	5e-05	DAY2_Specific	#N/A
NC_029261.1	-		0	1.86558	#NUM!	0.899624	-	5e-05	DAY2_Specific	#N/A
NC_029260.1	-		0	1.4869	#NUM!	0.572308	-	0.0001	DAY2_Specific	#N/A
NC_029260.1	-		0	1.3434	#NUM!	0.425889	-	0.00775	DAY2_Specific	#N/A
NC_029260.1	-		0	2.22651	#NUM!	1.15478	-	5e-05	DAY2_Specific	#N/A
NC_029260.1	-		0	1.86868	#NUM!	0.90202	-	5e-05	DAY2_Specific	#N/A
NC_029258.1	-		0	19.7511	#NUM!	4.30386	-	5e-05	DAY2_Specific	#N/A
NC_029256.1	-		0	1.39104	#NUM!	0.476164	-	5e-05	DAY2_Specific	#N/A
NC_029256.1	-		0	3.80198	#NUM!	1.92675	-	5e-05	DAY2_Specific	#N/A
NC_029256.1	-		0	4.55672	#NUM!	2.188	-	5e-05	DAY2_Specific	#N/A
NC_029258.1	-		0	3.69465	#NUM!	1.88544	-	5e-05	DAY2_Specific	#N/A
NC_029265.1	-		0	1.53205	#NUM!	0.615463	-	5e-05	DAY2_Specific	#N/A
NC_029257.1	-		0	1.86179	#NUM!	0.89669	-	5e-05	DAY2_Specific	#N/A
NC_029258.1	-		0	1.51453	#NUM!	0.59887	-	5e-05	DAY2_Specific	#N/A
NC_029256.1	-		0	5.11977	#NUM!	2.35608	-	0.00265	DAY2_Specific	#N/A
NC_029258.1	-		0	3.70909	#NUM!	1.89107	-	5e-05	DAY2_Specific	#N/A

## Sheet: GO Analysis of DEGs (including 
Gene Ontology Analysis of DEGs in Coleoptile Senescence.
Total no. of genes	3438
Genes without GO	1642
Biological process	Cellular component	Molecular function
1048	1274	1388
BP_term	No. of transcripts		CC_term	No. of transcripts		MF_term	No. of transcripts
transcription	201		integral component of membrane	1116		ATP binding	480
regulation of transcription	155		membrane	424		metal ion binding	258
translation	106		nucleus	412		DNA binding	223
carbohydrate metabolic process	82		plastid	383		oxidoreductase activity	205
defense response	72		mitochondrion	370		zinc ion binding	195
response to oxidative stress	70		cytoplasm	317		hydrolase activity	177
cell wall organization	62		plasma membrane	199		heme binding	146
hydrogen peroxide catabolic process	61		cytosol	138		transcription factor activity	143
protein phosphorylation	61		extracellular region	138		protein serine/threonine kinase activity	143
metabolic process	53		chloroplast	112		protein kinase activity	123
proteasome-mediated ubiquitin-dependent protein catabolic process	44		cell wall	73		structural constituent of ribosome	122
transport	40		intracellular	65		transferase activity	102
fatty acid biosynthetic process	39		plasmodesma	64		iron ion binding	98
lipid metabolic process	38		integral component of plasma membrane	56		sequence-specific DNA binding	90
cell redox homeostasis	35		chloroplast stroma	52		RNA binding	73
flavonoid biosynthetic process	35		anchored component of plasma membrane	49		calcium ion binding	71
photosynthesis	34		plant-type cell wall	49		peroxidase activity	69
intracellular signal transduction	33		endoplasmic reticulum membrane	45		catalytic activity	56
response to auxin	33		apoplast	44		nucleic acid binding	51
flavonoid glucuronidation	32		cytosolic large ribosomal subunit	43		monooxygenase activity	47
glutathione metabolic process	32		Golgi apparatus	41		electron carrier activity	47
plant-type cell wall organization	32		intracellular membrane-bounded organelle	40		nucleotide binding	46
transmembrane transport	32		endoplasmic reticulum	39		transporter activity	45
response to stress	31		chloroplast thylakoid membrane	38		kinase activity	43
multicellular organism development	30		cytosolic small ribosomal subunit	33		pyridoxal phosphate binding	43
secondary metabolite biosynthetic process	30		Golgi membrane	33		GTP binding	40
protein folding	29		vacuolar membrane	32		carbohydrate binding	38
proteolysis	29		chloroplast envelope	31		ubiquitin protein ligase activity	37
abscisic acid-activated signaling pathway	25		vacuole	27		lipid binding	34
biosynthetic process	25		nucleolus	26		glutathione transferase activity	34
metal ion transport	25		ribosome	26		ATPase activity	34
auxin-activated signaling pathway	24		microtubule	25		magnesium ion binding	33
signal transduction	24		endosome	20		ubiquitin-protein transferase activity	33
protein ubiquitination involved in ubiquitin-dependent protein catabolic process	22		trans-Golgi network	20		copper ion binding	32
lipid transport	21		peroxisome	18		quercetin 3-O-glucosyltransferase activity	30
oxidation-reduction process	21		mitochondrial inner membrane	17		quercetin 7-O-glucosyltransferase activity	30
protein catabolic process	20		mitochondrial matrix	17		protein serine/threonine phosphatase activity	28
amino acid transmembrane transport	19		SCF ubiquitin ligase complex	14		flavin adenine dinucleotide binding	28
electron transport chain	19		plastoglobule	14		ADP binding	27
tricarboxylic acid cycle	19		SNARE complex	14		polysaccharide binding	26
cellular transition metal ion homeostasis	18		cell periphery	13		amino acid transmembrane transporter activity	25
chitin catabolic process	18		kinesin complex	13		peptidase activity	23
response to light stimulus	18		cell	12		aspartic-type endopeptidase activity	23
small GTPase mediated signal transduction	18		photosystem I	12		chitinase activity	22
glucose import	17		thylakoid	11		serine-type endopeptidase activity	22
glycolytic process	17		catalytic step 2 spliceosome	10		NAD binding	22
hexose transmembrane transport	17		endomembrane system	10		dioxygenase activity	20
response to abscisic acid	17		exocyst	10		signal transducer activity	19
cytoplasmic translation	16		nucleosome	10		acid phosphatase activity	19
exocytosis	16		photosystem II	10		coenzyme binding	19
intracellular protein transport	16		extracellular space	9		methyltransferase activity	18
pectin catabolic process	16		transcription factor complex	9		transition metal ion binding	18
recognition of pollen	16		nucleoplasm	8		protein disulfide oxidoreductase activity	18
response to salt stress	16		photosystem II oxygen evolving complex	8		rRNA binding	18
toxin catabolic process	16		preribosome	8		chitin binding	18
cellular response to oxidative stress	15		preribosome	8		S-adenosylmethionine-dependent methyltransferase activity	17
defense response to fungus	15		preribosome	8		2 iron	17
lipid catabolic process	15		actin filament bundle	7		sugar:proton symporter activity	17
microtubule-based movement	15		chloroplast membrane	7		glucose transmembrane transporter activity	17
proteolysis involved in cellular protein catabolic process	15		box H/ACA snoRNP complex	6		manganese ion binding	16
xylan catabolic process	15		chloroplast outer membrane	6		nutrient reservoir activity	16
cell differentiation	14		small-subunit processome	6		NADP binding	16
cell wall modification	14		lysosome	6		RNA polymerase II regulatory region sequence-specific DNA binding	15
methylation	14		respiratory chain complex II	6		GTPase activity	15
oxalate metabolic process	14		amyloplast	5		protein tyrosine kinase activity	15
ribosomal small subunit assembly	14		anchored component of membrane	5		pectinesterase activity	15
rRNA processing	14		cytoskeleton	5		antiporter activity	15
cell division	13		dynein complex	5		chromatin binding	14
cell wall biogenesis	13		large ribosomal subunit	5		SNARE binding	14
protein autophosphorylation	13		mitochondrial respiratory chain complex I	5		xyloglucan:xyloglucosyl transferase activity	14
response to heat	13		monolayer-surrounded lipid storage body	5		SNAP receptor activity	14
response to wounding	13		plant-type vacuole membrane	5		aspartyl esterase activity	14
xyloglucan metabolic process	13		viral nucleocapsid	5		oxalate decarboxylase activity	14
cytokinin-activated signaling pathway	12		glycine cleavage complex	5		amino acid binding	13
phenylpropanoid biosynthetic process	12		nuclear chromatin	5		pectinesterase inhibitor activity	13
protein-chromophore linkage	12		extrinsic component of membrane	5		4 iron	13
response to water deprivation	12		U2-type prespliceosome	5		beta-glucosidase activity	12
RNA secondary structure unwinding	12		Cul3-RING ubiquitin ligase complex	4		serine-type endopeptidase inhibitor activity	12
auxin polar transport	11		glyoxysome	4		transcriptional activator activity	12
brassinosteroid homeostasis	11		integral component of mitochondrial inner membrane	4		guiding stereospecific synthesis activity	12
cellular water homeostasis	11		mitochondrial large ribosomal subunit	4		drug transmembrane transporter activity	12
peptidyl-serine phosphorylation	11		peroxisomal membrane	4		FMN binding	12
protein glycosylation	11		proteasome regulatory particle:base subcomplex	4		ATP-dependent RNA helicase activity	12
protein polyubiquitination	11		spindle	4		water channel activity	11
sterol metabolic process	11		U2 snRNP	4		galactosyltransferase activity	11
vesicle fusion	11		U5 snRNP	4		transmembrane transporter activity	11
brassinosteroid biosynthetic process	10		stromule	4		ubiquitin protein ligase binding	11
cell wall organization or biogenesis	10		intracellular ribonucleoprotein complex	4		chlorophyll binding	11
cellular amino acid biosynthetic process	10		nuclear proteasome complex	4		microtubule motor activity	11
chloroplast organization	10		central vacuole	4		peptidyl-prolyl cis-trans isomerase activity	11
ion transmembrane transport	10		cytosolic proteasome complex	4		calmodulin binding	11
protein ubiquitination	10		1-3-beta-D-glucan synthase complex	3		glycerol channel activity	11
cellulose catabolic process	9		actin cytoskeleton	3		transaminase activity	10
DNA repair	9		CCAAT-binding factor complex	3		calmodulin-dependent protein kinase activity	10
embryo development ending in seed dormancy	9		chromosome	3		sulfotransferase activity	10
flower development	9		clathrin-coated vesicle	3		transcription regulatory region DNA binding	10
glycerol ether metabolic process	9		DNA-directed RNA polymerase III complex	3		O-acetyltransferase activity	10
glycosyl compound metabolic process	9		heterotrimeric G-protein complex	3		serine-type carboxypeptidase activity	10
isoprenoid biosynthetic process	9		mediator complex	3		receptor activity	10
malate metabolic process	9		mitochondrial inner membrane presequence translocase complex	3		calcium-dependent protein serine/threonine kinase activity	10
microtubule-based process	9		nuclear pore	3		enzyme inhibitor activity	9
nucleosome assembly	9		phosphopyruvate hydratase complex	3		mRNA binding	9
oxylipin biosynthetic process	9		protein acetyltransferase complex	3		protein phosphatase inhibitor activity	9
phosphorelay signal transduction system	9		ubiquitin ligase complex	3		aldehyde dehydrogenase (NAD) activity	9
polysaccharide catabolic process	9		NAD(P)H dehydrogenase complex (plastoquinone)	3		GTPase activator activity	9
positive regulation of transcription	9		actin filament	3		cellulase activity	9
protein transport	9		90S preribosome	3		translation initiation factor activity	9
regulation of defense response	9		DNA-directed RNA polymerase I complex	3		polygalacturonate 4-alpha-galacturonosyltransferase activity	9
regulation of protein serine/threonine phosphatase activity	9		chromosome	3		phosphatase activity	9
response to biotic stimulus	9		phragmoplast	3		ligase activity	9
starch biosynthetic process	9		mitochondrial respiratory chain complex IV	3		pigment binding	9
sterol biosynthetic process	9		chromosome	3		abscisic acid binding	9
sulfate assimilation	9		proteasome core complex	3		cysteine-type endopeptidase activity	8
aerobic respiration	8		U1 snRNP	3		single-stranded DNA binding	8
cold acclimation	8		U12-type spliceosomal complex	3		actin filament binding	8
defense response to bacterium	8		nuclear periphery	3		lipase activity	8
fatty acid beta-oxidation	8		cytosolic ribosome	3		calcium-dependent phospholipid binding	8
glucose metabolic process	8		small nucleolar ribonucleoprotein complex	3		transcription corepressor activity	8
glutamine metabolic process	8		thylakoid lumen	3		peroxiredoxin activity	8
lignin biosynthetic process	8		organelle membrane	3		scopolin beta-glucosidase activity	8
pectin biosynthetic process	8		ER to Golgi transport vesicle membrane	3		6-phosphofructokinase activity	7
phosphatidylinositol dephosphorylation	8		U4 snRNP	3		acetylglucosaminyltransferase activity	7
regulation of transcription from RNA polymerase II promoter	8		late endosome membrane	3		polygalacturonase activity	7
ribosomal large subunit assembly	8		box C/D snoRNP complex	2		double-stranded DNA binding	7
RNA splicing	8		chloroplast inner membrane	2		L-ascorbic acid binding	7
ubiquitin-dependent protein catabolic process	8		chromatin	2		alpha-L-arabinofuranosidase activity	6
amino sugar metabolic process	7		clathrin coat of trans-Golgi network vesicle	2		beta-galactosidase activity	6
aromatic amino acid family biosynthetic process	7		condensed nuclear chromosome	2		lyase activity	6
brassinosteroid mediated signaling pathway	7		condensed nuclear chromosome	2		isomerase activity	6
cell cycle	7		DNA-directed RNA polymerase II	2		MAP kinase activity	6
cellular amino acid metabolic process	7		DNA-directed RNA polymerase II	2		malate dehydrogenase (decarboxylating) (NAD+) activity	6
drug transmembrane transport	7		early endosome	2		phosphorelay sensor kinase activity	6
ER to Golgi vesicle-mediated transport	7		elongin complex	2		NAD+ ADP-ribosyltransferase activity	6
fatty acid metabolic process	7		endoplasmic reticulum-Golgi intermediate compartment	2		sucrose synthase activity	6
lysine biosynthetic process via diaminopimelate	7		mitochondrial inner membrane peptidase complex	2		3 iron	6
mRNA splicing	7		mitochondrial outer membrane translocase complex	2		large ribosomal subunit rRNA binding	6
negative regulation of nucleic acid-templated transcription	7		mitochondrial proton-transporting ATP synthase complex:coupling factor F(o)	2		symporter activity	6
positive regulation of transcription from RNA polymerase II promoter	7		nuclear exosome (RNase complex)	2		FAD binding	6
regulation of gene expression	7		plant-type vacuole	2		RNA polymerase II transcription factor binding	6
regulation of jasmonic acid mediated signaling pathway	7		pre-autophagosomal structure	2		metalloaminopeptidase activity	6
regulation of proteolysis	7		protein phosphatase type 2A complex	2		protein-cysteine S-palmitoyltransferase activity	6
response to cytokinin	7		Prp19 complex	2		pseudouridine synthase activity	6
response to hydrogen peroxide	7		replication fork protection complex	2		1	5
ribosomal large subunit biogenesis	7		spliceosomal complex	2		damaged DNA binding	5
RNA processing	7		Swr1 complex	2		translation elongation factor activity	5
vesicle-mediated transport	7		vacuolar proton-transporting V-type ATPase	2		core promoter sequence-specific DNA binding	5
actin filament bundle assembly	6		vacuolar proton-transporting V-type ATPase	2		nucleotidyltransferase activity	5
calcium-mediated signaling	6		viral capsid	2		O-methyltransferase activity	5
cell surface receptor signaling pathway	6		chromatin silencing complex	2		cysteine-type endopeptidase inhibitor activity	5
chromatin silencing	6		clathrin coat of coated pit	2		carboxy-lyase activity	5
cutin biosynthetic process	6		nuclear membrane	2		protein transporter activity	5
developmental process	6		intermediate filament	2		inorganic phosphate transmembrane transporter activity	5
gluconeogenesis	6		core mediator complex	2		serine C-palmitoyltransferase activity	5
glycogen biosynthetic process	6		cytoplasmic exosome (RNase complex)	2		N-acetyltransferase activity	5
leaf development	6		integral component of peroxisomal membrane	2		substrate-specific transmembrane transporter activity	5
lipid storage	6		Ino80 complex	2		potassium ion transmembrane transporter activity	5
maturation of SSU-rRNA from tricistronic rRNA transcript (SSU-rRNA	6		aleurone grain membrane	2		thioredoxin-disulfide reductase activity	5
oligopeptide transport	6		respiratory chain	2		carboxypeptidase activity	5
photomorphogenesis	6		phosphatidylinositol 3-kinase complex	2		TBP-class protein binding	5
protein import into mitochondrial matrix	6		NuA4 histone acetyltransferase complex	2		cinnamyl-alcohol dehydrogenase activity	5
protein import into nucleus	6		Casparian strip	2		cobalt ion binding	5
regulation of growth	6		ATP-binding cassette (ABC) transporter complex	2		pyruvate kinase activity	5
regulation of organ growth	6		phosphatidylinositol 3-kinase complex	2		sinapyl alcohol dehydrogenase activity	5
response to cold	6		R2TP complex	2		ribosomal small subunit binding	5
SCF-dependent proteasomal ubiquitin-dependent protein catabolic process	6		SMN-Sm protein complex	2		potassium ion binding	5
sphingolipid metabolic process	6		P granule	2		3-hydroxyacyl-CoA dehydrogenase activity	4
transcription from RNA polymerase II promoter	6		precatalytic spliceosome	2		ferrous iron binding	4
tryptophan biosynthetic process	6		anaphase-promoting complex	1		acyl-[acyl-carrier-protein] desaturase activity	4
anaerobic respiration	5		apical plasma membrane	1		raffinose alpha-galactosidase activity	4
anion transmembrane transport	5		ATG1/ULK1 kinase complex	1		aspartate kinase activity	4
ATP hydrolysis coupled proton transport	5		beta-galactosidase complex	1		sugar transmembrane transporter activity	4
ATP synthesis coupled proton transport	5		CAAX-protein geranylgeranyltransferase complex	1		structural molecule activity	4
base-excision repair	5		Cajal body	1		protease binding	4
cell growth	5		caveola	1		cytochrome-c oxidase activity	4
cell proliferation	5		chloroplast nucleoid	1		superoxide dismutase activity	4
cellulose biosynthetic process	5		chloroplast thylakoid	1		double-stranded RNA binding	4
chaperone-mediated protein folding	5		clathrin vesicle coat	1		metallopeptidase activity	4
de novo' IMP biosynthetic process	5		condensed chromosome	1		glucose-1-phosphate adenylyltransferase activity	4
fructose 6-phosphate metabolic process	5		CST complex	1		tryptophan synthase activity	4
gene silencing by RNA	5		CURI complex	1		N	4
glycine decarboxylation via glycine cleavage system	5		cytoplasmic mRNA processing body	1		inositol-1	4
gravitropism	5		cytoplasmic ribonucleoprotein granule	1		magnesium ion transmembrane transporter activity	4
MAPK cascade	5		delta DNA polymerase complex	1		O-acyltransferase activity	4
maturation of LSU-rRNA	5		DNA replication factor C complex	1		endonuclease activity	4
negative regulation of translation	5		ELL-EAF complex	1		microtubule binding	4
N-terminal protein amino acid acetylation	5		endosome membrane	1		transcription coactivator activity	4
nucleoside metabolic process	5		ER membrane protein complex	1		NADH dehydrogenase (ubiquinone) activity	4
photorespiration	5		ESCRT I complex	1		protein tyrosine phosphatase activity	4
protein processing	5		extracellular matrix	1		phospholipase activity	4
removal of superoxide radicals	5		GINS complex	1		iron-sulfur cluster binding	4
response to reactive oxygen species	5		Golgi stack	1		uridine kinase activity	4
ribosome assembly	5		histone acetyltransferase complex	1		cytochrome-c peroxidase activity	4
ribosome biogenesis	5		integrator complex	1		cellulose synthase (UDP-forming) activity	4
rRNA pseudouridine synthesis	5		kinetochore microtubule	1		ATP-dependent DNA helicase activity	4
sexual reproduction	5		kinetochore	1		succinate dehydrogenase (ubiquinone) activity	4
snRNA pseudouridine synthesis	5		mitochondrial intermembrane space	1		inorganic diphosphatase activity	4
sodium ion transport	5		mitochondrial proton-transporting ATP synthase complex:catalytic core F(1)	1		hydrogen ion transmembrane transporter activity	4
sucrose metabolic process	5		mitochondrial proton-transporting ATP synthase complex	1		proton-transporting ATPase activity	4
translational elongation	5		mitochondrial proton-transporting ATP synthase:stator stalk	1		glycogen (starch) synthase activity	4
vesicle docking	5		mitochondrial respiratory chain complex II:succinate dehydrogenase complex (ubiquinone)	1		sucrose-phosphate synthase activity	4
actin filament capping	4		myosin complex	1		protein-disulfide reductase activity	4
actin filament organization	4		nitrite reductase complex [NAD(P)H]	1		ATP-dependent microtubule motor activity	4
actin filament severing	4		nuclear matrix	1		small ribosomal subunit rRNA binding	4
carbohydrate transmembrane transport	4		nuclear nucleosome	1		quinone binding	4
carbon fixation	4		nucleolar ribonuclease P complex	1		FK506 binding	4
cellulose microfibril organization	4		plastid small ribosomal subunit	1		L-ascorbate peroxidase activity	4
chlorophyll catabolic process	4		presequence translocase-associated import motor	1		ribonuclease T2 activity	4
chloroplast fission	4		proteasome complex	1		ribose phosphate diphosphokinase activity	4
chorismate biosynthetic process	4		proteasome regulatory particle:lid subcomplex	1		structural constituent of cytoskeleton	4
cysteine biosynthetic process from serine	4		proton-transporting two-sector ATPase complex: catalytic domain	1		single-stranded RNA binding	4
cytokinin biosynthetic process	4		proton-transporting two-sector ATPase complex	1		proteasome-activating ATPase activity	4
de novo' pyrimidine nucleobase biosynthetic process	4		proton-transporting V-type ATPase: V1 domain	1		DNA-dependent ATPase activity	4
de novo' UMP biosynthetic process	4		ribonuclease H2 complex	1		diphosphate-fructose-6-phosphate 1-phosphotransferase activity	4
detection of hypoxia	4		ribosomal subunit	1		NADPH dehydrogenase activity	3
ER-associated ubiquitin-dependent protein catabolic process	4		SAGA-type complex	1		3-hydroxyisobutyryl-CoA hydrolase activity	3
ethylene biosynthetic process	4		transcription factor TFIID complex	1		histone binding	3
GDP-mannose biosynthetic process	4		TRAPP complex	1		glycolipid transporter activity	3
gibberellic acid mediated signaling pathway	4		tRNA-intron endonuclease complex	1		intramolecular transferase activity	3
glyoxylate cycle	4		U6 snRNP	1		fatty-acyl-CoA binding	3
iron-sulfur cluster assembly	4		vesicle membrane	1		diacylglycerol O-acyltransferase activity	3
jasmonic acid biosynthetic process	4		chloroplast starch grain	1		photoreceptor activity	3
magnesium ion transport	4		box H/ACA scaRNP complex	1		alpha-amylase activity	3
maturation of LSU-rRNA from tricistronic rRNA transcript (SSU-rRNA	4		protein farnesyltransferase complex	1		carbon-nitrogen ligase activity	3
mitochondrial electron transport	4		integral component of thylakoid membrane	1		beta-amylase activity	3
negative regulation of abscisic acid-activated signaling pathway	4		chromoplast	1		Rho guanyl-nucleotide exchange factor activity	3
negative regulation of cysteine-type endopeptidase activity	4		nuclear condensin complex	1		sodium ion transmembrane transporter activity	3
NLS-bearing protein import into nucleus	4		spindle microtubule	1		xylan 1	3
nucleotide biosynthetic process	4		UTP-C complex	1		phosphoprotein phosphatase activity	3
pentose-phosphate shunt	4		filamentous actin	1		ion channel activity	3
peptide catabolic process	4		exon-exon junction complex	1		cellulose synthase activity	3
peptidyl-cysteine oxidation	4		acetolactate synthase complex	1		protein tyrosine/serine/threonine phosphatase activity	3
phosphate ion transport	4		glycerol-3-phosphate dehydrogenase complex	1		ferredoxin-NADP+ reductase activity	3
phospholipid metabolic process	4		small ribosomal subunit	1		glutamate decarboxylase activity	3
photoperiodism	4		glutaminase complex	1		glutamate-ammonia ligase activity	3
plant-type secondary cell wall biogenesis	4		DNA polymerase III complex	1		glycine dehydrogenase (decarboxylating) activity	3
pollen development	4		motile cilium	1		box H/ACA snoRNA binding	3
polyamine biosynthetic process	4		perinuclear region of cytoplasm	1		glucokinase activity	3
positive regulation of RNA polymerase II transcriptional preinitiation complex assembly	4		mitochondrial membrane	1		protein-lysine N-methyltransferase activity	3
protein N-linked glycosylation	4		Golgi cisterna membrane	1		hydroxymethylglutaryl-CoA synthase activity	3
protein refolding	4		SPOTS complex	1		nuclear localization sequence binding	3
pseudouridine synthesis	4		Derlin-1 retrotranslocation complex	1		secondary active sulfate transmembrane transporter activity	3
pyrimidine nucleobase metabolic process	4		mitochondrial respiratory chain supercomplex	1		L-malate dehydrogenase activity	3
pyrimidine nucleoside salvage	4		katanin complex	1		RNA polymerase II transcription cofactor activity	3
red	4		integral component of mitochondrial membrane	1		zinc ion transmembrane transporter activity	3
regulation of monopolar cell growth	4		integral component of mitochondrial outer membrane	1		metalloendopeptidase activity	3
response to brassinosteroid	4		mitochondrial respiratory chain complex III	1		protein channel activity	3
response to osmotic stress	4		molybdopterin synthase complex	1		disulfide oxidoreductase activity	3
response to salicylic acid	4		tricarboxylic acid cycle enzyme complex	1		oxygen binding	3
root development	4		oxoglutarate dehydrogenase complex	1		snoRNA binding	3
secondary metabolic process	4		nucleolus organizer region	1		3-deoxy-7-phosphoheptulonate synthase activity	3
sucrose biosynthetic process	4		multivesicular body	1		triglyceride lipase activity	3
sucrose transport	4		mRNA cleavage factor complex	1		phosphatidylcholine 1-acylhydrolase activity	3
sulfur compound metabolic process	4		proteasome regulatory particle	1		phospholipase A2 activity	3
translational initiation	4		Cul4-RING E3 ubiquitin ligase complex	1		phospholipase D activity	3
trehalose biosynthetic process	4		cell surface	1		phosphogluconate dehydrogenase (decarboxylating) activity	3
trehalose metabolism in response to stress	4		viral envelope	1		auxin efflux transmembrane transporter activity	3
wax biosynthetic process	4		integral component of chloroplast inner membrane	1		galactosylgalactosylxylosylprotein 3-beta-glucuronosyltransferase activity	3
(1->3)-beta-D-glucan biosynthetic process	3		nuclear pore central transport channel	1		DNA-3-methyladenine glycosylase activity	3
[2Fe-2S] cluster assembly	3		cytoplasmic	1		NAD+ kinase activity	3
actin crosslink formation	3		proton-transporting V-type ATPase	1		trehalose-phosphatase activity	3
actin filament depolymerization	3		U2-type catalytic step 1 spliceosome	1		threonine-type endopeptidase activity	3
actin filament network formation	3		box H/ACA telomerase RNP complex	1		rRNA N-glycosylase activity	3
alkane biosynthetic process	3		chloroplastic endopeptidase Clp complex	1		1-phosphatidylinositol binding	3
arabinan catabolic process	3		photosystem I reaction center	1		alpha-1	3
arachidonic acid secretion	3		TAT protein transport complex	1		peptide alpha-N-acetyltransferase activity	3
aromatic amino acid family metabolic process	3		chromosome passenger complex	1		spermidine synthase activity	3
aromatic compound biosynthetic process	3		ER to Golgi transport vesicle	1		succinate dehydrogenase activity	3
carboxylic acid metabolic process	3		endoplasmic reticulum tubular network	1		3'(2')	3
cell wall macromolecule catabolic process	3		dolichol-phosphate-mannose synthase complex	1		RNA polymerase II transcription factor activity	3
cellular glucose homeostasis	3		integral component of endoplasmic reticulum membrane	1		aminopeptidase activity	3
chloroplast accumulation movement	3		Golgi-associated vesicle	1		phosphatidylinositol binding	3
chloroplast avoidance movement	3		mitotic checkpoint complex	1		linoleate 13S-lipoxygenase activity	3
chromatin remodeling	3		protein complex	1		NAD(P)H dehydrogenase (quinone) activity	3
chromosome segregation	3		mitochondrial proton-transporting ATP synthase	1		thiamine pyrophosphate binding	3
circadian rhythm	3		pyruvate dehydrogenase complex	1		starch binding	3
clathrin coat assembly	3		Mpp10 complex	1		5S rRNA binding	3
cleavage involved in rRNA processing	3		Noc1p-Noc2p complex	1		glycolipid binding	3
coenzyme A biosynthetic process	3		nuclear body	1		acyl-CoA dehydrogenase activity	3
cytoskeleton organization	3		Elongator holoenzyme complex	1		peptide binding	3
defense response to other organism	3		tRNA methyltransferase complex	1		homoserine dehydrogenase activity	3
dephosphorylation	3		proteasome storage granule	1		histone acetyltransferase activity	3
DNA recombination	3		U2-type catalytic step 2 spliceosome	1		DNA-directed DNA polymerase activity	3
DNA replication	3		receptor complex	1		DNA-directed RNA polymerase activity	3
DNA-dependent DNA replication	3		spindle midzone	1		phosphopyruvate hydratase activity	3
ergosterol biosynthetic process	3		integral component of Golgi membrane	1		glycerol-3-phosphate 2-O-acyltransferase activity	3
fatty acid beta-oxidation using acyl-CoA dehydrogenase	3		COPI-coated vesicle membrane	1		glycine binding	3
galactose metabolic process	3		bub1-bub3 complex	1		exonuclease activity	3
gibberellin biosynthetic process	3		outer membrane	1		molybdenum ion binding	3
gibberellin metabolic process	3		Noc2p-Noc3p complex	1		polynucleotide adenylyltransferase activity	3
glucan catabolic process	3		PeBoW complex	1		acylglycerol lipase activity	3
glutamate metabolic process	3		endocytic vesicle	1		protein histidine kinase activity	3
glutamine biosynthetic process	3		suberin network	1		phosphotransferase activity	3
Golgi to vacuole transport	3		multivesicular body membrane	1		ribulose-bisphosphate carboxylase activity	3
G-protein coupled receptor signaling pathway	3		catalytic step 1 spliceosome	1		12-oxophytodienoate reductase activity	3
guanosine tetraphosphate metabolic process	3		vacuolar proton-transporting V-type ATPase complex	1		identical protein binding	3
histone acetylation	3		spliceosomal tri-snRNP complex	1		protein homodimerization activity	3
homoserine biosynthetic process	3		post-mRNA release spliceosomal complex	1		glucose binding	3
inflorescence development	3		U4/U6 x U5 tri-snRNP complex	1		N-acylphosphatidylethanolamine-specific phospholipase D activity	3
intra-Golgi vesicle-mediated transport	3		Lsm1-7-Pat1 complex	1		GTP diphosphokinase activity	3
jasmonic acid mediated signaling pathway	3		post-spliceosomal complex	1		cytokine binding	3
L-arabinose metabolic process	3		catalytic step 2 spliceosome,GO:0097526	1		fructokinase activity	3
L-ascorbic acid biosynthetic process	3					guanosine-3'	3
lateral root formation	3					mannokinase activity	3
lipid glycosylation	3					2	2
lipid homeostasis	3					nitronate monooxygenase activity	2
L-phenylalanine biosynthetic process	3					hydroxymethylglutaryl-CoA reductase (NADPH) activity	2
L-serine biosynthetic process	3					acetyl-CoA C-acyltransferase activity	2
microtubule cytoskeleton organization	3					oxo-acid-lyase activity	2
mRNA polyadenylation	3					4-alpha-glucanotransferase activity	2
NAD biosynthetic process	3					6-phosphofructo-2-kinase activity	2
NAD metabolic process	3					palmitoyl-(protein) hydrolase activity	2
NADP biosynthetic process	3					adenylate kinase activity	2
negative regulation of cell death	3					alanine-glyoxylate transaminase activity	2
negative regulation of transcription	3					fucosyltransferase activity	2
nitrogen compound transport	3					ARF guanyl-nucleotide exchange factor activity	2
nuclear-transcribed mRNA catabolic process	3					arogenate dehydratase activity	2
phosphatidylcholine metabolic process	3					asparagine synthase (glutamine-hydrolyzing) activity	2
phosphatidylinositol phosphorylation	3					actin binding	2
photosynthetic electron transport in photosystem I	3					AT DNA binding	2
phototropism	3					ATP-dependent peptidase activity	2
polysaccharide biosynthetic process	3					beta-1	2
potassium ion homeostasis	3					sucrose transmembrane transporter activity	2
protein deubiquitination	3					3-dehydroquinate dehydratase activity	2
protein glutathionylation	3					branched-chain-amino-acid transaminase activity	2
protein maturation by iron-sulfur cluster transfer	3					transcription cofactor activity	2
protein processing involved in protein targeting to mitochondrion	3					calcium-transporting ATPase activity	2
protein targeting to vacuole	3					carbonate dehydratase activity	2
PSII associated light-harvesting complex II catabolic process	3					L-amino acid transmembrane transporter activity	2
purine nucleotide metabolic process	3					CTP synthase activity	2
regulation of cyclin-dependent protein serine/threonine kinase activity	3					voltage-gated potassium channel activity	2
regulation of flower development	3					cyclin-dependent protein serine/threonine kinase activity	2
regulation of peroxisome size	3					cyclin-dependent protein serine/threonine kinase inhibitor activity	2
regulation of root development	3					protein kinase inhibitor activity	2
regulation of seed growth	3					C-22 sterol desaturase activity	2
respiratory electron transport chain	3					catalase activity	2
response to blue light	3					chlorophyllide a oxygenase [overall] activity	2
response to ethylene	3					diacylglycerol kinase activity	2
response to freezing	3					oxaloacetate transmembrane transporter activity	2
response to jasmonic acid	3					recombinase activity	2
response to other organism	3					arylformamidase activity	2
response to red light	3					cysteine synthase activity	2
response to starvation	3					nucleoside transmembrane transporter activity	2
response to UV-B	3					ER retention sequence binding	2
retrograde transport	3					cysteine-type peptidase activity	2
ribonucleoside monophosphate biosynthetic process	3					translation release factor activity	2
ribosomal small subunit biogenesis	3					dimethylallyltranstransferase activity	2
RNA phosphodiester bond hydrolysis	3					fatty-acyl-CoA reductase (alcohol-forming) activity	2
rRNA base methylation	3					glutamate synthase activity	2
sodium ion transmembrane transport	3					ferroxidase activity	2
suberin biosynthetic process	3					GDP-D-glucose phosphorylase activity	2
thiamine biosynthetic process	3					phosphoglycerate dehydrogenase activity	2
transcription from RNA polymerase I promoter	3					pyruvate dehydrogenase (acetyl-transferring) activity	2
transcription from RNA polymerase III promoter	3					glutathione-disulfide reductase activity	2
triglyceride biosynthetic process	3					glyceraldehyde-3-phosphate dehydrogenase (NAD+) (phosphorylating) activity	2
tRNA methylation	3					glycerophosphodiester phosphodiesterase activity	2
tRNA modification	3					glucosyltransferase activity	2
valine biosynthetic process	3					beta-glucuronidase activity	2
vesicle fusion with Golgi apparatus	3					NAD-dependent histone deacetylase activity (H3-K14 specific)	2
abscisic acid biosynthetic process	2					inositol hexakisphosphate kinase activity	2
abscisic acid catabolic process	2					D-arabinono-1	2
allantoin catabolic process	2					transcription regulatory region sequence-specific DNA binding	2
amino acid export	2					mannose-6-phosphate isomerase activity	2
amino acid homeostasis	2					ribonuclease III activity	2
amino acid import	2					receptor signaling protein serine/threonine kinase activity	2
ammonia assimilation cycle	2					ubiquitin binding	2
ammonium transmembrane transport	2					nicotinate-nucleotide diphosphorylase (carboxylating) activity	2
anion transport	2					glycolate oxidase activity	2
asparagine biosynthetic process	2					phenylalanine ammonia-lyase activity	2
aspartate biosynthetic process	2					phosphoenolpyruvate carboxykinase (ATP) activity	2
ATP biosynthetic process	2					triose-phosphate:phosphate antiporter activity	2
ATP metabolic process	2					phosphoribosylamine-glycine ligase activity	2
auxin biosynthetic process	2					enzyme regulator activity	2
auxin homeostasis	2					6-phosphogluconolactonase activity	2
box C/D snoRNP assembly	2					chalcone isomerase activity	2
box H/ACA snoRNA 3'-end processing	2					tRNA methyltransferase activity	2
branched-chain amino acid catabolic process	2					mannose-1-phosphate guanylyltransferase activity	2
brassinosteroid metabolic process	2					pectate lyase activity	2
carbohydrate transport	2					glutathione peroxidase activity	2
carbon utilization	2					phosphoribosylformylglycinamidine synthase activity	2
cell cycle arrest	2					serine O-acetyltransferase activity	2
cell death	2					succinate-CoA ligase (ADP-forming) activity	2
cellular protein modification process	2					aconitate hydratase activity	2
cellular response to nitrogen starvation	2					auxin influx transmembrane transporter activity	2
cellular response to stimulus	2					protein phosphatase type 2A regulator activity	2
chlorophyll biosynthetic process	2					sodium:proton antiporter activity	2
chromosome organization	2					sphingolipid delta-4 desaturase activity	2
chromosome separation	2					farnesyl-diphosphate farnesyltransferase activity	2
cinnamic acid biosynthetic process	2					maltose:proton symporter activity	2
citrate metabolic process	2					triose-phosphate isomerase activity	2
coenzyme A metabolic process	2					UDP-glucose 4-epimerase activity	2
covalent chromatin modification	2					racemase and epimerase activity	2
cuticle development	2					structural constituent of nuclear pore	2
cytokinesis	2					peptide-methionine (R)-S-oxide reductase activity	2
cytoplasmic microtubule organization	2					folic acid binding	2
de novo' AMP biosynthetic process	2					nicotianamine synthase activity	2
de novo' CTP biosynthetic process	2					orotate phosphoribosyltransferase activity	2
detection of visible light	2					pectin acetylesterase activity	2
diterpene phytoalexin biosynthetic process	2					mRNA 5'-UTR binding	2
diterpene phytoalexin metabolic process	2					poly(A) RNA binding	2
diterpenoid biosynthetic process	2					(+)-abscisic acid 8'-hydroxylase activity	2
DNA catabolic process	2					carboxylic ester hydrolase activity	2
DNA mediated transformation	2					4-coumarate-CoA ligase activity	2
DNA recombinase assembly	2					shikimate 3-dehydrogenase (NADP+) activity	2
dolichol metabolic process	2					copper-transporting ATPase activity	2
endoplasmic reticulum tubular network organization	2					malate transmembrane transporter activity	2
ent-kaurene oxidation to kaurenoic acid	2					four-way junction DNA binding	2
exocyst assembly	2					dodecenoyl-CoA delta-isomerase activity	2
exocyst localization	2					geranyltranstransferase activity	2
extracellular matrix organization	2					fatty acid alpha-hydroxylase activity	2
farnesyl diphosphate biosynthetic process	2					unfolded protein binding	2
folic acid biosynthetic process	2					glutamate synthase (ferredoxin) activity	2
folic acid-containing compound biosynthetic process	2					ferric iron binding	2
fructose 2	2					C-19 gibberellin 2-beta-dioxygenase activity	2
fructose metabolic process	2					glucan endo-1	2
gibberellin catabolic process	2					glutamine-tRNA ligase activity	2
glucuronoxylan biosynthetic process	2					heparanase activity	2
glutamate biosynthetic process	2					nucleosomal DNA binding	2
glutaminyl-tRNA aminoacylation	2					inositol heptakisphosphate kinase activity	2
glyceraldehyde-3-phosphate biosynthetic process	2					microtubule-severing ATPase activity	2
glycerol catabolic process	2					sulfate transmembrane transporter activity	2
glycolipid metabolic process	2					rRNA methyltransferase activity	2
Golgi calcium ion transport	2					enzyme activator activity	2
guard cell differentiation	2					succinate-semialdehyde dehydrogenase (NAD+) activity	2
heparan sulfate proteoglycan catabolic process	2					phosphoenolpyruvate:phosphate antiporter activity	2
heterochromatin assembly	2					electron transporter	2
histidine biosynthetic process	2					3-hydroxyisobutyrate dehydrogenase activity	2
homogalacturonan biosynthetic process	2					xylosyltransferase activity	2
hormone transport	2					ribonuclease inhibitor activity	2
hydrogen ion transmembrane transport	2					squalene synthase activity	2
hyperosmotic salinity response	2					sucrose:proton symporter activity	2
immune response	2					hydrogen-translocating pyrophosphatase activity	2
indole glucosinolate metabolic process	2					serine-type peptidase activity	2
inositol metabolic process	2					dipeptidyl-peptidase activity	2
inositol phosphate biosynthetic process	2					orotidine-5'-phosphate decarboxylase activity	2
intracellular sequestering of iron ion	2					starch synthase activity	2
ion transport	2					arginine transmembrane transporter activity	2
iron ion homeostasis	2					cation-transporting ATPase activity	2
iron ion transport	2					RNA polymerase II carboxy-terminal domain kinase activity	2
isoleucine biosynthetic process	2					cullin family protein binding	2
isopentenyl diphosphate biosynthetic process	2					3'-5' exonuclease activity	2
killing of cells of other organism	2					ribosome binding	2
L-asparagine biosynthetic process	2					oxidized purine nucleobase lesion DNA N-glycosylase activity	2
leaf formation	2					heparan sulfate proteoglycan binding	2
leucine biosynthetic process	2					hydroquinone:oxygen oxidoreductase activity	2
L-glutamate biosynthetic process	2					terpene synthase activity	2
lignin catabolic process	2					succinate-semialdehyde dehydrogenase [NAD(P)+] activity	2
L-methionine biosynthetic process from methylthioadenosine	2					very-long-chain-(S)-2-hydroxy-acid oxidase activity	2
L-phenylalanine catabolic process	2					phosphoribulokinase activity	2
malate transmembrane transport	2					oxaloacetate decarboxylase activity	2
maltose transport	2					ATP-dependent 5'-3' DNA helicase activity	2
megagametogenesis	2					salicin transmembrane transporter activity	2
methionine biosynthetic process	2					nickel cation binding	2
methylglyoxal catabolic process to D-lactate via S-lactoyl-glutathione	2					cysteine desulfurase activity	2
microtubule severing	2					ent-cassa-12	2
mitochondrial genome maintenance	2					diphosphoinositol-pentakisphosphate kinase activity	2
mitochondrial pyruvate transport	2					long-chain-(S)-2-hydroxy-long-chain-acid oxidase activity	2
mitochondrial respiratory chain complex assembly	2					cadmium ion binding	2
mitochondrion organization	2					L-lysine transmembrane transporter activity	2
mitotic cell cycle	2					hydroperoxide dehydratase activity	2
mitotic nuclear division	2					medium-chain-(S)-2-hydroxy-acid oxidase activity	2
mitotic recombination	2					4-hydroxy-4-methyl-2-oxoglutarate aldolase activity	2
mitotic spindle assembly checkpoint	2					protein domain specific binding	1
modulation by virus of host morphology or physiology	2					9	1
Mo-molybdopterin cofactor biosynthetic process	2					1-aminocyclopropane-1-carboxylate oxidase activity	1
mRNA processing	2					phosphoglycerate mutase activity	1
mRNA pseudouridine synthesis	2					3-deoxy-8-phosphooctulonate synthase activity	1
mRNA transcription	2					oxoglutarate dehydrogenase (succinyl-transferring) activity	1
negative regulation of gibberellic acid mediated signaling pathway	2					3-methyl-2-oxobutanoate hydroxymethyltransferase activity	1
nicotianamine biosynthetic process	2					3-dehydroquinate synthase activity	1
nitrate assimilation	2					3-oxoacyl-[acyl-carrier-protein] synthase activity	1
nuclear mRNA surveillance	2					5-methyltetrahydropteroyltriglutamate-homocysteine S-methyltransferase activity	1
nucleocytoplasmic transport	2					ATPase activator activity	1
nucleoside catabolic process	2					sphingosine transmembrane transporter activity	1
nucleoside triphosphate biosynthetic process	2					acetolactate synthase activity	1
nucleotide-excision repair	2					protein-arginine deiminase activity	1
one-carbon metabolic process	2					long-chain-alcohol oxidase activity	1
organic cation transport	2					adenine phosphoribosyltransferase activity	1
oxidative photosynthetic carbon pathway	2					aldehyde dehydrogenase [NAD(P)+] activity	1
peptidyl-lysine monomethylation	2					N6-(1	1
peroxisome fission	2					ATP:ADP antiporter activity	1
phenylpropanoid metabolic process	2					aldehyde oxidase activity	1
phosphate-containing compound metabolic process	2					alcohol dehydrogenase (NAD) activity	1
phosphoenolpyruvate transport	2					carbon-sulfur lyase activity	1
phospholipid catabolic process	2					aldose 1-epimerase activity	1
phosphorylation	2					allene-oxide cyclase activity	1
photosynthetic electron transport chain	2					glutamate 5-kinase activity	1
photosystem I assembly	2					amine transmembrane transporter activity	1
plant-type cell wall biogenesis	2					histidinol-phosphate transaminase activity	1
plant-type primary cell wall biogenesis	2					L-glutamate transmembrane transporter activity	1
plasmodesmata-mediated intercellular transport	2					lipid transporter activity	1
polar nucleus fusion	2					L	1
pollen germination	2					ammonium transmembrane transporter activity	1
positive regulation of defense response to bacterium	2					adenosine deaminase activity	1
positive regulation of response to salt stress	2					arginase activity	1
positive regulation of translational elongation	2					acetyl-CoA:L-glutamate N-acetyltransferase activity	1
positive regulation of translational fidelity	2					methionine-oxo-acid transaminase activity	1
positive regulation of translational termination	2					aspartate carbamoyltransferase activity	1
post-embryonic morphogenesis	2					N-acetyl-gamma-glutamyl-phosphate reductase activity	1
potassium ion transport	2					proton-transporting ATP synthase activity	1
proline biosynthetic process	2					UDP-glycosyltransferase activity	1
protein depalmitoylation	2					L-aspartate:2-oxoglutarate aminotransferase activity	1
protein K69-linked ufmylation	2					methenyltetrahydrofolate cyclohydrolase activity	1
protein kinase C-activating G-protein coupled receptor signaling pathway	2					IMP cyclohydrolase activity	1
protein localization to endoplasmic reticulum exit site	2					inorganic anion exchanger activity	1
protein repair	2					2-acylglycerol O-acyltransferase activity	1
protein retention in ER lumen	2					uniporter activity	1
protein sumoylation	2					ubiquitin-protein transferase activator activity	1
protein-tetrapyrrole linkage	2					chlorophyll(ide) b reductase activity	1
proton transport	2					chlorophyllase activity	1
purine nucleobase biosynthetic process	2					chorismate synthase activity	1
purine nucleobase catabolic process	2					3-beta-hydroxy-delta5-steroid dehydrogenase activity	1
purine nucleotide biosynthetic process	2					cinnamoyl-CoA reductase activity	1
pyridoxal phosphate biosynthetic process	2					voltage-gated anion channel activity	1
pyruvate metabolic process	2					copper ion transmembrane transporter activity	1
reductive pentose-phosphate cycle	2					cycloartenol synthase activity	1
regulation of ARF protein signal transduction	2					L-cystine transmembrane transporter activity	1
regulation of auxin mediated signaling pathway	2					ubiquinol-cytochrome-c reductase activity	1
regulation of auxin polar transport	2					naringenin-chalcone synthase activity	1
regulation of catalytic activity	2					chorismate mutase activity	1
regulation of cell division	2					D-aminoacyl-tRNA deacylase activity	1
regulation of cell shape	2					ubiquitin conjugating enzyme binding	1
regulation of GTPase activity	2					citrate (Si)-synthase activity	1
regulation of intracellular pH	2					polyprenyltransferase activity	1
regulation of mitotic spindle organization	2					C-5 sterol desaturase activity	1
regulation of pH	2					deoxyhypusine monooxygenase activity	1
regulation of photosynthesis	2					dihydrolipoyl dehydrogenase activity	1
regulation of RNA metabolic process	2					dihydrolipoyllysine-residue acetyltransferase activity	1
regulation of secondary cell wall biogenesis	2					dihydroneopterin aldolase activity	1
regulation of signal transduction	2					dolichyl-phosphate beta-D-mannosyltransferase activity	1
regulation of timing of transition from vegetative to reproductive phase	2					cystathionine gamma-synthase activity	1
response to absence of light	2					single-stranded DNA endodeoxyribonuclease activity	1
response to arsenic-containing substance	2					3R-hydroxyacyl-CoA dehydratase activity	1
response to bacterium	2					protein binding	1
response to cadmium ion	2					cytidine deaminase activity	1
response to far red light	2					dephospho-CoA kinase activity	1
response to gibberellin	2					AU-rich element binding	1
response to ionizing radiation	2					ribonuclease P activity	1
response to karrikin	2					formate dehydrogenase (NAD+) activity	1
rhythmic process	2					fumarate hydratase activity	1
ribosomal protein import into nucleus	2					galactoside 2-alpha-L-fucosyltransferase activity	1
RNA catabolic process	2					GDP-mannose 3	1
root cap development	2					farnesyltranstransferase activity	1
seed oilbody biogenesis	2					glucose-6-phosphate isomerase activity	1
serine family amino acid biosynthetic process	2					sterol delta7 reductase activity	1
signal peptide processing	2					ionotropic glutamate receptor activity	1
spermidine biosynthetic process	2					pyridoxamine-phosphate oxidase activity	1
starch catabolic process	2					dihydroorotase activity	1
steroid biosynthetic process	2					3-hydroxybutyrate dehydrogenase activity	1
stomatal movement	2					transmembrane signaling receptor activity	1
strand invasion	2					Rab GDP-dissociation inhibitor activity	1
sucrose catabolic process	2					histidine phosphotransfer kinase activity	1
systemic acquired resistance	2					homoserine kinase activity	1
terpenoid biosynthetic process	2					hydroxymethylglutaryl-CoA lyase activity	1
tetrahydrofolate biosynthetic process	2					imidazoleglycerol-phosphate synthase activity	1
thylakoid membrane organization	2					phosphatidate phosphatase activity	1
transcription elongation from RNA polymerase II promoter	2					hydroxypyruvate reductase activity	1
translational frameshifting	2					long-chain fatty acid-CoA ligase activity	1
trichome morphogenesis	2					C-4 methylsterol oxidase activity	1
triose phosphate transmembrane transport	2					P-P-bond-hydrolysis-driven protein transmembrane transporter activity	1
tRNA aminoacylation for protein translation	2					Mo-molybdopterin cofactor sulfurase activity	1
tRNA processing	2					NADH dehydrogenase activity	1
tRNA pseudouridine synthesis	2					cytochrome-b5 reductase activity	1
tRNA wobble uridine modification	2					sucrose alpha-glucosidase activity	1
tryptophan catabolic process to kynurenine	2					nucleocytoplasmic transporter activity	1
U4 snRNA 3'-end processing	2					nucleoside diphosphate kinase activity	1
UDP-glucose transport	2					oligopeptide transmembrane transporter activity	1
ureide catabolic process	2					ornithine-oxo-acid transaminase activity	1
vacuolar protein processing	2					coproporphyrinogen oxidase activity	1
valine catabolic process	2					pantothenate kinase activity	1
vegetative to reproductive phase transition of meristem	2					peptide-methionine (S)-S-oxide reductase activity	1
vesicle docking involved in exocytosis	2					ATPase inhibitor activity	1
vitamin B6 biosynthetic process	2					phosphatidylinositol phosphate kinase activity	1
xylan biosynthetic process	2					phosphoethanolamine N-methyltransferase activity	1
xylem development	2					phosphoglycerate kinase activity	1
xyloglucan biosynthetic process	2					phosphatidylinositol phosphate phosphatase activity	1
(R)-2-hydroxy-alpha-linolenic acid biosynthetic process	1					phosphoribosylaminoimidazole carboxylase activity	1
1-deoxy-D-xylulose 5-phosphate biosynthetic process	1					phosphoribosylformylglycinamidine cyclo-ligase activity	1
2-methylguanosine metabolic process	1					O-phospho-L-serine:2-oxoglutarate aminotransferase activity	1
3'-UTR-mediated mRNA destabilization	1					(1->3)-beta-D-glucan binding	1
4-alpha-methyl-delta7-sterol oxidation	1					G-protein coupled receptor binding	1
5-carbamoylmethyl uridine residue modification	1					4-hydroxy-tetrahydrodipicolinate reductase	1
7-methylguanosine metabolic process	1					AMP deaminase activity	1
abscisic acid metabolic process	1					urea transmembrane transporter activity	1
acetyl-CoA biosynthetic process from pyruvate	1					calcium-dependent cysteine-type endopeptidase activity	1
acropetal auxin transport	1					diphthine synthase activity	1
actin cytoskeleton organization	1					fructose-bisphosphate aldolase activity	1
activation of GTPase activity	1					glycerol-3-phosphate dehydrogenase [NAD+] activity	1
activation of MAPK activity involved in osmosensory signaling pathway	1					H4 histone acetyltransferase activity	1
activation of phospholipase C activity	1					methionine-tRNA ligase activity	1
activation of protein kinase activity	1					histone-arginine N-methyltransferase activity	1
adaxial/abaxial pattern specification	1					pyridoxal 5'-phosphate synthase (glutamine hydrolysing) activity	1
adenine biosynthetic process	1					glutaminase activity	1
adenine salvage	1					organic acid transmembrane transporter activity	1
adenosine catabolic process	1					blue light photoreceptor activity	1
aldehyde biosynthetic process	1					UDP-3-O-[3-hydroxymyristoyl] N-acetylglucosamine deacetylase activity	1
amine metabolic process	1					purine nucleosidase activity	1
amino acid transport	1					voltage-gated ion channel activity	1
AMP biosynthetic process	1					quinolinate synthetase A activity	1
amylopectin biosynthetic process	1					siRNA binding	1
animal organ development	1					protein disulfide isomerase activity	1
anther wall tapetum cell differentiation	1					protein prenyltransferase activity	1
anthocyanin accumulation in tissues in response to UV light	1					adenyl-nucleotide exchange factor activity	1
apoptotic process	1					ribosomal large subunit binding	1
arginine biosynthetic process	1					DNA replication origin binding	1
arginine catabolic process to glutamate	1					phosphatidylethanolamine binding	1
arginine catabolic process to proline via ornithine	1					glutamate dehydrogenase (NAD+) activity	1
arginine catabolic process	1					strictosidine synthase activity	1
arginine metabolic process	1					oxygen-dependent protoporphyrinogen oxidase activity	1
asparaginyl-tRNA aminoacylation	1					glycerone kinase activity	1
aspartyl-tRNA aminoacylation	1					alpha-L-fucosidase activity	1
assembly of large subunit precursor of preribosome	1					glycogenin glucosyltransferase activity	1
asymmetric cell division	1					inositol 3-alpha-galactosyltransferase activity	1
autophagosome assembly	1					Rho GDP-dissociation inhibitor activity	1
autophagy	1					rRNA (cytosine-N4-)-methyltransferase activity	1
auxin transport	1					ribonucleoprotein complex binding	1
blue light signaling pathway	1					ribulose-phosphate 3-epimerase activity	1
borate transport	1					CTD phosphatase activity	1
box C/D snoRNA 3'-end processing	1					methionine adenosyltransferase activity	1
branched-chain amino acid biosynthetic process	1					proton motive force dependent protein transmembrane transporter activity	1
bundle sheath cell fate specification	1					glycine hydroxymethyltransferase activity	1
calcium ion transport	1					ribonuclease activity	1
callose deposition in cell wall	1					serine-pyruvate transaminase activity	1
camalexin biosynthetic process	1					sialyltransferase activity	1
carotene biosynthetic process	1					protein tag	1
carotenoid biosynthetic process	1					solute:proton antiporter activity	1
cation transmembrane transport	1					sphingosine hydroxylase activity	1
cell migration	1					sphinganine-1-phosphate aldolase activity	1
cell morphogenesis	1					3-oxo-5-alpha-steroid 4-dehydrogenase activity	1
cell plate assembly	1					sterol 3-beta-glucosyltransferase activity	1
cellular aldehyde metabolic process	1					tetrapyrrole binding	1
cellular aromatic compound metabolic process	1					antioxidant activity	1
cellular carbohydrate metabolic process	1					indole-3-glycerol-phosphate synthase activity	1
cellular glucan metabolic process	1					iron ion transmembrane transporter activity	1
cellular ion homeostasis	1					isocitrate lyase activity	1
cellular iron ion homeostasis	1					adenosine kinase activity	1
cellular manganese ion homeostasis	1					inositol hexakisphosphate binding	1
cellular protein localization	1					tRNA-specific adenosine deaminase activity	1
cellular response to abscisic acid stimulus	1					voltage-gated calcium channel activity	1
cellular response to DNA damage stimulus	1					oxygen transporter activity	1
cellular response to heat	1					tyrosine decarboxylase activity	1
cellular response to high light intensity	1					thiol-dependent ubiquitinyl hydrolase activity	1
cellular response to hydrogen peroxide	1					thiol-dependent ubiquitin-specific protease activity	1
cellular response to hypoxia	1					ubiquitin activating enzyme activity	1
cellular response to iron ion	1					UDP-N-acetylglucosamine-dolichyl-phosphate N-acetylglucosaminephosphotransferase activity	1
cellular response to light intensity	1					undecaprenyldiphospho-muramoylpentapeptide beta-N-acetylglucosaminyltransferase activity	1
cellular response to osmotic stress	1					cytidylate kinase activity	1
cellular response to salt stress	1					basic amino acid transmembrane transporter activity	1
cellular response to virus	1					malate synthase activity	1
cellular sphingolipid homeostasis	1					metal ion transmembrane transporter activity	1
ceramide biosynthetic process	1					hydroxyacylglutathione hydrolase activity	1
ceramide metabolic process	1					L-ornithine transmembrane transporter activity	1
chaperone-mediated protein complex assembly	1					peptide-O-fucosyltransferase activity	1
chloroplast-nucleus signaling pathway	1					glucan exo-1	1
chlororespiration	1					fatty acid binding	1
chorismate metabolic process	1					mannan endo-1	1
chromatin silencing at telomere	1					L-galactose dehydrogenase activity	1
chromosome organization involved in meiotic cell cycle	1					protein complex binding	1
clathrin-mediated endocytosis	1					palmitoyl hydrolase activity	1
copper ion transport	1					xylose isomerase activity	1
cotyledon vascular tissue pattern formation	1					xylulokinase activity	1
CTP biosynthetic process	1					purine nucleobase transmembrane transporter activity	1
CVT pathway	1					phosphoenolpyruvate carboxylase activity	1
cyanide catabolic process	1					phosphoric diester hydrolase activity	1
cysteine biosynthetic process via cystathionine	1					phosphopantothenate--cysteine ligase activity	1
cytidine deamination	1					peptide receptor activity	1
cytochrome b6f complex assembly	1					proline dehydrogenase activity	1
cytochrome complex assembly	1					4-alpha-hydroxytetrahydrobiopterin dehydratase activity	1
cytokinesis by cell plate formation	1					arginine decarboxylase activity	1
cytoskeleton-dependent intracellular transport	1					protein methyltransferase activity	1
D-amino acid catabolic process	1					thermospermine synthase activity	1
de novo' L-methionine biosynthetic process	1					2-amino-4-hydroxy-6-hydroxymethyldihydropteridine diphosphokinase activity	1
deadenylation-dependent decapping of nuclear-transcribed mRNA	1					thiamine diphosphokinase activity	1
deadenylation-independent decapping of nuclear-transcribed mRNA	1					L-serine transmembrane transporter activity	1
defense response to Gram-negative bacterium	1					1-deoxy-D-xylulose-5-phosphate synthase activity	1
defense response to insect	1					alternative oxidase activity	1
dephosphorylation of RNA polymerase II C-terminal domain	1					alpha	1
detection of brassinosteroid stimulus	1					glycerol-3-phosphatase activity	1
detection of gravity	1					acireductone dioxygenase [iron(II)-requiring] activity	1
developmental process involved in reproduction	1					rRNA (cytosine-C5-)-methyltransferase activity	1
developmental vegetative growth	1					NAD+ binding	1
diaminopimelate biosynthetic process	1					4-amino-4-deoxychorismate synthase activity	1
dimethylallyl diphosphate biosynthetic process	1					4-hydroxy-3-methylbut-2-en-1-yl diphosphate synthase activity	1
DNA 3' dephosphorylation involved in DNA repair	1					ribulose-1	1
DNA duplex unwinding	1					protein kinase activator activity	1
DNA methylation on cytosine within a CG sequence	1					5'-nucleotidase activity	1
DNA replication initiation	1					agmatine deiminase activity	1
DNA rewinding	1					(S)-2-(5-amino-1-(5-phospho-D-ribosyl)imidazole-4-carboxamido)succinate AMP-lyase (fumarate-forming) activity	1
DNA strand renaturation	1					adenylosuccinate synthase activity	1
DNA synthesis involved in DNA repair	1					xanthine dehydrogenase activity	1
DNA topological change	1					alcohol dehydrogenase activity	1
dolichol-linked oligosaccharide biosynthetic process	1					alpha-galactosidase activity	1
double fertilization forming a zygote and endosperm	1					polyamine transmembrane transporter activity	1
double-strand break repair via break-induced replication	1					L-alanine transmembrane transporter activity	1
double-strand break repair via homologous recombination	1					anthranilate phosphoribosyltransferase activity	1
double-strand break repair via nonhomologous end joining	1					glutamate N-acetyltransferase activity	1
D-xylose metabolic process	1					asparagine-tRNA ligase activity	1
embryo sac cellularization	1					aspartate-semialdehyde dehydrogenase activity	1
embryo sac development	1					aspartate-tRNA ligase activity	1
endocytosis	1					silicate transmembrane transporter activity	1
endonucleolytic cleavage in ITS1 to separate SSU-rRNA from 5.8S rRNA and LSU-rRNA from tricistronic rRNA transcript (SSU-rRNA	1					methylenetetrahydrofolate dehydrogenase (NADP+) activity	1
endonucleolytic cleavage to generate mature 3'-end of SSU-rRNA from (SSU-rRNA	1					phosphoribosylaminoimidazolecarboxamide formyltransferase activity	1
endoplasmic reticulum organization	1					anion transmembrane transporter activity	1
endoplasmic reticulum unfolded protein response	1					lysophospholipase activity	1
endosperm cellularization	1					clathrin heavy chain binding	1
ER-associated misfolded protein catabolic process	1					ubiquitin-like protein binding	1
establishment of vesicle localization	1					RNA helicase activity	1
establishment or maintenance of cell polarity	1					primary amine oxidase activity	1
exonucleolytic nuclear-transcribed mRNA catabolic process involved in deadenylation-dependent decay	1					DNA-(apurinic or apyrimidinic site) lyase activity	1
exonucleolytic trimming to generate mature 3'-end of 5.8S rRNA from tricistronic rRNA transcript (SSU-rRNA	1					protein serine/threonine/tyrosine kinase activity	1
fatty acid alpha-oxidation	1					ubiquitin-like protein conjugating enzyme binding	1
female meiotic division	1					NADH pyrophosphatase activity	1
floral meristem determinacy	1					cystathionine gamma-lyase activity	1
floral organ formation	1					pantetheine-phosphate adenylyltransferase activity	1
flower morphogenesis	1					flavin-linked sulfhydryl oxidase activity	1
formate catabolic process	1					phosphodiesterase I activity	1
fruit morphogenesis	1					D-alanine-D-alanine ligase activity	1
fruit ripening	1					geranylgeranyl reductase activity	1
fumarate metabolic process	1					C-20 gibberellin 2-beta-dioxygenase activity	1
galactoglucomannan metabolic process	1					glutamate-tRNA ligase activity	1
galactomannan biosynthetic process	1					glutathione dehydrogenase (ascorbate) activity	1
galactose catabolic process via UDP-galactose	1					Rab GTPase binding	1
galactose catabolic process	1					guanosine deaminase activity	1
gamma-aminobutyric acid catabolic process	1					telomerase RNA binding	1
gamma-aminobutyric acid transport	1					hexokinase activity	1
GDP-mannose transport	1					protein histidine kinase binding	1
generation of catalytic spliceosome for second transesterification step	1					betaine-homocysteine S-methyltransferase activity	1
glucose catabolic process	1					iron-sulfur transferase activity	1
glucosinolate metabolic process	1					isocitrate dehydrogenase (NAD+) activity	1
glutamyl-tRNA aminoacylation	1					L-gulonolactone oxidase activity	1
glycerol biosynthetic process	1					acetyltransferase activity	1
glycerol metabolic process	1					ent-copalyl diphosphate synthase activity	1
glycerol-3-phosphate catabolic process	1					glyoxylate reductase (NADP) activity	1
glycerophospholipid biosynthetic process	1					very long-chain fatty acid-CoA ligase activity	1
glycine metabolic process	1					malate dehydrogenase activity	1
glycolipid biosynthetic process	1					methylmalonate-semialdehyde dehydrogenase (acylating) activity	1
Golgi organization	1					selenocysteine lyase activity	1
Golgi vesicle transport	1					glycopeptide alpha-N-acetylgalactosaminidase activity	1
GPI anchor biosynthetic process	1					nicotinate phosphoribosyltransferase activity	1
growth	1					long-chain-alcohol O-fatty-acyltransferase activity	1
GTP biosynthetic process	1					sterol 14-demethylase activity	1
heat acclimation	1					1-phosphatidylinositol-4-phosphate 5-kinase activity	1
heme a biosynthetic process	1					phosphoglucomutase activity	1
heme oxidation	1					phospholipid:diacylglycerol acyltransferase activity	1
histone exchange	1					ADP-ribose pyrophosphohydrolase activity	1
histone glutamine methylation	1					phosphoribosylaminoimidazolesuccinocarboxamide synthase activity	1
histone H3-K9 demethylation	1					phosphoserine phosphatase activity	1
histone ubiquitination	1					far-red light photoreceptor activity	1
homocysteine metabolic process	1					ureidoglycine aminohydrolase activity	1
IMP metabolic process	1					NADPH binding	1
IMP salvage	1					mannan synthase activity	1
induced systemic resistance	1					protein-arginine omega-N asymmetric methyltransferase activity	1
innate immune response	1					nuclease activity	1
inosine biosynthetic process	1					succinate-CoA ligase (GDP-forming) activity	1
inositol trisphosphate metabolic process	1					uridine nucleosidase activity	1
interstrand cross-link repair	1					polynucleotide 5'-hydroxyl-kinase activity	1
intracellular protein transmembrane transport	1					glyoxalase III activity	1
intracellular sterol transport	1					phospholipid binding	1
intracellular transport	1					UDP-glucose transmembrane transporter activity	1
isocitrate metabolic process	1					pyruvate decarboxylase activity	1
L-arginine import	1					RNA-DNA hybrid ribonuclease activity	1
late endosome to vacuole transport	1					DNA topoisomerase activity	1
lateral root development	1					heme oxygenase (decyclizing) activity	1
[truncated: 360 more rows]
