# Supplementary material for: Integrated transcriptomics and miRNAomics provide insights into the complex multi-tiered regulatory networks associated with coleoptile senescence in rice
Source: Front Plant Sci. 2022 Oct 12;13:985402. doi: 10.3389/fpls.2022.985402 (PMC9597502; doi:10.3389/fpls.2022.985402)
Supplement: Supplementary file 5 [file Table_4.xlsx]

## Sheet: Transporters
Transporters in coloeptile senescence (DEGs-120, Senescence specific-14)
Category	Locus ID	Description	log2(fold_change)
sugars	LOC_Os07g37454	weakly similar to ( 189) AT1G79360 | Symbols: ATOCT2 | ATOCT2 (ARABIDOPSIS THALIANA ORGANIC CATION/CARNITINE TRANSPORTER 2); carbohydrate transmembrane transporter/ sugar:hydrogen symporter | chr1:29854140-29855723 REVERSE protein|urate anion exchanger, putative, expressed	-6
unspecified cations	LOC_Os07g37454	weakly similar to ( 189) AT1G79360 | Symbols: ATOCT2 | ATOCT2 (ARABIDOPSIS THALIANA ORGANIC CATION/CARNITINE TRANSPORTER 2); carbohydrate transmembrane transporter/ sugar:hydrogen symporter | chr1:29854140-29855723 REVERSE protein|urate anion exchanger, putative, expressed	-6
nitrate	LOC_Os04g40410	weakly similar to ( 111) AT5G50200 | Symbols: WR3, ATNRT3	-5
ABC transporters and multidrug resistance systems	LOC_Os02g41780	moderately similar to ( 428) AT2G28315 | Symbols: | LOCATED IN: membrane; CONTAINS InterPro DOMAIN/s: Protein of unknown function DUF250 (InterPro:IPR004853); BEST Arabidopsis thaliana protein match is: transporter-related (TAIR:AT1G06890	-3
Major Intrinsic Proteins	LOC_Os06g22960	moderately similar to ( 265) AT3G16240 | Symbols: DELTA-TIP, TIP2;1, DELTA-TIP1, AQP1, ATTIP2;1 | DELTA-TIP; ammonia transporter/ methylammonium transmembrane transporter/ water channel | chr3:5505534-5506788 FORWARDmoderately similar to ( 357) TIP22_ORYSA Probable aquaporin TIP2	-3
metabolite transporters	LOC_Os10g42299	moderately similar to ( 334) AT5G46800 | Symbols: BOU | BOU (A BOUT DE SOUFFLE); binding / transporter | chr5:18988779-18989810 REVERSE protein|mitochondrial carrier protein, putative, expressed	-3
peptides and oligopeptides	LOC_Os08g38400	highly similar to ( 915) AT4G26590 | Symbols: ATOPT5, OPT5 | OPT5 (OLIGOPEPTIDE TRANSPORTER 5); oligopeptide transporter | chr4:13414134-13416850 REVERSE OPT protein|oligopeptide transporter, putative, expressed	-3
peptides and oligopeptides	LOC_Os04g44320	highly similar to ( 915) AT1G65730 | Symbols: YSL7 | YSL7 (YELLOW STRIPE LIKE 7); oligopeptide transporter | chr1:24442639-24446122 FORWARDOPT COG1297 protein|transposon protein, putative, unclassified, expressed	-3
ABC transporters and multidrug resistance systems	LOC_Os06g48060	moderately similar to ( 271) AT1G67940 | Symbols: ATNAP3 | ATNAP3; transporter | chr1:25477805-25478667 FORWARDweakly similar to ( 107) MDR_ORYSA Putative multidrug resistance protein (P-glycoprotein) - Oryza sativa (Rice) ABC_PstB_phosphate_transporter PstB Ttg2A ABC_Org_Solvent_Resistant AbcC GlnQ OpuBA ABC_MetN_methionine_transporter SunT ABC_Carb_Solutes_like ABC_OpuCA_Osmoprotection CcmA ABC…	-2
ABC transporters and multidrug resistance systems	LOC_Os05g47490	nearly identical (1385) AT2G47000 | Symbols: MDR4, PGP4, ABCB4, ATPGP4 | ABCB4 (ATP BINDING CASSETTE SUBFAMILY B4); ATPase, coupled to transmembrane movement of substances / xenobiotic-transporting ATPase | chr2:19310008-19314750 REVERSEhighly similar to ( 840) MDR_ORYSA Putative multidrug resistance protein (P-glycoprotein) - Oryza sativa (Rice) ABC_MTABC3_MDL1_MDL2 MdlB SunT ABCC_MsbA PRK11176 …	-2
ABC transporters and multidrug resistance systems	LOC_Os01g67580	nearly identical (1191) AT3G13080 | Symbols: ATMRP3, MRP3 | ATMRP3; ATPase, coupled to transmembrane movement of substances / chlorophyll catabolite transporter/ glutathione S-conjugate-exporting ATPase | chr3:4197606-4201250 REVERSEweakly similar to ( 123) MDR_ORYSA Putative multidrug resistance protein (P-glycoprotein) - Oryza sativa (Rice) ABCC_MRP_domain2 ABCC_MRP_domain1 MdlB ABCC_NFT1 SunT …	-2
amino acids	LOC_Os11g05690	moderately similar to ( 461) AT3G10600 | Symbols: CAT7 | CAT7 (CATIONIC AMINO ACID TRANSPORTER 7); cationic amino acid transmembrane transporter | chr3:3313969-3317162 FORWARD PotE protein|amino acid permease family protein, putative, expressed	-2
amino acids	LOC_Os02g54730	highly similar to ( 559) AT2G41190 | Symbols: | amino acid transporter family protein | chr2:17167561-17170145 REVERSE Aa_trans SdaC protein|transmembrane amino acid transporter protein, putative, expressed	-2
metal	LOC_Os07g12900	highly similar to ( 640) AT4G30110 | Symbols: HMA2 | HMA2; cadmium-transporting ATPase | chr4:14720253-14724577 REVERSE ZntA zntA PRK10671 MgtA E1-E2_ATPase KdpB PRK01122 protein|cadmium/zinc-transporting ATPase, putative, expressed	-2
metal	LOC_Os06g35060	protein|heavy metal-associated domain containing protein, expressed	-2
nitrate	LOC_Os01g50820	highly similar to ( 561) AT1G12940 | Symbols: ATNRT2	-2
peptides and oligopeptides	LOC_Os02g46860	moderately similar to ( 256) AT5G64410 | Symbols: ATOPT4, OPT4 | OPT4 (OLIGOPEPTIDE TRANSPORTER 4); oligopeptide transporter | chr5:25750921-25754974 REVERSE OPT protein|oligopeptide transporter 4, putative, expressed	-2
peptides and oligopeptides	LOC_Os10g42900	moderately similar to ( 380) AT2G02040 | Symbols: ATPTR2-B, NTR1, PTR2-B, PTR2, ATPTR2 | PTR2 (PEPTIDE TRANSPORTER 2); dipeptide transporter/ high affinity oligopeptide transporter/ nitrate transmembrane transporter/ peptide transporter/ transporter/ tripeptide transporter | chr2:487542-489707 FORWARD PTR2 PTR2 protein|peptide transporter PTR2, putative, expressed	-2
peptides and oligopeptides	LOC_Os02g46850	highly similar to ( 766) AT5G64410 | Symbols: ATOPT4, OPT4 | OPT4 (OLIGOPEPTIDE TRANSPORTER 4); oligopeptide transporter | chr5:25750921-25754974 REVERSE OPT protein|oligopeptide transporter, putative, expressed	-2
phosphate	LOC_Os03g05620	highly similar to ( 719) AT5G43370 | Symbols: APT1, PHT2, PHT1;2 | APT1 (ARABIDOPSIS PHOSPHATE TRANSPORTER 1); carbohydrate transmembrane transporter/ inorganic phosphate transmembrane transporter/ phosphate transmembrane transporter/ sugar:hydrogen symporter | chr5:17416074-17417798 FORWARD Sugar_tr protein|inorganic phosphate transporter, putative, expressed	-2
potassium	LOC_Os12g02589	moderately similar to ( 387) AT3G10840 | Symbols: | hydrolase, alpha/beta fold family protein | chr3:3391207-3393281 REVERSEvery weakly similar to ( 100) AKT1_ORYSA Potassium channel AKT1 (OsAKT1) - Oryza sativa (Rice) MhpC protein|hydrolase, alpha/beta fold family protein, putative, expressed	-2
unspecified cations	LOC_Os06g48810	moderately similar to ( 318) AT4G10310 | Symbols: HKT1, ATHKT1 | HKT1 (HIGH-AFFINITY K+ TRANSPORTER 1); sodium ion transmembrane transporter | chr4:6392008-6395667 FORWARDhighly similar to ( 977) HKT1_ORYSA Cation transporter HKT1 (OsHKT1) (Ni-OsHKT1) (Po-OsHKT1) - Oryza sativa (Rice) TrkH protein|OsHKT2;1 - Na+ transporter, expressed	-2
ABC transporters and multidrug resistance systems	LOC_Os09g16330	highly similar to ( 511) AT1G15520 | Symbols: PDR12, ATPDR12 | PDR12 (PLEIOTROPIC DRUG RESISTANCE 12); ATPase, coupled to transmembrane movement of substances | chr1:5331993-5338175 REVERSEhighly similar to ( 549) PDR3_ORYSA Pleiotropic drug resistance protein 3 - Oryza sativa (Rice) ABC2_membrane ABC_PDR_domain2 ABCG_EPDR protein|pleiotropic drug resistance protein, putative, expressed	2
ABC transporters and multidrug resistance systems	LOC_Os01g34970	highly similar to ( 890) AT1G02520 | Symbols: PGP11 | PGP11 (P-GLYCOPROTEIN 11); ATPase, coupled to transmembrane movement of substances | chr1:524134-528745 FORWARDhighly similar to ( 532) MDR_ORYSA Putative multidrug resistance protein (P-glycoprotein) - Oryza sativa (Rice) ABC_MTABC3_MDL1_MDL2 MdlB SunT PRK11176 ABCC_MsbA ABCC_ATM1_transporter ABCC_Glucan_exporter_like ATM1 ABCC_Hemolysin ABCC…	2
ABC transporters and multidrug resistance systems	LOC_Os11g37700	nearly identical (1715) AT2G36380 | Symbols: PDR6, ATPDR6 | PDR6; ATPase, coupled to transmembrane movement of substances | chr2:15257583-15263627 FORWARDnearly identical (2100) PDR5_ORYSA Pleiotropic drug resistance protein 5 - Oryza sativa (Rice) ABC_PDR_domain2 ABC_PDR_domain1 ABCG_EPDR ABC2_membrane ABCG_White CcmA ABC_subfamily_A ABC_drug_resistance_like ABC_cobalt_CbiO_domain1 ABC_tran ZnuC…	2
ABC transporters and multidrug resistance systems	LOC_Os01g42900	moderately similar to ( 482) AT1G53270 | Symbols: | ABC transporter family protein | chr1:19862878-19864650 FORWARDweakly similar to ( 104) PDR13_ORYSA Pleiotropic drug resistance protein 13 - Oryza sativa (Rice) ABCG_White ABCG_EPDR CcmA ABC_MJ0796_Lo1CDE_FtsE ABC_PDR_domain2 SalX ABC_subfamily_A FepC ABC_cobalt_CbiO_domain1 ABC_Carb_Solutes_like ABC_tran ABC_NrtD_SsuB_transporters ABC_putative_…	2
ABC transporters and multidrug resistance systems	LOC_Os08g43120	nearly identical (1420) AT1G66950 | Symbols: PDR11, ATPDR11 | PDR11 (PLEIOTROPIC DRUG RESISTANCE 11); ATPase, coupled to transmembrane movement of substances | chr1:24978239-24984461 FORWARDnearly identical (1425) PDR2_NICPL Pleiotropic drug resistance protein 2 (NpPDR2) - Nicotiana plumbaginifolia (Leadwort-leaved tobacco) ABC_PDR_domain2 ABCG_EPDR ABCG_White ABC_PDR_domain1 CcmA ABC2_membrane A…	2
ABC transporters and multidrug resistance systems	LOC_Os01g52550	nearly identical (1168) AT3G28345 | Symbols: | ABC transporter family protein | chr3:10593921-10598775 REVERSEnearly identical (1181) MDR_ORYSA Putative multidrug resistance protein (P-glycoprotein) - Oryza sativa (Rice) MdlB ABC_MTABC3_MDL1_MDL2 SunT ABCC_MsbA ABCC_ATM1_transporter PRK11176 ABCC_Glucan_exporter_like ATM1 ABCC_Hemolysin ABCC_TAP CydD PRK10789 CydC PRK11160 ABCC_MRP_Like PRK10790 …	2
amino acids	LOC_Os04g39489	moderately similar to ( 498) AT5G23810 | Symbols: AAP7 | AAP7; amino acid transmembrane transporter | chr5:8028461-8030138 FORWARD Aa_trans protein|amino acid transporter, putative, expressed	2
amino acids	LOC_Os03g25920	moderately similar to ( 425) AT3G13620 | Symbols: | amino acid permease family protein | chr3:4450904-4452556 REVERSE PotE protein|amino acid permease family protein, putative, expressed	2
amino acids	LOC_Os02g44980	moderately similar to ( 422) AT2G42005 | Symbols: | amino acid transporter family protein | chr2:17531323-17532564 REVERSE Aa_trans protein|transmembrane amino acid transporter protein, putative, expressed	2
amino acids	LOC_Os01g71740	highly similar to ( 507) AT2G01170 | Symbols: BAT1 | BAT1 (BIDIRECTIONAL AMINO ACID TRANSPORTER 1); amino acid transmembrane transporter | chr2:102364-104462 REVERSE PotE protein|amino acid permease family protein, putative, expressed	2
amino acids	LOC_Os04g47420	highly similar to ( 531) AT1G47670 | Symbols: | amino acid transporter family protein | chr1:17536834-17539486 REVERSE Aa_trans protein|transmembrane amino acid transporter protein, putative, expressed	2
amino acids	LOC_Os06g16420	moderately similar to ( 496) AT3G30390 | Symbols: | amino acid transporter family protein | chr3:11977112-11978827 REVERSE Aa_trans SdaC protein|amino acid transporter, putative, expressed	2
ammonium	LOC_Os01g61510	highly similar to ( 513) AT2G38290 | Symbols: ATAMT2, AMT2;1 | ATAMT2 (AMMONIUM TRANSPORTER 2); ammonium transmembrane transporter/ high affinity secondary active ammonium transmembrane transporter | chr2:16039672-16042291 REVERSE AmtB PRK10666 Ammonium_transp protein|ammonium transporter protein, putative, expressed	2
Major Intrinsic Proteins	LOC_Os02g13870	moderately similar to ( 305) AT4G18910 | Symbols: NIP1;2, NLM2 | NIP1;2 (NOD26-LIKE INTRINSIC PROTEIN 1;2); arsenite transmembrane transporter/ water channel | chr4:10366211-10368179 FORWARDmoderately similar to ( 275) NO26_SOYBN Nodulin-26 (N-26) - Glycine max (Soybean) MIP MIP GlpF PRK05420 protein|aquaporin protein, putative, expressed	2
metabolite transporters	LOC_Os05g07870	moderately similar to ( 355) AT5G33320 | Symbols: CUE1, PPT, ARAPPT | CUE1 (CAB UNDEREXPRESSED 1); antiporter/ triose-phosphate transmembrane transporter | chr5:12588950-12591408 FORWARDweakly similar to ( 175) TPT_PEA Triose phosphate/phosphate translocator, chloroplast precursor (cTPT) (p36) (E30) - Pisum sativum (Garden pea) TPT protein|triose phosphate/phosphate translocator, non-green plasti…	2
metabolite transporters	LOC_Os03g18160	highly similar to ( 504) AT5G01340 | Symbols: | mitochondrial substrate carrier family protein | chr5:143240-144561 REVERSE Mito_carr protein|mitochondrial carrier protein, putative, expressed	2
metabolite transporters	LOC_Os09g28160	moderately similar to ( 404) AT3G48850 | Symbols: | mitochondrial phosphate transporter, putative | chr3:18114759-18116420 REVERSE protein|phosphate carrier protein, mitochondrial precursor, putative, expressed	2
metabolite transporters	LOC_Os08g40850	moderately similar to ( 431) AT3G20240 | Symbols: | mitochondrial substrate carrier family protein | chr3:7057192-7058716 FORWARDweakly similar to ( 183) BT1_MAIZE Protein brittle-1, chloroplast precursor - Zea mays (Maize) protein|mitochondrial carrier protein, putative, expressed	2
metabolite transporters	LOC_Os05g23720	moderately similar to ( 498) AT4G28390 | Symbols: AAC3, ATAAC3 | AAC3 (ADP/ATP CARRIER 3); ATP:ADP antiporter/ binding | chr4:14041486-14042781 REVERSEhighly similar to ( 501) ADT_ORYSA ADP,ATP carrier protein, mitochondrial precursor (ADP/ATP translocase) (Adenine nucleotide translocator) (ANT) - Oryza sativa (Rice) Mito_carr protein|mitochondrial carrier protein, putative, expressed	2
metabolite transporters	LOC_Os08g37370	moderately similar to ( 350) AT2G22500 | Symbols: UCP5, ATPUMP5, DIC1 | UCP5 (UNCOUPLING PROTEIN 5); binding | chr2:9563531-9564472 REVERSE Mito_carr protein|mitochondrial carrier protein, putative, expressed	2
metabolite transporters	LOC_Os01g12520	moderately similar to ( 360) AT1G79900 | Symbols: ATMBAC2, BAC2 | BAC2; L-ornithine transmembrane transporter/ binding / carnitine:acyl carnitine antiporter | chr1:30052524-30053599 REVERSE Mito_carr protein|mitochondrial carrier protein, putative, expressed	2
metabolite transporters	LOC_Os01g43460	highly similar to ( 538) AT4G27970 | Symbols: SLAH2 | SLAH2 (SLAC1 HOMOLOGUE 2); transporter | chr4:13918290-13920122 REVERSEC4dic_mal_tran TehA PRK10764 protein|C4-dicarboxylate transporter/malic acid transport protein, expressed	2
metal	LOC_Os03g11010	highly similar to ( 627) AT1G47240 | Symbols: NRAMP2, ATNRAMP2 | NRAMP2; inorganic anion transmembrane transporter/ metal ion transmembrane transporter | chr1:17309043-17311308 REVERSE Nramp PRK00701 MntH protein|natural resistance-associated macrophage protein, putative, expressed	2
metal	LOC_Os01g03490	weakly similar to ( 103) AT1G23000 | Symbols: | heavy-metal-associated domain-containing protein | chr1:8143614-8144865 FORWARD protein|heavy-metal-associated domain-containing protein, putative, expressed	2
nucleotides	LOC_Os01g65310	moderately similar to ( 347) AT4G38730 | Symbols: | unknown protein | chr4:18080484-18082305 REVERSE DUF803 protein|DUF803 domain containing, putative, expressed	2
nucleotides	LOC_Os05g35570	moderately similar to ( 377) AT4G38730 | Symbols: | unknown protein | chr4:18080484-18082305 REVERSE DUF803 protein|DUF803 domain containing, putative, expressed	2
nucleotides	LOC_Os04g30450	moderately similar to ( 360) AT1G34470 | Symbols: | permease-related | chr1:12604574-12606758 FORWARD DUF803 protein|DUF803 domain containing, putative, expressed	2
nucleotides	LOC_Os04g49748	moderately similar to ( 289) AT1G44750 | Symbols: ATPUP11 | ATPUP11; purine transmembrane transporter | chr1:16894257-16895168 FORWARDTPT protein|purine permease, putative, expressed	2
peptides and oligopeptides	LOC_Os03g13250	highly similar to ( 736) AT2G02040 | Symbols: ATPTR2-B, NTR1, PTR2-B, PTR2, ATPTR2 | PTR2 (PEPTIDE TRANSPORTER 2); dipeptide transporter/ high affinity oligopeptide transporter/ nitrate transmembrane transporter/ peptide transporter/ transporter/ tripeptide transporter | chr2:487542-489707 FORWARD PTR2 PTR2 protein|peptide transporter PTR2, putative, expressed	2
peptides and oligopeptides	LOC_Os06g03540	nearly identical (1057) AT4G10770 | Symbols: ATOPT7, OPT7 | OPT7 (OLIGOPEPTIDE TRANSPORTER 7); oligopeptide transporter | chr4:6628646-6632517 REVERSE OPT protein|oligopeptide transporter, putative, expressed	2
peptides and oligopeptides	LOC_Os05g27010	moderately similar to ( 435) AT2G40460 | Symbols: | proton-dependent oligopeptide transport (POT) family protein | chr2:16897123-16901171 FORWARD PTR2 PTR2 protein|peptide transporter PTR3-A, putative, expressed	2
peptides and oligopeptides	LOC_Os05g35650	highly similar to ( 513) AT1G22540 | Symbols: | proton-dependent oligopeptide transport (POT) family protein | chr1:7964202-7966222 FORWARD PTR2 PTR2 protein|peptide transporter PTR2, putative, expressed	2
peptides and oligopeptides	LOC_Os04g45860	highly similar to ( 876) AT5G53550 | Symbols: YSL3, ATYSL3 | YSL3 (YELLOW STRIPE LIKE 3); oligopeptide transporter | chr5:21756081-21758776 FORWARDOPT COG1297 protein|transposon protein, putative, unclassified, expressed	2
peptides and oligopeptides	LOC_Os03g13274	highly similar to ( 583) AT2G02040 | Symbols: ATPTR2-B, NTR1, PTR2-B, PTR2, ATPTR2 | PTR2 (PEPTIDE TRANSPORTER 2); dipeptide transporter/ high affinity oligopeptide transporter/ nitrate transmembrane transporter/ peptide transporter/ transporter/ tripeptide transporter | chr2:487542-489707 FORWARD PTR2 PTR2 protein|peptide transporter PTR2, putative, expressed	2
sugars	LOC_Os12g32940	moderately similar to ( 419) AT3G18830 | Symbols: ATPLT5 | ATPLT5 (POLYOL TRANSPORTER 5); D-ribose transmembrane transporter/ D-xylose transmembrane transporter/ carbohydrate transmembrane transporter/ galactose transmembrane transporter/ glucose transmembrane transporter/ glycerol transmembrane transporter/ mann | chr3:6489000-6491209 REVERSEweakly similar to ( 123) STC_RICCO Sugar carrier prote…	2
sugars	LOC_Os04g38026	moderately similar to ( 414) AT1G34580 | Symbols: | monosaccharide transporter, putative | chr1:12660631-12663553 FORWARDmoderately similar to ( 402) STC_RICCO Sugar carrier protein C - Ricinus communis (Castor bean) Sugar_tr xylE protein|transporter family protein, putative, expressed	2
sugars	LOC_Os09g24924	highly similar to ( 705) AT4G02050 | Symbols: | sugar transporter, putative | chr4:898387-900095 REVERSEhighly similar to ( 693) STA_RICCO Sugar carrier protein A - Ricinus communis (Castor bean) Sugar_tr xylE protein|transporter family protein, putative, expressed	2
sugars	LOC_Os02g13560	highly similar to ( 894) AT4G35300 | Symbols: | TMT2 (TONOPLAST MONOSACCHARIDE TRANSPORTER2); carbohydrate transmembrane transporter/ nucleoside transmembrane transporter/ sugar:hydrogen symporter | chr4:16796432-16799071 REVERSE Sugar_tr xylE protein|transporter family protein, putative, expressed	2
sugars	LOC_Os02g36490	very weakly similar to (82	2
unspecified cations	LOC_Os09g31130	highly similar to ( 661) AT5G47560 | Symbols: ATTDT, ATSDAT, TDT | TDT (TONOPLAST DICARBOXYLATE TRANSPORTER); malate transmembrane transporter/ sodium:dicarboxylate symporter | chr5:19287895-19290347 REVERSE SLC13_permease CitT Na_sulph_symp ArsB_NhaD_permease protein|citrate transporter, putative, expressed	2
ABC transporters and multidrug resistance systems	LOC_Os06g30950	moderately similar to ( 386) AT2G28315 | Symbols: | LOCATED IN: membrane; CONTAINS InterPro DOMAIN/s: Protein of unknown function DUF250 (InterPro:IPR004853); BEST Arabidopsis thaliana protein match is: transporter-related (TAIR:AT1G06890	3
ABC transporters and multidrug resistance systems	LOC_Os01g42410	nearly identical (1868) AT1G15520 | Symbols: PDR12, ATPDR12 | PDR12 (PLEIOTROPIC DRUG RESISTANCE 12); ATPase, coupled to transmembrane movement of substances | chr1:5331993-5338175 REVERSEnearly identical (2721) PDR4_ORYSA Pleiotropic drug resistance protein 4 - Oryza sativa (Rice) ABC_PDR_domain2 ABCG_EPDR ABCG_White ABC2_membrane CcmA ABC_PDR_domain1 ABC_subfamily_A ABC_cobalt_CbiO_domain1 ABC_…	3
ABC transporters and multidrug resistance systems	LOC_Os11g07600	highly similar to ( 561) AT1G71960 | Symbols: | ABC transporter family protein | chr1:27082587-27088163 REVERSEweakly similar to ( 188) PDR15_ORYSA Pleiotropic drug resistance protein 15 - Oryza sativa (Rice) ABCG_White ABCG_EPDR CcmA ABC_PDR_domain2 ABC_PDR_domain1 ABC_tran SalX ABC_MJ0796_Lo1CDE_FtsE ABC_subfamily_A ABC_cobalt_CbiO_domain1 FepC TauB ABC_Org_Solvent_Resistant ABC_Carb_Solutes_li…	3
ABC transporters and multidrug resistance systems	LOC_Os08g07010	highly similar to ( 689) AT1G31770 | Symbols: | ABC transporter family protein | chr1:11375252-11377644 REVERSEweakly similar to ( 132) PDR13_ORYSA Pleiotropic drug resistance protein 13 - Oryza sativa (Rice) ABCG_White ABCG_EPDR CcmA ABC_PDR_domain2 ABC_PDR_domain1 ABC2_membrane ABC_Carb_Solutes_like ABC_MJ0796_Lo1CDE_FtsE ABC_tran PotA SalX ABC_NrtD_SsuB_transporters ABC_subfamily_A ABC_Org_Sol…	3
ABC transporters and multidrug resistance systems	LOC_Os12g13720	nearly identical (1321) AT3G53480 | Symbols: PDR9, ATPDR9, ABCG37 | PDR9 (PLEIOTROPIC DRUG RESISTANCE 9); ATPase, coupled to transmembrane movement of substances | chr3:19825366-19831644 FORWARDnearly identical (1403) PDR3_TOBAC Pleiotropic drug resistance protein 3 (NtPDR3) - Nicotiana tabacum (Common tobacco) ABC_PDR_domain2 ABCG_EPDR ABCG_White ABC2_membrane CcmA ABC_PDR_domain1 ABC_drug_resis…	3
amino acids	LOC_Os03g14080	highly similar to ( 768) AT2G21050 | Symbols: | amino acid permease, putative | chr2:9034289-9036439 FORWARDhighly similar to ( 772) LAX5_MEDTR Auxin transporter-like protein 5 (AUX1-like protein 5) (MtLAX5) - Medicago truncatula (Barrel medic) Aa_trans protein|transmembrane amino acid transporter protein, putative, expressed	3
amino acids	LOC_Os05g37470	highly similar to ( 701) AT2G38120 | Symbols: AUX1, WAV5, PIR1, MAP1 | AUX1 (AUXIN RESISTANT 1); amino acid transmembrane transporter/ auxin binding / auxin influx transmembrane transporter/ transporter | chr2:15973493-15976792 FORWARDhighly similar to ( 857) LAX2_ORYSA Auxin transporter-like protein 2 - Oryza sativa (Rice) Aa_trans protein|transmembrane amino acid transporter protein, putative, …	3
Major Intrinsic Proteins	LOC_Os07g26660	moderately similar to ( 414) AT2G37170 | Symbols: PIP2B, PIP2;2 | PIP2B (PLASMA MEMBRANE INTRINSIC PROTEIN 2); water channel | chr2:15613624-15614791 REVERSEmoderately similar to ( 494) PIP25_ORYSA Aquaporin PIP2	3
Major Intrinsic Proteins	LOC_Os01g13120	weakly similar to ( 174) AT2G25810 | Symbols: TIP4;1 | TIP4;1 (tonoplast intrinsic protein 4;1); water channel | chr2:11012658-11013906 FORWARDmoderately similar to ( 288) TIP43_ORYSA Probable aquaporin TIP4	3
Major Intrinsic Proteins	LOC_Os02g51110	moderately similar to ( 202) AT5G37820 | Symbols: NIP4;2, NLM5 | NIP4;2 (NOD26-LIKE INTRINSIC PROTEIN 4;2); water channel | chr5:15050261-15051542 FORWARDhighly similar to ( 548) LSI1_ORYSA Silicon transporter LSI1 (Low silicon protein 1) - Oryza sativa (Rice) MIP MIP GlpF PRK05420 protein|aquaporin protein, putative, expressed	3
Major Intrinsic Proteins	LOC_Os04g44570	weakly similar to ( 194) AT1G17810 | Symbols: BETA-TIP | BETA-TIP (BETA-TONOPLAST INTRINSIC PROTEIN); water channel | chr1:6130209-6131442 FORWARDmoderately similar to ( 358) TIP32_ORYSA Probable aquaporin TIP3	3
Major Intrinsic Proteins	LOC_Os10g35050	moderately similar to ( 265) AT1G17810 | Symbols: BETA-TIP | BETA-TIP (BETA-TONOPLAST INTRINSIC PROTEIN); water channel | chr1:6130209-6131442 FORWARDmoderately similar to ( 382) TIP31_ORYSA Probable aquaporin TIP3	3
Major Intrinsic Proteins	LOC_Os02g51110	moderately similar to ( 202) AT5G37820 | Symbols: NIP4;2, NLM5 | NIP4;2 (NOD26-LIKE INTRINSIC PROTEIN 4;2); water channel | chr5:15050261-15051542 FORWARDhighly similar to ( 548) LSI1_ORYSA Silicon transporter LSI1 (Low silicon protein 1) - Oryza sativa (Rice) MIP MIP GlpF PRK05420 protein|aquaporin protein, putative, expressed	3
metabolite transporters	LOC_Os08g01410	highly similar to ( 530) AT1G77610 | Symbols: | glucose-6-phosphate/phosphate translocator-related | chr1:29165489-29167486 FORWARDvery weakly similar to (98	3
metabolite transporters	LOC_Os06g10810	highly similar to ( 507) AT5G14040 | Symbols: | mitochondrial phosphate transporter | chr5:4531059-4532965 REVERSE protein|phosphate carrier protein, mitochondrial precursor, putative, expressed	3
metabolite transporters	LOC_Os01g22600	moderately similar to ( 337) AT5G15640 | Symbols: | mitochondrial substrate carrier family protein | chr5:5087590-5089677 FORWARD protein|mitochondrial carrier protein, putative, expressed	3
metal	LOC_Os09g23300	moderately similar to ( 314) AT2G01770 | Symbols: VIT1 | VIT1 (vacuolar iron transporter 1); iron ion transmembrane transporter | chr2:334775-336425 REVERSE CCC1 Nodulin-21_like_3 DUF125 Nodulin-21_like_2 Nodulin-21_like_1 COG1814 protein|integral membrane protein, putative, expressed	3
metal	LOC_Os01g03914	moderately similar to ( 469) AT1G79520 | Symbols: | cation efflux family protein | chr1:29912369-29914515 REVERSE Cation_efflux MMT1 protein|cation efflux family protein, putative, expressed	3
metal	LOC_Os01g62070	highly similar to ( 552) AT2G39450 | Symbols: MTP11, ATMTP11 | MTP11; cation transmembrane transporter/ manganese ion transmembrane transporter/ manganese:hydrogen antiporter | chr2:16471744-16473735 REVERSE Cation_efflux MMT1 protein|cation efflux family protein, putative, expressed	3
nucleotides	LOC_Os04g49757	moderately similar to ( 251) AT1G44750 | Symbols: ATPUP11 | ATPUP11; purine transmembrane transporter | chr1:16894257-16895168 FORWARDTPT protein|purine permease, putative, expressed	3
peptides and oligopeptides	LOC_Os04g41450	moderately similar to ( 310) AT1G59740 | Symbols: | proton-dependent oligopeptide transport (POT) family protein | chr1:21968227-21972312 FORWARD PTR2 protein|TGF-beta receptor, type I/II extracellular region, putative, expressed	3
peptides and oligopeptides	LOC_Os04g50950	moderately similar to ( 495) AT2G02040 | Symbols: ATPTR2-B, NTR1, PTR2-B, PTR2, ATPTR2 | PTR2 (PEPTIDE TRANSPORTER 2); dipeptide transporter/ high affinity oligopeptide transporter/ nitrate transmembrane transporter/ peptide transporter/ transporter/ tripeptide transporter | chr2:487542-489707 FORWARD PTR2 PTR2 protein|peptide transporter PTR2, putative, expressed	3
potassium	LOC_Os08g10550	highly similar to ( 757) AT2G35060 | Symbols: KUP11 | KUP11; potassium ion transmembrane transporter | chr2:14775184-14778184 REVERSEnearly identical (1078) HAK12_ORYSA Putative potassium transporter 12 (OsHAK12) - Oryza sativa (Rice)K_trans Kup trkD protein|potassium transporter, putative, expressed	3
potassium	LOC_Os06g15910	highly similar to ( 866) AT2G40540 | Symbols: KT2, ATKT2, SHY3, KUP2, ATKUP2, TRK2 | KT2 (POTASSIUM TRANSPORTER 2); potassium ion transmembrane transporter | chr2:16931445-16934516 FORWARDhighly similar to ( 863) HAK9_ORYSA Probable potassium transporter 9 (OsHAK9) - Oryza sativa (Rice)K_trans Kup trkD protein|potassium transporter, putative, expressed	3
sugars	LOC_Os04g37990	moderately similar to ( 457) AT1G34580 | Symbols: | monosaccharide transporter, putative | chr1:12660631-12663553 FORWARDmoderately similar to ( 431) STC_RICCO Sugar carrier protein C - Ricinus communis (Castor bean) Sugar_tr xylE protein|transporter family protein, putative, expressed	3
sugars	LOC_Os02g36450	moderately similar to ( 403) AT1G34580 | Symbols: | monosaccharide transporter, putative | chr1:12660631-12663553 FORWARDmoderately similar to ( 382) STC_RICCO Sugar carrier protein C - Ricinus communis (Castor bean) Sugar_tr xylE protein|transporter family protein, putative, expressed	3
sulphate	LOC_Os04g55800	highly similar to ( 849) AT1G23090 | Symbols: AST91, SULTR3;3 | AST91 (SULFATE TRANSPORTER 91); sulfate transmembrane transporter | chr1:8185238-8188954 REVERSEmoderately similar to ( 341) NO70_SOYBN Early nodulin 70 - Glycine max (Soybean) Sulfate_transp SUL1 PRK11660 STAS protein|sulfate transporter, putative, expressed	3
sulphate	LOC_Os10g28440	moderately similar to ( 434) AT3G51895 | Symbols: SULTR3;1, AST12 | SULTR3;1 (SULFATE TRANSPORTER 3;1); secondary active sulfate transmembrane transporter/ sulfate transmembrane transporter/ transporter | chr3:19251503-19255677 REVERSEweakly similar to ( 143) NO70_SOYBN Early nodulin 70 - Glycine max (Soybean) Sulfate_transp SUL1 STAS protein|sulfate transporter 3	3
sulphate	LOC_Os03g09980	highly similar to ( 779) AT1G22150 | Symbols: SULTR1;3 | SULTR1;3; sulfate transmembrane transporter | chr1:7818361-7821344 FORWARDmoderately similar to ( 342) NO70_SOYBN Early nodulin 70 - Glycine max (Soybean) Sulfate_transp SUL1 PRK11660 STAS protein|sulfate transporter, putative, expressed	3
unspecified cations	LOC_Os07g37130	moderately similar to ( 277) AT4G05120 | Symbols: ENT3, FUR1, ATENT3 | FUR1 (FUDR RESISTANT 1); nucleoside transmembrane transporter | chr4:2632886-2634824 REVERSE protein|FUR1, putative, expressed	3
unspecified cations	LOC_Os08g39370	highly similar to ( 590) AT5G47560 | Symbols: ATTDT, ATSDAT, TDT | TDT (TONOPLAST DICARBOXYLATE TRANSPORTER); malate transmembrane transporter/ sodium:dicarboxylate symporter | chr5:19287895-19290347 REVERSE SLC13_permease CitT Na_sulph_symp ArsB_NhaD_permease protein|citrate transporter, putative, expressed	3
ABC transporters and multidrug resistance systems	LOC_Os05g02890	highly similar to ( 780) AT3G55090 | Symbols: | ATPase, coupled to transmembrane movement of substances | chr3:20416342-20418552 REVERSEweakly similar to ( 185) PDR15_ORYSA Pleiotropic drug resistance protein 15 - Oryza sativa (Rice) ABCG_EPDR ABCG_White CcmA ABC_PDR_domain2 ABC_PDR_domain1 ABC_cobalt_CbiO_domain1 ABC2_membrane ABC_tran ABC_subfamily_A ABC_Org_Solvent_Resistant SalX ABC_Mj1267_Li…	4
ABC transporters and multidrug resistance systems	LOC_Os04g54930	highly similar to ( 892) AT3G28860 | Symbols: ATMDR1, ATMDR11, PGP19, MDR11, MDR1, ATPGP19, ABCB19, ATABCB19 | ABCB19; ATPase, coupled to transmembrane movement of substances / auxin efflux transmembrane transporter | chr3:10870287-10877286 REVERSEmoderately similar to ( 461) MDR_ORYSA Putative multidrug resistance protein (P-glycoprotein) - Oryza sativa (Rice) ABC_MTABC3_MDL1_MDL2 MdlB SunT PRK1…	4
ABC transporters and multidrug resistance systems	LOC_Os01g50100	highly similar to ( 716) AT2G47000 | Symbols: MDR4, PGP4, ABCB4, ATPGP4 | ABCB4 (ATP BINDING CASSETTE SUBFAMILY B4); ATPase, coupled to transmembrane movement of substances / xenobiotic-transporting ATPase | chr2:19310008-19314750 REVERSEmoderately similar to ( 470) MDR_ORYSA Putative multidrug resistance protein (P-glycoprotein) - Oryza sativa (Rice) MdlB ABC_MTABC3_MDL1_MDL2 SunT PRK11176 ABCC_…	4
amino acids	LOC_Os07g01090	highly similar to ( 578) AT2G39890 | Symbols: PROT1, ATPROT1 | PROT1 (PROLINE TRANSPORTER 1); L-proline transmembrane transporter/ amino acid transmembrane transporter | chr2:16656022-16658202 FORWARD Aa_trans protein|transmembrane amino acid transporter protein, putative, expressed	4
amino acids	LOC_Os01g65660	moderately similar to ( 465) AT1G10010 | Symbols: AAP8, ATAAP8 | AAP8; amino acid transmembrane transporter | chr1:3265976-3268726 FORWARD Aa_trans protein|amino acid transporter, putative, expressed	4
ammonium	LOC_Os03g62200	moderately similar to ( 499) AT2G38290 | Symbols: ATAMT2, AMT2;1 | ATAMT2 (AMMONIUM TRANSPORTER 2); ammonium transmembrane transporter/ high affinity secondary active ammonium transmembrane transporter | chr2:16039672-16042291 REVERSE AmtB PRK10666 Ammonium_transp protein|ammonium transporter protein, putative, expressed	4
metabolite transporters	LOC_Os09g38100	moderately similar to ( 459) AT2G17270 | Symbols: | mitochondrial substrate carrier family protein | chr2:7510456-7512118 FORWARD protein|phosphate carrier protein, mitochondrial precursor, putative, expressed	4
metabolite transporters	LOC_Os01g12470	moderately similar to ( 377) AT4G27940 | Symbols: ATMTM1, MTM1 | mitochondrial substrate carrier family protein | chr4:13904745-13907036 FORWARD protein|mitochondrial carrier protein, putative, expressed	4
nucleotides	LOC_Os03g08880	weakly similar to ( 164) AT1G28220 | Symbols: ATPUP3 | ATPUP3; purine transmembrane transporter | chr1:9860303-9861434 REVERSETPT protein|purine permease, putative, expressed	4
peptides and oligopeptides	LOC_Os04g44300	highly similar to ( 852) AT1G65730 | Symbols: YSL7 | YSL7 (YELLOW STRIPE LIKE 7); oligopeptide transporter | chr1:24442639-24446122 FORWARDOPT COG1297 protein|transposon protein, putative, unclassified, expressed	4
peptides and oligopeptides	LOC_Os05g27304	moderately similar to ( 342) AT3G45650 | Symbols: NAXT1 | NAXT1 (NITRATE EXCRETION TRANSPORTER1); nitrate efflux transmembrane transporter/ transporter | chr3:16759253-16761266 FORWARD PTR2 protein|peptide transporter PTR2, putative, expressed	4
peptides and oligopeptides	LOC_Os10g05780	weakly similar to ( 176) AT1G22550 | Symbols: | proton-dependent oligopeptide transport (POT) family protein | chr1:7966608-7968552 REVERSE PTR2 PTR2 protein|POT domain containing peptide transporter, putative, expressed	4
peptides and oligopeptides	LOC_Os01g65210	moderately similar to ( 468) AT1G22540 | Symbols: | proton-dependent oligopeptide transport (POT) family protein | chr1:7964202-7966222 FORWARD PTR2 PTR2 protein|proton-dependent oligopeptide transport, putative, expressed	4
sulphate	LOC_Os06g05160	highly similar to ( 819) AT3G15990 | Symbols: SULTR3;4 | SULTR3;4 (SULFATE TRANSPORTER 3;4); sulfate transmembrane transporter | chr3:5427081-5430679 FORWARDmoderately similar to ( 365) NO70_SOYBN Early nodulin 70 - Glycine max (Soybean) Sulfate_transp SUL1 PRK11660 protein|sulfate transporter, putative, expressed	4
ABC transporters and multidrug resistance systems	LOC_Os03g17350	highly similar to ( 857) AT3G55090 | Symbols: | ATPase, coupled to transmembrane movement of substances | chr3:20416342-20418552 REVERSEweakly similar to ( 190) PDR13_ORYSA Pleiotropic drug resistance protein 13 - Oryza sativa (Rice) ABCG_White ABCG_EPDR CcmA ABC_PDR_domain2 ABC_PDR_domain1 ABC_subfamily_A ABC2_membrane ABC_cobalt_CbiO_domain1 SalX ABC_tran FepC ABC_MJ0796_Lo1CDE_FtsE ABC_PhnC_tr…	5
amino acids	LOC_Os11g09020	highly similar to ( 629) AT1G77380 | Symbols: AAP3, ATAAP3 | AAP3; amino acid transmembrane transporter | chr1:29075201-29077252 REVERSE Aa_trans protein|amino acid transporter, putative, expressed	5
Major Intrinsic Proteins	LOC_Os07g26630	moderately similar to ( 432) AT2G37170 | Symbols: PIP2B, PIP2;2 | PIP2B (PLASMA MEMBRANE INTRINSIC PROTEIN 2); water channel | chr2:15613624-15614791 REVERSEhighly similar to ( 527) PIP24_ORYSA Aquaporin PIP2	5
peptides and oligopeptides	LOC_Os11g17970	moderately similar to ( 247) AT5G01180 | Symbols: PTR5, ATPTR5 | PTR5 (PEPTIDE TRANSPORTER 5); dipeptide transporter/ transporter | chr5:61257-63240 REVERSE PTR2 protein|POT family protein, expressed	5
unspecified cations	LOC_Os04g31210	moderately similar to ( 350) AT1G78560 | Symbols: | bile acid:sodium symporter family protein | chr1:29546846-29548764 REVERSE COG0385 SBF protein|bile acid sodium symporter family protein, putative, expressed	5
amino acids	LOC_Os01g23580	highly similar to ( 941) AT1G15690 | Symbols: AVP1, ATAVP3, AVP-3 | AVP1; ATPase/ hydrogen-translocating pyrophosphatase | chr1:5399115-5402185 FORWARDhighly similar to ( 943) AVP_HORVU Pyrophosphate-energized vacuolar membrane proton pump (EC 3	6
amino acids	LOC_Os06g08080	nearly identical (1206) AT1G15690 | Symbols: AVP1, ATAVP3, AVP-3 | AVP1; ATPase/ hydrogen-translocating pyrophosphatase | chr1:5399115-5402185 FORWARDnearly identical (1267) AVP_HORVU Pyrophosphate-energized vacuolar membrane proton pump (EC 3	6
metal	LOC_Os04g46940	nearly identical (1300) AT1G63440 | Symbols: HMA5 | HMA5 (HEAVY METAL ATPASE 5); ATPase, coupled to transmembrane movement of ions, phosphorylative mechanism | chr1:23527655-23531109 FORWARDvery weakly similar to (99	6
metal	LOC_Os02g10290	nearly identical (1075) AT1G63440 | Symbols: HMA5 | HMA5 (HEAVY METAL ATPASE 5); ATPase, coupled to transmembrane movement of ions, phosphorylative mechanism | chr1:23527655-23531109 FORWARDweakly similar to ( 125) PMA1_NICPL Plasma membrane ATPase 1 (EC 3	6
phosphate	LOC_Os02g56510	highly similar to ( 749) AT3G23430 | Symbols: PHO1, ATPHO1 | PHO1 (phosphate 1) | chr3:8387818-8393242 REVERSE EXS COG5409 protein|phosphate transporter 1, putative, expressed	6
sugars	LOC_Os03g10090	highly similar to ( 567) AT3G18830 | Symbols: ATPLT5 | ATPLT5 (POLYOL TRANSPORTER 5); D-ribose transmembrane transporter/ D-xylose transmembrane transporter/ carbohydrate transmembrane transporter/ galactose transmembrane transporter/ glucose transmembrane transporter/ glycerol transmembrane transporter/ mann | chr3:6489000-6491209 REVERSEweakly similar to ( 158) STC_RICCO Sugar carrier protein C…	6
Major Intrinsic Proteins	LOC_Os02g57720	moderately similar to ( 452) AT4G23400 | Symbols: PIP1D, PIP1;5 | PIP1;5 (PLASMA MEMBRANE INTRINSIC PROTEIN 1;5); water channel | chr4:12220792-12222155 FORWARDhighly similar to ( 525) PIP13_ORYSA Aquaporin PIP 1	7
peptides and oligopeptides	LOC_Os11g18044	moderately similar to ( 304) AT1G27040 | Symbols: | nitrate transporter, putative | chr1:9386893-9390018 REVERSE PTR2 protein|peptide transporter PTR2, putative, expressed	7
amino acids	LOC_Os01g71700	highly similar to ( 556) AT2G01170 | Symbols: BAT1 | BAT1 (BIDIRECTIONAL AMINO ACID TRANSPORTER 1); amino acid transmembrane transporter | chr2:102364-104462 REVERSE PotE protein|amino acid permease family protein, putative, expressed	Day 2 specific
amino acids	LOC_Os01g71710	moderately similar to ( 368) AT2G01170 | Symbols: BAT1 | BAT1 (BIDIRECTIONAL AMINO ACID TRANSPORTER 1); amino acid transmembrane transporter | chr2:102364-104462 REVERSE protein|amino acid permease family protein, putative, expressed	Day 2 specific
Major Intrinsic Proteins	LOC_Os07g26640	moderately similar to ( 280) AT2G37170 | Symbols: PIP2B, PIP2;2 | PIP2B (PLASMA MEMBRANE INTRINSIC PROTEIN 2); water channel | chr2:15613624-15614791 REVERSEmoderately similar to ( 300) PIP24_ORYSA Aquaporin PIP2	Day 2 specific
Major Intrinsic Proteins	LOC_Os04g44060	moderately similar to ( 431) AT2G37170 | Symbols: PIP2B, PIP2;2 | PIP2B (PLASMA MEMBRANE INTRINSIC PROTEIN 2); water channel | chr2:15613624-15614791 REVERSEhighly similar to ( 514) PIP23_ORYSA Probable aquaporin PIP2	Day 2 specific
Major Intrinsic Proteins	LOC_Os02g44080	moderately similar to ( 295) AT5G47450 | Symbols: ATTIP2;3, TIP2;3, DELTA-TIP3 | AtTIP2;3; ammonia transporter/ methylammonium transmembrane transporter/ water channel | chr5:19248509-19249466 REVERSEmoderately similar to ( 362) TIP21_ORYSA Probable aquaporin TIP2	Day 2 specific
metal	LOC_Os11g43860	highly similar to ( 670) AT2G47600 | Symbols: ATMHX, MHX1, ATMHX1 | ATMHX (ARABIDOPSIS THALIANA MAGNESIUM/PROTON EXCHANGER); calcium:sodium antiporter/ cation:cation antiporter | chr2:19524518-19526828 REVERSE protein|sodium/calcium exchanger protein, putative, expressed	Day 2 specific
metal	LOC_Os04g56570	protein|heavy metal-associated domain containing protein, expressed	Day 2 specific
peptides and oligopeptides	LOC_Os06g49210	moderately similar to ( 474) AT2G02040 | Symbols: ATPTR2-B, NTR1, PTR2-B, PTR2, ATPTR2 | PTR2 (PEPTIDE TRANSPORTER 2); dipeptide transporter/ high affinity oligopeptide transporter/ nitrate transmembrane transporter/ peptide transporter/ transporter/ tripeptide transporter | chr2:487542-489707 FORWARD PTR2 PTR2 protein|retrotransposon protein, putative, unclassified, expressed	Day 2 specific
peptides and oligopeptides	LOC_Os05g27304	moderately similar to ( 342) AT3G45650 | Symbols: NAXT1 | NAXT1 (NITRATE EXCRETION TRANSPORTER1); nitrate efflux transmembrane transporter/ transporter | chr3:16759253-16761266 FORWARD PTR2 protein|peptide transporter PTR2, putative, expressed	Day 2 specific
potassium	LOC_Os03g37830	highly similar to ( 689) AT4G13420 | Symbols: HAK5, ATHAK5 | HAK5 (HIGH AFFINITY K+ TRANSPORTER 5); potassium ion transmembrane transporter/ potassium:sodium symporter | chr4:7797038-7802174 REVERSEnearly identical (1016) HAK16_ORYSA Probable potassium transporter 16 (OsHAK16) - Oryza sativa (Rice)K_trans Kup trkD protein|potassium transporter, putative, expressed	Day 2 specific
sugars	LOC_Os02g49260	moderately similar to ( 448) AT5G55950 | Symbols: | transporter-related | chr5:22658411-22660253 REVERSE protein|transporter-related, putative, expressed	Day 2 specific
sugars	LOC_Os04g38220	moderately similar to ( 467) AT1G34580 | Symbols: | monosaccharide transporter, putative | chr1:12660631-12663553 FORWARDmoderately similar to ( 435) STC_RICCO Sugar carrier protein C - Ricinus communis (Castor bean) Sugar_tr xylE protein|transporter family protein, putative, expressed	Day 2 specific
sugars	LOC_Os03g10100	highly similar to ( 625) AT3G18830 | Symbols: ATPLT5 | ATPLT5 (POLYOL TRANSPORTER 5); D-ribose transmembrane transporter/ D-xylose transmembrane transporter/ carbohydrate transmembrane transporter/ galactose transmembrane transporter/ glucose transmembrane transporter/ glycerol transmembrane transporter/ mann | chr3:6489000-6491209 REVERSEweakly similar to ( 176) STC_RICCO Sugar carrier protein C…	Day 2 specific
unspecified cations	LOC_Os06g21360	highly similar to ( 546) AT5G55470 | Symbols: ATNHX3, NHX3 | ATNHX3; sodium ion transmembrane transporter/ sodium:hydrogen antiporter | chr5:22469553-22472585 REVERSE NhaP Na_H_Exchanger protein|transporter, monovalent cation:proton antiporter-2 family, putative, expressed	Day 2 specific

## Sheet: Transcription factors
Transcription factors in coleoptile senescence (DEGs-173,Senescence specific-12)
Category	Locus ID	Description	log2(fold_change)
B3-domain-containing transcription factor family	LOC_Os11g05740	weakly similar to ( 161) AT2G36080 | Symbols: | DNA-binding protein, putative | chr2:15148612-15151411 REVERSEB3 protein|B3 DNA binding domain containing protein, expressed	Day2 specific
AP2/EREBP, APETALA2/Ethylene-responsive element binding protein family	LOC_Os03g08460	very weakly similar to (89.0) AT1G72360 | Symbols: | ethylene-responsive element-binding protein, putative | chr1:27241904-27242777 FORWARDvery weakly similar to (85.1) ERF1_ORYSA Ethylene-responsive transcription factor 1 (Ethylene-responsive element-binding factor 1) (EREBP-1) (OsEREBP1) - Oryza sativa (Rice)AP2 AP2 protein|AP2 domain containing protein, expressed	-5.60039
AP2/EREBP, APETALA2/Ethylene-responsive element binding protein family	LOC_Os07g47790	very weakly similar to (97.8) AT2G47520 | Symbols: | AP2 domain-containing transcription factor, putative | chr2:19502891-19503490 REVERSEAP2 AP2 protein|AP2 domain containing protein, expressed	-4.78419
AP2/EREBP, APETALA2/Ethylene-responsive element binding protein family	LOC_Os05g36100	AP2 AP2 protein|AP2 domain containing protein, expressed	-3.78546
AP2/EREBP, APETALA2/Ethylene-responsive element binding protein family	LOC_Os03g22170	very weakly similar to (80.1) AT1G72360 | Symbols: | ethylene-responsive element-binding protein, putative | chr1:27241904-27242777 FORWARDAP2 AP2 protein|AP2 domain containing protein, expressed	-3.67461
AP2/EREBP, APETALA2/Ethylene-responsive element binding protein family	LOC_Os05g47650	moderately similar to ( 281) AT1G25560 | Symbols: TEM1 | TEM1 (TEMPRANILLO 1); transcription factor | chr1:8981891-8982976 REVERSEB3 protein|B3 DNA binding domain containing protein, expressed	-3.67088
AP2/EREBP, APETALA2/Ethylene-responsive element binding protein family	LOC_Os08g43200	very weakly similar to (84.0) AT4G25470 | Symbols: CBF2, DREB1C, FTQ4, ATCBF2 | CBF2 (C-REPEAT/DRE BINDING FACTOR 2); DNA binding / transcription activator/ transcription factor | chr4:13015436-13016086 REVERSEAP2 protein|dehydration-responsive element-binding protein, putative, expressed	-3.63386
AP2/EREBP, APETALA2/Ethylene-responsive element binding protein family	LOC_Os01g21120	very weakly similar to (97.4) AT2G47520 | Symbols: | AP2 domain-containing transcription factor, putative | chr2:19502891-19503490 REVERSEAP2 AP2 protein|AP2 domain containing protein, expressed	-3.37103
AP2/EREBP, APETALA2/Ethylene-responsive element binding protein family	LOC_Os03g15660	very weakly similar to (91.7) AT1G21910 | Symbols: | AP2 domain-containing transcription factor family protein | chr1:7696655-7697347 FORWARDAP2 AP2 protein|AP2 domain containing protein, expressed	-3.25635
AP2/EREBP, APETALA2/Ethylene-responsive element binding protein family	LOC_Os05g49010	AP2 AP2 protein|AP2 domain containing protein, expressed	-3.11647
AP2/EREBP, APETALA2/Ethylene-responsive element binding protein family	LOC_Os11g13840	very weakly similar to (89.7) AT5G25810 | Symbols: tny | tny (TINY); DNA binding / transcription factor | chr5:8986976-8987632 REVERSEAP2 AP2 protein|AP2 domain containing protein, expressed	-3.08413
AP2/EREBP, APETALA2/Ethylene-responsive element binding protein family	LOC_Os01g04800	moderately similar to ( 234) AT1G25560 | Symbols: TEM1 | TEM1 (TEMPRANILLO 1); transcription factor | chr1:8981891-8982976 REVERSEB3 protein|B3 DNA binding domain containing protein, expressed	-2.68528
AP2/EREBP, APETALA2/Ethylene-responsive element binding protein family	LOC_Os01g10370	weakly similar to ( 110) AT5G11590 | Symbols: TINY2 | TINY2 (TINY2); DNA binding / transcription factor | chr5:3727789-3728499 REVERSEAP2 AP2 protein|AP2 domain containing protein, expressed	-2.09742
AP2/EREBP, APETALA2/Ethylene-responsive element binding protein family	LOC_Os06g07030	very weakly similar to (89.7) AT4G36900 | Symbols: RAP2.10 | RAP2.10 (related to AP2 10); DNA binding / transcription factor | chr4:17389015-17389605 FORWARDAP2 AP2 protein|AP2 domain containing protein, expressed	2.07659
AP2/EREBP, APETALA2/Ethylene-responsive element binding protein family	LOC_Os01g46870	very weakly similar to (92.8) AT4G11140 | Symbols: CRF1 | CRF1 (CYTOKININ RESPONSE FACTOR 1); DNA binding / transcription factor | chr4:6794930-6795793 REVERSEvery weakly similar to (82.0) ERF5_NICSY Ethylene-responsive transcription factor 5 (Ethylene-responsive element-binding factor 5 homolog) (EREBP-4) (NsERF4) - Nicotiana sylvestris (Wood tobacco)AP2 AP2 protein|AP2 domain containing protein…	2.17886
AP2/EREBP, APETALA2/Ethylene-responsive element binding protein family	LOC_Os06g42850	moderately similar to ( 312) AT3G20300 | Symbols: | unknown protein | chr3:7079832-7081809 REVERSE protein|extracellular ligand-gated ion channel, putative, expressed	2.31426
AP2/EREBP, APETALA2/Ethylene-responsive element binding protein family	LOC_Os01g12440	weakly similar to ( 105) AT4G23750 | Symbols: CRF2 | CRF2 (CYTOKININ RESPONSE FACTOR 2); DNA binding / transcription factor | chr4:12376751-12377782 FORWARDvery weakly similar to (89.7) ERF4_NICSY Ethylene-responsive transcription factor 4 (Ethylene-responsive element-binding factor 4 homolog) (EREBP-3) (NsERF3) - Nicotiana sylvestris (Wood tobacco)AP2 AP2 protein|AP2 domain containing protein, e…	2.33886
AP2/EREBP, APETALA2/Ethylene-responsive element binding protein family	LOC_Os05g29810	very weakly similar to (81.6) AT1G72360 | Symbols: | ethylene-responsive element-binding protein, putative | chr1:27241904-27242777 FORWARDAP2 AP2 protein|AP2 domain containing protein, expressed	2.58934
AP2/EREBP, APETALA2/Ethylene-responsive element binding protein family	LOC_Os03g08470	very weakly similar to ( 100) AT1G72360 | Symbols: | ethylene-responsive element-binding protein, putative | chr1:27241904-27242777 FORWARDweakly similar to ( 104) ERF1_ORYSA Ethylene-responsive transcription factor 1 (Ethylene-responsive element-binding factor 1) (EREBP-1) (OsEREBP1) - Oryza sativa (Rice)AP2 AP2 protein|AP2 domain containing protein, expressed	2.60754
AP2/EREBP, APETALA2/Ethylene-responsive element binding protein family	LOC_Os09g35020	protein|AP2 domain containing protein, expressed	2.74889
AP2/EREBP, APETALA2/Ethylene-responsive element binding protein family	LOC_Os03g60430	moderately similar to ( 256) AT4G36920 | Symbols: AP2, FLO2, FL1 | AP2 (APETALA 2); transcription factor | chr4:17400998-17403140 FORWARDweakly similar to ( 151) BBM1_BRANA Protein BABY BOOM 1 (BnBBM1) - Brassica napus (Rape)AP2 protein|AP2 domain containing protein, expressed	2.83405
AP2/EREBP, APETALA2/Ethylene-responsive element binding protein family	LOC_Os09g35030	weakly similar to ( 119) AT4G25480 | Symbols: DREB1A, CBF3, ATCBF3 | DREB1A (DEHYDRATION RESPONSE ELEMENT B1A); DNA binding / transcription activator/ transcription factor | chr4:13018353-13019003 REVERSE protein|dehydration-responsive element-binding protein, putative, expressed	3.33416
AP2/EREBP, APETALA2/Ethylene-responsive element binding protein family	LOC_Os03g08490	AP2 AP2 protein|AP2 domain containing protein, expressed	3.57116
AP2/EREBP, APETALA2/Ethylene-responsive element binding protein family	LOC_Os09g34320	moderately similar to ( 245) AT1G01180 | Symbols: | unknown protein | chr1:75633-77446 FORWARD protein|expressed protein	3.69307
AP2/EREBP, APETALA2/Ethylene-responsive element binding protein family	LOC_Os06g43220	moderately similar to ( 214) AT4G36920 | Symbols: AP2, FLO2, FL1 | AP2 (APETALA 2); transcription factor | chr4:17400998-17403140 FORWARDweakly similar to ( 123) BBM2_BRANA Protein BABY BOOM 2 (BnBBM2) - Brassica napus (Rape)AP2 AP2 protein|AP2 domain containing protein, expressed	3.70012
AP2/EREBP, APETALA2/Ethylene-responsive element binding protein family	LOC_Os09g11460	very weakly similar to (96.7) AT1G72360 | Symbols: | ethylene-responsive element-binding protein, putative | chr1:27241904-27242777 FORWARDvery weakly similar to (96.3) ERF1_ORYSA Ethylene-responsive transcription factor 1 (Ethylene-responsive element-binding factor 1) (EREBP-1) (OsEREBP1) - Oryza sativa (Rice)AP2 AP2 protein|AP2 domain containing protein, expressed	3.83086
AP2/EREBP, APETALA2/Ethylene-responsive element binding protein family	LOC_Os07g03250	moderately similar to ( 268) AT4G37750 | Symbols: ANT, DRG, CKC, CKC1 | ANT (AINTEGUMENTA); DNA binding / transcription factor | chr4:17739782-17742189 FORWARDmoderately similar to ( 225) BBM1_BRANA Protein BABY BOOM 1 (BnBBM1) - Brassica napus (Rape)AP2 protein|AP2-like ethylene-responsive transcription factor PLETHORA 2, putative, expressed	3.86978
AP2/EREBP, APETALA2/Ethylene-responsive element binding protein family	LOC_Os01g73770	weakly similar to ( 139) AT5G51990 | Symbols: CBF4, DREB1D | CBF4 (C- REPEAT-BINDING FACTOR 4); DNA binding / transcription activator/ transcription factor | chr5:21117113-21117787 REVERSE protein|dehydration-responsive element-binding protein, putative, expressed	4.32876
AP2/EREBP, APETALA2/Ethylene-responsive element binding protein family	LOC_Os04g46410	weakly similar to ( 144) AT2G44940 | Symbols: | AP2 domain-containing transcription factor TINY, putative | chr2:18537294-18538181 FORWARDvery weakly similar to (82.8) ERF1_ORYSA Ethylene-responsive transcription factor 1 (Ethylene-responsive element-binding factor 1) (EREBP-1) (OsEREBP1) - Oryza sativa (Rice)AP2 AP2 protein|AP2 domain containing protein, expressed	4.65011
AP2/EREBP, APETALA2/Ethylene-responsive element binding protein family	LOC_Os05g49700	weakly similar to ( 110) AT4G39780 | Symbols: | AP2 domain-containing transcription factor, putative | chr4:18458216-18459034 REVERSEAP2 AP2 protein|AP2 domain containing protein, expressed	7.63986
AP2/EREBP, APETALA2/Ethylene-responsive element binding protein family	LOC_Os01g59780	weakly similar to ( 137) AT3G54320 | Symbols: WRI1, WRI, ASML1 | WRI1 (WRINKLED 1); DNA binding / transcription factor | chr3:20114809-20118473 FORWARDweakly similar to ( 134) BBM2_BRANA Protein BABY BOOM 2 (BnBBM2) - Brassica napus (Rape)AP2 AP2 protein|AP2 domain containing protein, expressed	Day2 specific
Aux/IAA family	LOC_Os07g08460	weakly similar to ( 140) AT1G04240 | Symbols: SHY2, IAA3 | SHY2 (SHORT HYPOCOTYL 2); transcription factor | chr1:1128564-1129319 REVERSEmoderately similar to ( 320) IAA24_ORYSA Auxin-responsive protein IAA24 (Indoleacetic acid-induced protein 24) - Oryza sativa (Rice)AUX_IAA protein|OsIAA24 - Auxin-responsive Aux/IAA gene family member, expressed	-3.31829
Aux/IAA family	LOC_Os03g43410	weakly similar to ( 145) AT1G04240 | Symbols: SHY2, IAA3 | SHY2 (SHORT HYPOCOTYL 2); transcription factor | chr1:1128564-1129319 REVERSEmoderately similar to ( 329) IAA12_ORYSA Auxin-responsive protein IAA12 (Indoleacetic acid-induced protein 12) - Oryza sativa (Rice)AUX_IAA protein|OsIAA12 - Auxin-responsive Aux/IAA gene family member, expressed	-2.29176
Aux/IAA family	LOC_Os03g53150	weakly similar to ( 169) AT3G04730 | Symbols: IAA16 | IAA16; transcription factor | chr3:1288993-1290415 REVERSEmoderately similar to ( 270) IAA13_ORYSA Auxin-responsive protein IAA13 (Indoleacetic acid-induced protein 13) - Oryza sativa (Rice)AUX_IAA protein|OsIAA13 - Auxin-responsive Aux/IAA gene family member, expressed	-2.21578
Aux/IAA family	LOC_Os01g09450	weakly similar to ( 133) AT3G16500 | Symbols: PAP1, IAA26 | PAP1 (PHYTOCHROME-ASSOCIATED PROTEIN 1); transcription factor | chr3:5612801-5614208 REVERSEmoderately similar to ( 234) IAA2_ORYSA Auxin-responsive protein IAA2 (Indoleacetic acid-induced protein 2) - Oryza sativa (Rice)AUX_IAA protein|OsIAA2 - Auxin-responsive Aux/IAA gene family member, expressed	3.43433
B3 transcription factor family	LOC_Os05g40280	weakly similar to ( 132) AT5G58280 | Symbols: | transcriptional factor B3 family protein | chr5:23567338-23568670 FORWARD protein|B3 DNA binding domain containing protein, expressed	2.35742
B3-domain-containing transcription factor family	LOC_Os08g06120	weakly similar to ( 151) AT1G01030 | Symbols: NGA3 | NGA3 (NGATHA3); transcription factor | chr1:11864-12940 REVERSEB3 protein|B3 DNA binding domain containing protein, expressed	-3.83062
B3-domain-containing transcription factor family	LOC_Os02g45850	moderately similar to ( 202) AT1G01030 | Symbols: NGA3 | NGA3 (NGATHA3); transcription factor | chr1:11864-12940 REVERSEB3 protein|B3 DNA binding domain containing protein, expressed	-2.50906
B3-domain-containing transcription factor family	LOC_Os04g49230	weakly similar to ( 194) AT2G46870 | Symbols: NGA1 | NGA1 (NGATHA1); transcription factor | chr2:19261313-19262245 FORWARDB3 protein|B3 DNA binding domain containing protein, expressed	-2.22792
bHLH,Basic Helix-Loop-Helix family	LOC_Os04g41229	weakly similar to ( 135) AT1G05805 | Symbols: | basic helix-loop-helix (bHLH) family protein | chr1:1744843-1747427 FORWARD protein|helix-loop-helix DNA-binding domain containing protein, expressed	-2.68362
bHLH,Basic Helix-Loop-Helix family	LOC_Os02g47660	weakly similar to ( 125) AT4G34530 | Symbols: CIB1 | CIB1 (CRYPTOCHROME-INTERACTING BASIC-HELIX-LOOP-HELIX 1); DNA binding / transcription factor | chr4:16498466-16499946 FORWARD protein|basic helix-loop-helix, putative, expressed	-2.50486
bHLH,Basic Helix-Loop-Helix family	LOC_Os05g04740	weakly similar to ( 113) AT1G09530 | Symbols: PIF3, POC1, PAP3 | PIF3 (PHYTOCHROME INTERACTING FACTOR 3); DNA binding / protein binding / transcription factor/ transcription regulator | chr1:3077216-3079367 FORWARD protein|helix-loop-helix DNA-binding domain containing protein, expressed	-2.44199
bHLH,Basic Helix-Loop-Helix family	LOC_Os01g39330	very weakly similar to (97.1) AT5G56960 | Symbols: | basic helix-loop-helix (bHLH) family protein | chr5:23038703-23041174 REVERSE protein|helix-loop-helix DNA-binding domain containing protein, expressed	-2.40756
bHLH,Basic Helix-Loop-Helix family	LOC_Os07g43530	weakly similar to ( 112) AT3G47640 | Symbols: | basic helix-loop-helix (bHLH) family protein | chr3:17568035-17569101 FORWARD protein|helix-loop-helix DNA-binding domain containing protein, expressed	-2.31358
bHLH,Basic Helix-Loop-Helix family	LOC_Os06g30090	weakly similar to ( 122) AT1G66470 | Symbols: | basic helix-loop-helix (bHLH) family protein | chr1:24795326-24796598 FORWARD protein|helix-loop-helix DNA-binding domain containing protein, expressed	-2.09768
bHLH,Basic Helix-Loop-Helix family	LOC_Os02g56140	weakly similar to ( 115) AT4G36930 | Symbols: SPT | SPT (SPATULA); DNA binding / transcription factor | chr4:17414167-17415945 FORWARD protein|helix-loop-helix DNA-binding domain containing protein, expressed	-2.03302
bHLH,Basic Helix-Loop-Helix family	LOC_Os11g25560	weakly similar to ( 145) AT3G07340 | Symbols: | basic helix-loop-helix (bHLH) family protein | chr3:2341188-2343288 REVERSE protein|BHLH transcription factor, putative, expressed	2.19609
bHLH,Basic Helix-Loop-Helix family	LOC_Os11g32100	moderately similar to ( 276) AT1G12860 | Symbols: SCRM2, ICE2 | SCRM2 (SCREAM 2); DNA binding / transcription factor | chr1:4382223-4386392 FORWARD protein|inducer of CBF expression 1, putative, expressed	2.39254
bHLH,Basic Helix-Loop-Helix family	LOC_Os04g52770	very weakly similar to (90.5) AT2G20180 | Symbols: PIL5, PIF1 | PIL5 (PHYTOCHROME INTERACTING FACTOR 3-LIKE 5); DNA binding / phytochrome binding / transcription factor | chr2:8704525-8706237 REVERSE protein|helix-loop-helix DNA-binding domain containing protein, expressed	2.83036
bHLH,Basic Helix-Loop-Helix family	LOC_Os03g12940	weakly similar to ( 159) AT1G10120 | Symbols: | DNA binding / transcription factor | chr1:3304228-3305984 REVERSE protein|OsFBO13 - F-box and other domain containing protein, expressed	3.37353
bHLH,Basic Helix-Loop-Helix family	LOC_Os11g15210	very weakly similar to (86.7) AT1G63650 | Symbols: EGL3, EGL1, ATMYC-2 | EGL3 (ENHANCER OF GLABRA 3); DNA binding / transcription factor | chr1:23599809-23602734 FORWARDweakly similar to ( 197) ARLC_MAIZE Anthocyanin regulatory Lc protein - Zea mays (Maize) protein|anthocyanin regulatory Lc protein, putative, expressed	3.55117
bHLH,Basic Helix-Loop-Helix family	LOC_Os09g28210	weakly similar to ( 120) AT5G67060 | Symbols: HEC1 | HEC1 (HECATE 1); transcription factor | chr5:26766276-26767001 FORWARD protein|bHelix-loop-helix transcription factor, putative, expressed	3.64224
bHLH,Basic Helix-Loop-Helix family	LOC_Os03g43810	weakly similar to ( 116) AT1G09530 | Symbols: PIF3, POC1, PAP3 | PIF3 (PHYTOCHROME INTERACTING FACTOR 3); DNA binding / protein binding / transcription factor/ transcription regulator | chr1:3077216-3079367 FORWARD protein|helix-loop-helix DNA-binding domain containing protein, expressed	4.0219
bHLH,Basic Helix-Loop-Helix family	LOC_Os01g11910	weakly similar to ( 110) AT3G25710 | Symbols: BHLH32, ATAIG1 | BHLH32 (BASIC HELIX-LOOP-HELIX 32); DNA binding / transcription factor | chr3:9369598-9371096 FORWARD protein|basic helix-loop-helix, putative, expressed	4.67569
bZIP transcription factor family	LOC_Os01g55150	weakly similar to ( 162) AT2G42380 | Symbols: ATBZIP34, BZIP34 | bZIP transcription factor family protein | chr2:17647205-17648660 REVERSEvery weakly similar to (82.4) RF2A_ORYSA Transcription factor RF2a - Oryza sativa (Rice) protein|bZIP transcription factor domain containing protein, expressed	-3.64324
bZIP transcription factor family	LOC_Os02g14910	weakly similar to ( 167) AT3G58120 | Symbols: ATBZIP61, BZIP61 | BZIP61; DNA binding / transcription activator/ transcription factor | chr3:21521289-21523078 REVERSEvery weakly similar to (83.6) RF2B_ORYSA Transcription factor RF2b - Oryza sativa (Rice) protein|bZIP transcription factor family protein, putative, expressed	-3.57219
bZIP transcription factor family	LOC_Os01g11350	weakly similar to ( 198) AT3G58120 | Symbols: ATBZIP61, BZIP61 | BZIP61; DNA binding / transcription activator/ transcription factor | chr3:21521289-21523078 REVERSE protein|bZIP transcription factor domain containing protein, expressed	-3.15559
bZIP transcription factor family	LOC_Os12g09250	weakly similar to ( 148) AT1G58110 | Symbols: | bZIP family transcription factor | chr1:21515919-21517374 REVERSE protein|bZIP transcription factor domain containing protein, expressed	-2.69975
bZIP transcription factor family	LOC_Os03g21800	weakly similar to ( 200) AT2G40620 | Symbols: | bZIP transcription factor family protein | chr2:16954804-16956872 REVERSEmoderately similar to ( 394) RF2B_ORYSA Transcription factor RF2b - Oryza sativa (Rice) protein|bZIP transcription factor family protein, putative, expressed	-2.63047
bZIP transcription factor family	LOC_Os06g45140	very weakly similar to (99.0) AT5G24800 | Symbols: ATBZIP9, BZO2H2, BZIP9 | BZIP9 (BASIC LEUCINE ZIPPER 9); DNA binding / protein heterodimerization/ transcription factor | chr5:8515259-8516541 FORWARDvery weakly similar to (82.8) CPRF2_PETCR Light-inducible protein CPRF-2 - Petroselinum crispum (Parsley) (Petroselinum hortense) protein|bZIP transcription factor domain containing protein, express…	-2.42956
bZIP transcription factor family	LOC_Os10g41310	highly similar to ( 530) AT3G60320 | Symbols: | DNA binding | chr3:22292073-22295228 REVERSEDUF632 DUF630 protein|DUF630/DUF632 domains containing protein, putative, expressed	-2.11349
bZIP transcription factor family	LOC_Os02g03580	weakly similar to ( 151) AT1G32150 | Symbols: | bZIP transcription factor family protein | chr1:11566022-11568317 FORWARDmoderately similar to ( 328) HBP1A_WHEAT Transcription factor HBP-1a (Histone-specific transcription factor HBP1) - Triticum aestivum (Wheat)MFMR bZIP_1 BRLZ protein|transcription factor, putative, expressed	-2.05496
bZIP transcription factor family	LOC_Os12g05680	moderately similar to ( 353) AT1G08320 | Symbols: | bZIP family transcription factor | chr1:2622113-2627451 REVERSEmoderately similar to ( 321) TGA21_TOBAC TGACG-sequence-specific DNA-binding protein TGA-2.1 (TGA2.1) - Nicotiana tabacum (Common tobacco) protein|transcription factor, putative, expressed	2.25838
bZIP transcription factor family	LOC_Os01g64020	moderately similar to ( 363) AT1G08320 | Symbols: | bZIP family transcription factor | chr1:2622113-2627451 REVERSEmoderately similar to ( 288) HBP1C_WHEAT Transcription factor HBP-1b(c1) (Fragment) - Triticum aestivum (Wheat) protein|transcription factor, putative, expressed	2.54225
bZIP transcription factor family	LOC_Os04g54474	moderately similar to ( 335) AT5G10030 | Symbols: TGA4, OBF4 | TGA4 (TGACG MOTIF-BINDING FACTOR 4); DNA binding / calmodulin binding / transcription factor | chr5:3137648-3139295 REVERSEmoderately similar to ( 293) TGA1A_TOBAC TGACG-sequence-specific DNA-binding protein TGA-1A (TGA1a) (ASF-1 protein) - Nicotiana tabacum (Common tobacco) protein|transcription factor, putative, expressed	3.15503
bZIP transcription factor family	LOC_Os02g10140	weakly similar to ( 164) AT5G06839 | Symbols: | bZIP family transcription factor | chr5:2120911-2126217 FORWARDweakly similar to ( 142) TGA21_TOBAC TGACG-sequence-specific DNA-binding protein TGA-2.1 (TGA2.1) - Nicotiana tabacum (Common tobacco) protein|bZIP transcription factor domain containing protein, expressed	3.32956
bZIP transcription factor family	LOC_Os07g48660	weakly similar to ( 137) AT2G41070 | Symbols: EEL, ATBZIP12, DPBF4 | EEL (ENHANCED EM LEVEL); DNA binding / transcription factor | chr2:17131249-17132208 FORWARD protein|bZIP transcription factor domain containing protein, expressed	3.4951
bZIP transcription factor family	LOC_Os11g05480	moderately similar to ( 375) AT1G08320 | Symbols: | bZIP family transcription factor | chr1:2622113-2627451 REVERSEmoderately similar to ( 330) TGA21_TOBAC TGACG-sequence-specific DNA-binding protein TGA-2.1 (TGA2.1) - Nicotiana tabacum (Common tobacco) protein|transcription factor, putative, expressed	3.56461
bZIP transcription factor family	LOC_Os05g48650	very weakly similar to (94.4) AT3G14880 | Symbols: | FUNCTIONS IN: molecular_function unknown; INVOLVED IN: biological_process unknown; BEST Arabidopsis thaliana protein match is: DOG1 (DELAY OF GERMINATION 1) (TAIR:AT5G45830.1); Has 368 Blast hits to 367 proteins in 28 species: Archae - 0; Bacteria - 0; Metazoa - 2; Fungi - 0; Plants - 366; Viruses - 0; Other Eukaryotes - 0 (source: NCBI BLink).…	8.21189
bZIP transcription factor family	LOC_Os09g10840	moderately similar to ( 327) AT5G06839 | Symbols: | bZIP family transcription factor | chr5:2120911-2126217 FORWARDmoderately similar to ( 303) HBP1C_WHEAT Transcription factor HBP-1b(c1) (Fragment) - Triticum aestivum (Wheat) protein|transcription factor, putative, expressed	Day2 specific
C2C2(Zn) CO-like, Constans-like zinc finger family	LOC_Os07g05830	protein|zinc-finger protein, putative, expressed	-2.49222
C2C2(Zn) CO-like, Constans-like zinc finger family	LOC_Os06g49880	weakly similar to ( 137) AT1G75540 | Symbols: STH2 | STH2 (SALT TOLERANCE HOMOLOG2); transcription factor/ zinc ion binding | chr1:28366059-28367398 FORWARD protein|B-box zinc finger family protein, putative, expressed	-2.43498
C2C2(Zn) CO-like, Constans-like zinc finger family	LOC_Os03g08310	protein|ZIM domain containing protein, putative, expressed	3.53597
C2C2(Zn) CO-like, Constans-like zinc finger family	LOC_Os07g47140	weakly similar to ( 142) AT2G47890 | Symbols: | zinc finger (B-box type) family protein | chr2:19608245-19609476 FORWARD protein|CCT/B-box zinc finger protein, putative, expressed	3.59236
C2C2(Zn) CO-like, Constans-like zinc finger family	LOC_Os06g15330	weakly similar to ( 191) AT1G25440 | Symbols: | zinc finger (B-box type) family protein | chr1:8933939-8935284 REVERSE protein|CCT/B-box zinc finger protein, putative, expressed	3.60614
C2C2(Zn) CO-like, Constans-like zinc finger family	LOC_Os03g08320	protein|ZIM domain containing protein, putative, expressed	5.21597
C2C2(Zn) CO-like, Constans-like zinc finger family	LOC_Os09g26780	protein|zinc-finger protein, putative, expressed	6.73877
C2C2(Zn) DOF zinc finger family	LOC_Os03g55610	weakly similar to ( 110) AT5G60850 | Symbols: OBP4 | OBP4; DNA binding / transcription factor | chr5:24480578-24481501 FORWARDvery weakly similar to (95.5) PBF_MAIZE Dof zinc finger protein PBF (Prolamin box-binding factor) - Zea mays (Maize)zf-Dof protein|dof zinc finger domain containing protein, putative, expressed	3.2103
C2H2 zinc finger family	LOC_Os03g13400	moderately similar to ( 256) AT2G01940 | Symbols: SGR5, ATIDD15 | nucleic acid binding / transcription factor/ zinc ion binding | chr2:432652-434917 FORWARD protein|ZOS3-06 - C2H2 zinc finger protein, expressed	-2.7555
C2H2 zinc finger family	LOC_Os04g02510	moderately similar to ( 206) AT1G75710 | Symbols: | zinc finger (C2H2 type) family protein | chr1:28428806-28431128 FORWARD protein|ZOS4-01 - C2H2 zinc finger protein, expressed	-2.59724
C2H2 zinc finger family	LOC_Os05g47780	nearly identical (1060) AT3G18290 | Symbols: EMB2454 | EMB2454 (embryo defective 2454); protein binding / zinc ion binding | chr3:6274308-6280174 FORWARD zf-CHY protein|E3 ubiquitin ligase, putative, expressed	-2.46889
C2H2 zinc finger family	LOC_Os03g15790	weakly similar to ( 171) AT2G29660 | Symbols: | zinc finger (C2H2 type) family protein | chr2:12679346-12680467 FORWARD protein|ZOS3-08 - C2H2 zinc finger protein, expressed	-2.32101
C2H2 zinc finger family	LOC_Os03g57260	weakly similar to ( 124) AT3G42860 | Symbols: | zinc knuckle (CCHC-type) family protein | chr3:14946458-14948097 REVERSE protein|GRF zinc finger family protein, expressed	2.16699
C2H2 zinc finger family	LOC_Os03g17150	very weakly similar to (97.4) AT3G53600 | Symbols: | zinc finger (C2H2 type) family protein | chr3:19875532-19876059 FORWARD protein|ZOS3-09 - C2H2 zinc finger protein, expressed	2.23732
C2H2 zinc finger family	LOC_Os05g32070	weakly similar to ( 170) AT5G12330 | Symbols: LRP1 | LRP1 (LATERAL ROOT PRIMORDIUM 1); protein homodimerization | chr5:3987677-3989074 REVERSEDUF702 protein|LRP1, putative, expressed	2.75779
C2H2 zinc finger family	LOC_Os09g36160	weakly similar to ( 134) AT3G51060 | Symbols: STY1, SRS1 | STY1 (STYLISH 1); protein heterodimerization/ transcription factor | chr3:18964606-18966130 FORWARDDUF702 protein|LRP1, putative, expressed	3.43415
C2H2 zinc finger family	LOC_Os04g59380	moderately similar to ( 251) AT1G75710 | Symbols: | zinc finger (C2H2 type) family protein | chr1:28428806-28431128 FORWARD protein|ZOS4-14 - C2H2 zinc finger protein, expressed	3.57246
C2H2 zinc finger family	LOC_Os05g02390	very weakly similar to (92.8) AT5G59820 | Symbols: RHL41, ZAT12 | RHL41 (RESPONSIVE TO HIGH LIGHT 41); nucleic acid binding / transcription factor/ zinc ion binding | chr5:24103073-24103561 FORWARD protein|ZOS5-02 - C2H2 zinc finger protein, expressed	4.02745
C2H2 zinc finger family	LOC_Os05g20930	very weakly similar to (96	Day2 specific
C3H zinc finger family	LOC_Os01g45730	weakly similar to ( 160) AT1G68200 | Symbols: | zinc finger (CCCH-type) family protein | chr1:25562118-25563948 FORWARD protein|zinc finger C-x8-C-x5-C-x3-H type family protein, expressed	2.72988
C3H zinc finger family	LOC_Os05g10670	moderately similar to ( 236) AT4G29190 | Symbols: | zinc finger (CCCH-type) family protein | chr4:14392233-14393303 REVERSE protein|zinc finger CCCH type family protein, putative, expressed	5.34878
C3H zinc finger family	LOC_Os01g53650	weakly similar to ( 152) AT2G41900 | Symbols: | zinc finger (CCCH-type) family protein | chr2:17491352-17493502 FORWARD protein|zinc finger CCCH type family protein, putative, expressed	7.10859
EIN3-like(EIL) transcription factor family	LOC_Os02g36510	moderately similar to ( 243) AT5G65100 | Symbols: | ethylene insensitive 3 family protein | chr5:26006835-26008508 REVERSEEIN3 protein|ethylene-insensitive 3, putative, expressed	3.51847
G2-like transcription factor family, GARP	LOC_Os04g56990	weakly similar to ( 194) AT5G06800 | Symbols: | myb family transcription factor | chr5:2103374-2105680 FORWARD protein|Myb-like DNA-binding domain containing protein, putative, expressed	-3.61142
G2-like transcription factor family, GARP	LOC_Os02g22020	weakly similar to ( 167) AT1G25550 | Symbols: | myb family transcription factor | chr1:8976644-8977942 FORWARD protein|MYB family transcription factor, putative, expressed	-2.29361
G2-like transcription factor family, GARP	LOC_Os11g01480	weakly similar to ( 126) AT2G38300 | Symbols: | DNA binding / transcription factor | chr2:16044175-16045679 REVERSE protein|MYB family transcription factor, putative, expressed	2.62687
G2-like transcription factor family, GARP	LOC_Os06g24070	weakly similar to ( 177) AT2G20570 | Symbols: GPRI1, GLK1 | GPRI1 (GBF'S PRO-RICH REGION-INTERACTING FACTOR 1); transcription factor/ transcription regulator | chr2:8855486-8857522 FORWARD protein|myb-like DNA-binding domain containing protein, expressed	2.71339
G2-like transcription factor family, GARP	LOC_Os04g47890	weakly similar to ( 108) AT1G14600 | Symbols: | DNA binding / transcription factor | chr1:5001185-5003370 REVERSE protein|MYB family transcription factor, putative, expressed	3.00981
G2-like transcription factor family, GARP	LOC_Os05g40960	moderately similar to ( 275) AT5G18240 | Symbols: MYR1 | MYR1 (MYb-related protein 1); transcription factor | chr5:6028617-6030573 REVERSE protein|Myb transcription factor, putative, expressed	3.12641
G2-like transcription factor family, GARP	LOC_Os02g47190	weakly similar to ( 186) AT5G45580 | Symbols: | transcription factor | chr5:18481092-18482598 REVERSE protein|MYB family transcription factor, putative, expressed	4.60972
G2-like transcription factor family, GARP	LOC_Os02g04640	weakly similar to ( 187) AT3G13040 | Symbols: | myb family transcription factor | chr3:4172415-4174456 REVERSE protein|Myb-like DNA-binding domain containing protein, putative, expressed	5.20614
GRAS transcription factor family	LOC_Os06g40780	moderately similar to ( 216) AT1G55580 | Symbols: LAS, SCL18 | LAS (Lateral Suppressor); transcription factor | chr1:20764106-20765443 FORWARDhighly similar to ( 543) MOC_ORYSA Protein MONOCULM 1 - Oryza sativa (Rice)GRAS protein|MONOCULM 1, putative, expressed	-3.04921
GRAS transcription factor family	LOC_Os06g03710	moderately similar to ( 344) AT1G63100 | Symbols: | scarecrow transcription factor family protein | chr1:23399391-23401367 REVERSEweakly similar to ( 150) GAI1_VITVI DELLA protein GAI1 (Gibberellic acid-insensitive mutant protein 1) (VvGAI1) - Vitis vinifera (Grape)GRAS protein|DELLA protein SLR1, putative, expressed	2.05392
GRAS transcription factor family	LOC_Os11g47900	moderately similar to ( 409) AT2G37650 | Symbols: | scarecrow-like transcription factor 9 (SCL9) | chr2:15792623-15794779 FORWARDweakly similar to ( 195) CIGR2_ORYSA Chitin-inducible gibberellin-responsive protein 2 - Oryza sativa (Rice)GRAS protein|SCARECROW, putative, expressed	2.43288
HB,Homeobox transcription factor family	LOC_Os06g04850	weakly similar to ( 147) AT5G06710 | Symbols: HAT14 | HAT14 (HOMEOBOX FROM ARABIDOPSIS THALIANA); DNA binding / transcription factor | chr5:2069093-2070284 REVERSE protein|homeobox associated leucine zipper, putative, expressed	-6.20929
HB,Homeobox transcription factor family	LOC_Os06g04870	weakly similar to ( 155) AT5G06710 | Symbols: HAT14 | HAT14 (HOMEOBOX FROM ARABIDOPSIS THALIANA); DNA binding / transcription factor | chr5:2069093-2070284 REVERSE protein|homeobox associated leucine zipper, putative, expressed	-3.6195
HB,Homeobox transcription factor family	LOC_Os04g46350	weakly similar to ( 184) AT4G16780 | Symbols: ATHB-2, HAT4, ATHB2 | ATHB-2 (ARABIDOPSIS THALIANA HOMEOBOX PROTEIN 2); DNA binding / protein homodimerization/ sequence-specific DNA binding / transcription factor | chr4:9449291-9450604 FORWARD protein|homeobox associated leucine zipper, putative, expressed	-3.50707
HB,Homeobox transcription factor family	LOC_Os08g36220	weakly similar to ( 199) AT5G06710 | Symbols: HAT14 | HAT14 (HOMEOBOX FROM ARABIDOPSIS THALIANA); DNA binding / transcription factor | chr5:2069093-2070284 REVERSE HALZ protein|homeobox associated leucine zipper, putative, expressed	-3.24871
HB,Homeobox transcription factor family	LOC_Os03g07450	moderately similar to ( 205) AT1G69780 | Symbols: ATHB13 | ATHB13; DNA binding / sequence-specific DNA binding / transcription factor | chr1:26259166-26260465 FORWARD protein|homeobox associated leucine zipper, putative, expressed	-2.60781
HB,Homeobox transcription factor family	LOC_Os12g41860	nearly identical (1204) AT2G34710 | Symbols: PHB, ATHB14, ATHB-14, PHB-1D | PHB (PHABULOSA); DNA binding / transcription factor | chr2:14639548-14643993 REVERSEMEKHLA START START START protein|START domain containing protein, expressed	2.05076
HB,Homeobox transcription factor family	LOC_Os03g43930	nearly identical (1283) AT2G34710 | Symbols: PHB, ATHB14, ATHB-14, PHB-1D | PHB (PHABULOSA); DNA binding / transcription factor | chr2:14639548-14643993 REVERSEMEKHLA START START START protein|START domain containing protein, expressed	2.11461
HB,Homeobox transcription factor family	LOC_Os01g19694	moderately similar to ( 234) AT1G23380 | Symbols: KNAT6, KNAT6L, KNAT6S | KNAT6; DNA binding / transcription activator/ transcription factor | chr1:8297499-8302492 REVERSEmoderately similar to ( 216) OSH1_ORYSA Homeobox protein OSH1 - Oryza sativa (Rice) KNOX2 protein|Homeobox domain containing protein, expressed	2.15718
HB,Homeobox transcription factor family	LOC_Os03g10210	very weakly similar to (99.0) AT4G36740 | Symbols: HB-5, ATHB40 | ATHB40 (ARABIDOPSIS THALIANA HOMEOBOX PROTEIN 40); DNA binding / transcription factor | chr4:17314649-17316314 REVERSE protein|homeobox domain containing protein, expressed	2.32623
HB,Homeobox transcription factor family	LOC_Os10g39030	moderately similar to ( 250) AT4G36870 | Symbols: BLH2, SAW1 | BLH2 (BEL1-LIKE HOMEODOMAIN 2); DNA binding / transcription factor | chr4:17369423-17373723 FORWARD POX POX protein|homeobox domain containing protein, expressed	2.92627
HB,Homeobox transcription factor family	LOC_Os12g06340	weakly similar to ( 130) AT2G35940 | Symbols: BLH1 | BLH1 (BEL1-LIKE HOMEODOMAIN 1); DNA binding / protein heterodimerization/ protein homodimerization/ transcription factor | chr2:15089171-15091699 REVERSE POX POX protein|BEL1-like homeodomain transcription factor, putative, expressed	3.1226
HB,Homeobox transcription factor family	LOC_Os03g51690	moderately similar to ( 279) AT4G08150 | Symbols: KNAT1, BP, BP1 | KNAT1 (KNOTTED-LIKE FROM ARABIDOPSIS THALIANA); transcription factor | chr4:5147969-5150610 REVERSEmoderately similar to ( 496) OSH1_ORYSA Homeobox protein OSH1 - Oryza sativa (Rice) KNOX2 protein|Homeobox domain containing protein, expressed	3.35047
HB,Homeobox transcription factor family	LOC_Os03g03164	moderately similar to ( 368) AT1G62990 | Symbols: KNAT7, IXR11 | KNAT7 (KNOTTED-LIKE HOMEOBOX OF ARABIDOPSIS THALIANA 7); DNA binding / transcription activator/ transcription factor | chr1:23337468-23340348 FORWARDmoderately similar to ( 360) HD1_BRANA Homeobox protein HD1 - Brassica napus (Rape) protein|homeobox protein knotted-1, putative, expressed	3.66712
HB,Homeobox transcription factor family	LOC_Os03g12860	weakly similar to ( 167) AT5G06710 | Symbols: HAT14 | HAT14 (HOMEOBOX FROM ARABIDOPSIS THALIANA); DNA binding / transcription factor | chr5:2069093-2070284 REVERSE HALZ protein|homeobox associated leucine zipper, putative, expressed	3.8255
HB,Homeobox transcription factor family	LOC_Os01g10320	highly similar to ( 807) AT1G52150 | Symbols: ATHB-15, ATHB15, CNA, ICU4 | ATHB-15; DNA binding / transcription factor | chr1:19410118-19413961 REVERSEMEKHLA START START START protein|class III HD-Zip protein 8, putative, expressed	4.05268
HB,Homeobox transcription factor family	LOC_Os04g48070	highly similar to ( 788) AT4G00730 | Symbols: ANL2, AHDP | ANL2 (ANTHOCYANINLESS 2); transcription factor/ transcription regulator | chr4:301071-304103 REVERSESTART START START Homeobox HOX homeodomain protein|homeobox and START domains containing protein, putative, expressed	4.12235
HB,Homeobox transcription factor family	LOC_Os04g45810	weakly similar to ( 114) AT2G46680 | Symbols: ATHB-7, ATHB7 | ATHB-7 (ARABIDOPSIS THALIANA HOMEOBOX 7); transcription activator/ transcription factor | chr2:19165777-19166773 REVERSE protein|homeobox associated leucine zipper, putative, expressed	5.04521
HB,Homeobox transcription factor family	LOC_Os09g21180	weakly similar to ( 103) AT3G01470 | Symbols: ATHB-1, ATHB1, HD-ZIP-1, HAT5 | ATHB-1 (ARABIDOPSIS THALIANA HOMEOBOX 1); DNA binding / protein homodimerization/ sequence-specific DNA binding / transcription activator/ transcription factor | chr3:182648-184034 REVERSE protein|homeobox associated leucine zipper, putative, expressed	Day2 specific
HB,Homeobox transcription factor family	LOC_Os02g43330	weakly similar to ( 110) AT4G40060 | Symbols: ATHB16, ATHB-16 | ATHB16 (ARABIDOPSIS THALIANA HOMEOBOX PROTEIN 16); sequence-specific DNA binding / transcription activator/ transcription factor | chr4:18571682-18572774 REVERSE protein|homeobox associated leucine zipper, putative, expressed	Day2 specific
HSF,Heat-shock transcription factor family	LOC_Os08g43334	weakly similar to ( 192) AT1G46264 | Symbols: AT-HSFB4, HSFB4 | AT-HSFB4; DNA binding / transcription factor | chr1:17224904-17226183 FORWARD HSF_DNA-bind HSF HSF1 protein|HSF-type DNA-binding domain containing protein, expressed	2.53403
HSF,Heat-shock transcription factor family	LOC_Os07g08140	moderately similar to ( 286) AT3G22830 | Symbols: AT-HSFA6B, HSFA6B | AT-HSFA6B; DNA binding / transcription factor | chr3:8078981-8080895 FORWARD HSF_DNA-bind HSF HSF1 protein|heat stress transcription factor, putative, expressed	2.57508
HSF,Heat-shock transcription factor family	LOC_Os02g32590	moderately similar to ( 213) AT5G03720 | Symbols: AT-HSFA3, HSFA3 | AT-HSFA3; DNA binding / transcription factor | chr5:971913-973683 REVERSE HSF_DNA-bind HSF HSF1 protein|HSF-type DNA-binding domain containing protein, expressed	2.77727
HSF,Heat-shock transcription factor family	LOC_Os03g62780	moderately similar to ( 306) AT3G23700 | Symbols: | S1 RNA-binding domain-containing protein | chr3:8531689-8533742 REVERSERpsA rpsA rpsA PRK00087 PRK07400 rpsA VacB protein|S1 RNA binding domain containing protein, expressed	2.91721
HSF,Heat-shock transcription factor family	LOC_Os01g53220	weakly similar to ( 179) AT3G24520 | Symbols: AT-HSFC1, HSFC1 | AT-HSFC1; DNA binding / transcription factor | chr3:8941455-8942531 FORWARD HSF_DNA-bind HSF HSF1 protein|HSF-type DNA-binding domain containing protein, expressed	3.00112
HSF,Heat-shock transcription factor family	LOC_Os01g39020	moderately similar to ( 220) AT2G26150 | Symbols: ATHSFA2, HSFA2 | ATHSFA2; DNA binding / transcription factor | chr2:11136052-11137217 FORWARD HSF_DNA-bind HSF HSF1 protein|HSF-type DNA-binding domain containing protein, expressed	3.78946
MADS box transcription factor family	LOC_Os04g49150	moderately similar to ( 248) AT2G45650 | Symbols: AGL6 | AGL6 (AGAMOUS-LIKE 6); DNA binding / transcription factor | chr2:18804453-18806291 FORWARDmoderately similar to ( 452) MAD17_ORYSA MADS-box transcription factor 17 (OsMADS17) (NMADS3) (RMADS213) - Oryza sativa (Rice) MADS_MEF2_like MADS K-box MADS MADS_SRF_like SRF-TF protein|OsMADS17 - MADS-box family gene with MIKCc type-box, expressed	-3.65013
MADS box transcription factor family	LOC_Os03g08754	weakly similar to ( 172) AT2G22540 | Symbols: SVP, AGL22 | SVP (SHORT VEGETATIVE PHASE); transcription factor/ translation repressor, nucleic acid binding | chr2:9580417-9583603 FORWARDmoderately similar to ( 325) MAD47_ORYSA MADS-box transcription factor 47 (OsMADS47) - Oryza sativa (Rice) MADS_MEF2_like MADS MADS MADS_SRF_like protein|OsMADS47 - MADS-box family gene with MIKCc type-box, express…	3.00463
MADS box transcription factor family	LOC_Os07g41370	moderately similar to ( 206) AT5G60910 | Symbols: AGL8, FUL | AGL8 (agamous-like 8); transcription factor | chr5:24502736-24504934 REVERSEmoderately similar to ( 403) MAD18_ORYSA MADS-box transcription factor 18 (OsMADS18) (MADS-box protein 2) (OsMADS2) (MADS-box protein 28) (OsMADS28) (FDRMADS7) - Oryza sativa (Rice) MADS_MEF2_like MADS MADS K-box MADS_SRF_like SRF-TF protein|OsMADS18 - MADS-box…	Day2 specific
MADS box transcription factor family	LOC_Os01g52680	very weakly similar to (85	Day2 specific
MYB domain transcription factor family	LOC_Os01g66160	moderately similar to ( 416) AT2G03880 | Symbols: | pentatricopeptide (PPR) repeat-containing protein | chr2:1181560-1183452 FORWARD protein|pentatricopeptide, putative, expressed	-5.11985
MYB domain transcription factor family	LOC_Os08g03420	highly similar to ( 527) AT1G51540 | Symbols: | INVOLVED IN: biological_process unknown; LOCATED IN: Golgi apparatus; EXPRESSED IN: 22 plant structures; EXPRESSED DURING: 13 growth stages; CONTAINS InterPro DOMAIN/s: Galactose oxidase/kelch, beta-propeller (InterPro:IPR011043), Kelch repeat type 1 (InterPro:IPR006652), Kelch repeat type 2 (InterPro:IPR011498), Kelch related (InterPro:IPR013089), …	-4.38408
MYB domain transcription factor family	LOC_Os04g39470	moderately similar to ( 327) AT5G56110 | Symbols: ATMYB80, ATMYB103, MYB103, MS188 | ATMYB103 (ARABIDOPSIS THALIANA MYB DOMAIN PROTEIN 103); DNA binding / transcription factor | chr5:22719191-22720664 FORWARDweakly similar to ( 193) ODO1_PETHY ODORANT1 protein (MYB-like protein ODO1) - Petunia hybrida (Petunia) REB1 protein|MYB family transcription factor, putative, expressed	-4.30971
MYB domain transcription factor family	LOC_Os07g48870	moderately similar to ( 242) AT1G48000 | Symbols: MYB112, AtMYB112 | MYB112 (myb domain protein 112); DNA binding / transcription factor | chr1:17704269-17706377 REVERSEweakly similar to ( 155) GAM1_ORYSA Transcription factor GAMYB (OsGAMyb) - Oryza sativa (Rice) protein|MYB family transcription factor, putative, expressed	-3.88703
MYB domain transcription factor family	LOC_Os07g43580	moderately similar to ( 261) AT3G28910 | Symbols: ATMYB30, MYB30 | MYB30 (MYB DOMAIN PROTEIN 30); DNA binding / transcription factor | chr3:10911443-10912856 FORWARDweakly similar to ( 182) MYB4_ORYSA Myb-related protein Myb4 (OsMyb4) (Transcription factor RLTR1) - Oryza sativa (Rice) REB1 protein|MYB family transcription factor, putative, expressed	-3.33586
MYB domain transcription factor family	LOC_Os05g04210	moderately similar to ( 240) AT5G49620 | Symbols: AtMYB78 | AtMYB78 (myb domain protein 78); DNA binding / transcription factor | chr5:20137491-20139384 REVERSEweakly similar to ( 150) GAM1_ORYSA Transcription factor GAMYB (OsGAMyb) - Oryza sativa (Rice) protein|MYB family transcription factor, putative, expressed	-2.46694
MYB domain transcription factor family	LOC_Os08g33940	moderately similar to ( 268) AT5G62470 | Symbols: MYB96 | MYB96 (myb domain protein 96); DNA binding / transcription factor | chr5:25079434-25080858 REVERSEweakly similar to ( 180) MYB4_ORYSA Myb-related protein Myb4 (OsMyb4) (Transcription factor RLTR1) - Oryza sativa (Rice) REB1 protein|MYB family transcription factor, putative, expressed	-2.43943
MYB domain transcription factor family	LOC_Os05g48010	moderately similar to ( 218) AT5G57620 | Symbols: MYB36, AtMYB36 | MYB36 (myb domain protein 36); DNA binding / transcription factor | chr5:23334904-23336388 FORWARDweakly similar to ( 163) MYB38_MAIZE Myb-related protein Zm38 - Zea mays (Maize) protein|MYB family transcription factor, putative, expressed	-2.31802
MYB domain transcription factor family	LOC_Os05g35500	moderately similar to ( 258) AT4G09460 | Symbols: ATMYB6 | ATMYB6; DNA binding / transcription factor | chr4:5993019-5994038 FORWARDmoderately similar to ( 251) MYB38_MAIZE Myb-related protein Zm38 - Zea mays (Maize) REB1 protein|MYB family transcription factor, putative, expressed	-2.16172
MYB domain transcription factor family	LOC_Os01g51810	moderately similar to ( 383) AT1G08070 | Symbols: | pentatricopeptide (PPR) repeat-containing protein | chr1:2514374-2516599 REVERSEvery weakly similar to (98.6) RF1_ORYSA Rf1 protein, mitochondrial precursor (PPR protein) (Fertility restorer) (Restorer for CMS) - Oryza sativa (Rice) protein|pentatricopeptide, putative, expressed	2.01874
MYB domain transcription factor family	LOC_Os01g74600	highly similar to ( 561) AT1G11290 | Symbols: CRR22 | CRR22 (CHLORORESPIRATORY REDUCTION22); endonuclease | chr1:3791454-3793883 REVERSEvery weakly similar to (96.3) RF1_ORYSA Rf1 protein, mitochondrial precursor (PPR protein) (Fertility restorer) (Restorer for CMS) - Oryza sativa (Rice) protein|vegetative storage protein, putative, expressed	2.1166
MYB domain transcription factor family	LOC_Os01g50720	moderately similar to ( 232) AT5G26660 | Symbols: ATMYB4, ATMYB86 | ATMYB86 (MYB DOMAIN PROTEIN 86); specific transcriptional repressor/ transcription repressor | chr5:9331775-9333044 REVERSEmoderately similar to ( 309) MYB3_HORVU Myb-related protein Hv33 - Hordeum vulgare (Barley) protein|MYB family transcription factor, putative, expressed	2.4156
MYB domain transcription factor family	LOC_Os01g03720	moderately similar to ( 238) AT1G68320 | Symbols: MYB62, AtMYB62, BW62B, BW62C | MYB62 (myb domain protein 62); DNA binding / transcription factor | chr1:25603842-25604884 FORWARDweakly similar to ( 155) MYBA2_ORYSA Myb-related protein MYBAS2 - Oryza sativa (Rice) protein|MYB family transcription factor, putative, expressed	2.69894
MYB domain transcription factor family	LOC_Os02g40530	moderately similar to ( 209) AT4G13480 | Symbols: AtMYB79 | AtMYB79 (myb domain protein 79); DNA binding / transcription factor | chr4:7836675-7837653 FORWARDweakly similar to ( 160) MYBA2_ORYSA Myb-related protein MYBAS2 - Oryza sativa (Rice) protein|MYB family transcription factor, putative, expressed	2.80779
MYB domain transcription factor family	LOC_Os02g36890	moderately similar to ( 255) AT5G15310 | Symbols: ATMYB16, ATMIXTA | ATMYB16 (MYB DOMAIN PROTEIN 16); DNA binding / transcription factor | chr5:4974894-4976106 FORWARDmoderately similar to ( 201) MYB38_MAIZE Myb-related protein Zm38 - Zea mays (Maize) REB1 protein|MYB family transcription factor, putative, expressed	2.81561
MYB domain transcription factor family	LOC_Os01g09590	moderately similar to ( 201) AT2G36890 | Symbols: RAX2, MYB38, ATMYB38, BIT1 | RAX2 (REGULATOR OF AXILLARY MERISTEMS 2); DNA binding / transcription factor | chr2:15485821-15487245 FORWARDweakly similar to ( 153) MYB4_ORYSA Myb-related protein Myb4 (OsMyb4) (Transcription factor RLTR1) - Oryza sativa (Rice) protein|myb-like DNA-binding domain containing protein, putative, expressed	3.12307
MYB domain transcription factor family	LOC_Os10g33810	moderately similar to ( 217) AT3G23250 | Symbols: MYB15, ATY19, ATMYB15 | MYB15 (MYB DOMAIN PROTEIN 15); DNA binding / transcription factor | chr3:8309742-8310624 FORWARDmoderately similar to ( 213) MYB4_ORYSA Myb-related protein Myb4 (OsMyb4) (Transcription factor RLTR1) - Oryza sativa (Rice) protein|myb-related protein Myb4, putative, expressed	3.61577
MYB domain transcription factor family	LOC_Os04g50770	moderately similar to ( 215) AT1G79180 | Symbols: ATMYB63, MYB63 | MYB63 (MYB DOMAIN PROTEIN 63); DNA binding / transcription activator/ transcription factor | chr1:29786509-29787589 FORWARDmoderately similar to ( 243) MYB1_MAIZE Myb-related protein Zm1 - Zea mays (Maize) REB1 protein|MYB family transcription factor, putative, expressed	3.77963
MYB domain transcription factor family	LOC_Os02g42870	moderately similar to ( 234) AT3G61250 | Symbols: AtMYB17 | AtMYB17 (myb domain protein 17); DNA binding / transcription factor | chr3:22671306-22672551 FORWARDweakly similar to ( 196) MYB4_ORYSA Myb-related protein Myb4 (OsMyb4) (Transcription factor RLTR1) - Oryza sativa (Rice) protein|MYB family transcription factor, putative, expressed	4.2089
MYB domain transcription factor family	LOC_Os05g46610	moderately similar to ( 227) AT5G26660 | Symbols: ATMYB4, ATMYB86 | ATMYB86 (MYB DOMAIN PROTEIN 86); specific transcriptional repressor/ transcription repressor | chr5:9331775-9333044 REVERSEmoderately similar to ( 328) MYB3_HORVU Myb-related protein Hv33 - Hordeum vulgare (Barley) protein|myb-like DNA-binding domain containing protein, putative, expressed	4.38601
MYB domain transcription factor family	LOC_Os07g37210	moderately similar to ( 258) AT4G21440 | Symbols: ATMYB102, ATM4 | ATMYB102 (ARABIDOPSIS MYB-LIKE 102); DNA binding / transcription factor | chr4:11418425-11419652 REVERSEmoderately similar to ( 214) MYB38_MAIZE Myb-related protein Zm38 - Zea mays (Maize) REB1 protein|MYB family transcription factor, putative, expressed	5.20813
MYB domain transcription factor family	LOC_Os04g42950	moderately similar to ( 204) AT4G13480 | Symbols: AtMYB79 | AtMYB79 (myb domain protein 79); DNA binding / transcription factor | chr4:7836675-7837653 FORWARDweakly similar to ( 157) MYBA2_ORYSA Myb-related protein MYBAS2 - Oryza sativa (Rice) protein|MYB family transcription factor, putative, expressed	5.74432
MYB domain transcription factor family	LOC_Os11g35390	moderately similar to ( 241) AT1G08810 | Symbols: MYB60, AtMYB60 | MYB60 (myb domain protein 60); DNA binding / transcription factor | chr1:2819279-2820329 REVERSEweakly similar to ( 182) MYB4_ORYSA Myb-related protein Myb4 (OsMyb4) (Transcription factor RLTR1) - Oryza sativa (Rice) REB1 protein|MYB family transcription factor, putative, expressed	Day2 specific
MYB domain transcription factor family	LOC_Os06g02250	moderately similar to ( 224) AT1G34670 | Symbols: AtMYB93 | AtMYB93 (myb domain protein 93); DNA binding / transcription factor | chr1:12709128-12710423 FORWARDweakly similar to ( 198) ODO1_PETHY ODORANT1 protein (MYB-like protein ODO1) - Petunia hybrida (Petunia) protein|MYB family transcription factor, putative, expressed	Day2 specific
MYB-related transcription factor family	LOC_Os01g09280	moderately similar to ( 215) AT5G47390 | Symbols: | myb family transcription factor | chr5:19227001-19228546 FORWARD protein|myb-related transcription activator, putative, expressed	2.34413
MYB-related transcription factor family	LOC_Os05g37060	weakly similar to ( 132) AT5G58900 | Symbols: | myb family transcription factor | chr5:23783275-23784667 REVERSE protein|MYB family transcription factor, putative, expressed	2.7817
MYB-related transcription factor family	LOC_Os05g50340	very weakly similar to (99.4) AT1G75250 | Symbols: ATRL6 | ATRL6 (ARABIDOPSIS RAD-LIKE 6); transcription factor | chr1:28244463-28245453 REVERSE protein|MYB family transcription factor, putative, expressed	2.8603
MYB-related transcription factor family	LOC_Os01g09640	weakly similar to ( 154) AT5G56840 | Symbols: | DNA-binding family protein | chr5:22980789-22982152 FORWARD protein|Myb transcription factor, putative, expressed	3.29856
MYB-related transcription factor family	LOC_Os05g07010	very weakly similar to (82.8) AT3G09600 | Symbols: | myb family transcription factor | chr3:2946459-2948200 FORWARD protein|myb-like DNA-binding domain containing protein, expressed	3.4669
MYB-related transcription factor family	LOC_Os05g10690	weakly similar to ( 147) AT5G56840 | Symbols: | DNA-binding family protein | chr5:22980789-22982152 FORWARD protein|Myb transcription factor, putative, expressed	4.0044
NAC domain transcription factor family	LOC_Os10g41040	moderately similar to ( 420) AT5G47380 | Symbols: | unknown protein | chr5:19221472-19224471 REVERSEDUF547 protein|ternary complex factor MIP1, putative, expressed	2.19115
NAC domain transcription factor family	LOC_Os06g49060	highly similar to ( 547) AT3G13000 | Symbols: | transcription factor | chr3:4158214-4160818 REVERSEDUF547 protein|ternary complex factor MIP1, putative, expressed	2.4041
NAC domain transcription factor family	LOC_Os08g40420	moderately similar to ( 251) AT1G76620 | Symbols: | unknown protein | chr1:28756787-28759131 FORWARDDUF547 protein|ternary complex factor MIP1, putative, expressed	3.77722
TCP transcription factor family	LOC_Os03g57190	weakly similar to ( 117) AT1G30210 | Symbols: TCP24 | TCP24 (TEOSINTE BRANCHED1, CYCLOIDEA, AND PCF FAMILY 24); transcription factor | chr1:10628754-10629728 REVERSETCP protein|TCP family transcription factor, putative, expressed	2.36976
TCP transcription factor family	LOC_Os01g55750	weakly similar to ( 137) AT3G02150 | Symbols: PTF1, TFPD | PTF1 (PLASTID TRANSCRIPTION FACTOR 1); transcription factor | chr3:391522-392589 FORWARDTCP protein|TCP family transcription factor, putative, expressed	2.52549
TCP transcription factor family	LOC_Os05g43760	weakly similar to ( 130) AT5G60970 | Symbols: TCP5 | TCP5 (TEOSINTE BRANCHED1, CYCLOIDEA AND PCF TRANSCRIPTION FACTOR 5); transcription factor | chr5:24535570-24536652 REVERSETCP protein|TCP family transcription factor, putative, expressed	4.26885
Trihelix, Triple-Helix transcription factor family	LOC_Os01g21590	weakly similar to ( 150) AT3G10040 | Symbols: | transcription factor | chr3:3096580-3097875 REVERSE protein|homeodomain, putative, expressed	-3.31778
WRKY domain transcription factor family	LOC_Os06g06360	weakly similar to ( 132) AT4G23810 | Symbols: WRKY53, ATWRKY53 | WRKY53; DNA binding / protein binding / transcription activator/ transcription factor | chr4:12392666-12393739 REVERSEWRKY protein|WRKY113, expressed	-3.01423
WRKY domain transcription factor family	LOC_Os08g13840	weakly similar to ( 154) AT4G31550 | Symbols: WRKY11, ATWRKY11 | WRKY11; calmodulin binding / transcription factor | chr4:15290065-15291458 REVERSEWRKY protein|WRKY25, expressed	-3.00359
WRKY domain transcription factor family	LOC_Os01g61080	moderately similar to ( 258) AT2G38470 | Symbols: WRKY33, ATWRKY33 | WRKY33; transcription factor | chr2:16108476-16110539 FORWARDWRKY protein|WRKY24, expressed	-2.10682
WRKY domain transcription factor family	LOC_Os08g29660	weakly similar to ( 102) AT5G24110 | Symbols: WRKY30, ATWRKY30 | WRKY30; transcription factor | chr5:8153416-8154633 REVERSEWRKY protein|WRKY69, expressed	-2.08923
WRKY domain transcription factor family	LOC_Os01g09100	weakly similar to ( 119) AT5G26170 | Symbols: WRKY50, ATWRKY50 | WRKY50; transcription factor | chr5:9147176-9148128 REVERSEWRKY protein|WRKY10, expressed	2.13684
WRKY domain transcription factor family	LOC_Os05g03900	protein|WRKY109, expressed	2.29645
WRKY domain transcription factor family	LOC_Os01g18584	weakly similar to ( 174) AT4G04450 | Symbols: WRKY42, AtWRKY42 | WRKY42; transcription factor | chr4:2218379-2221113 FORWARDWRKY protein|WRKY9, expressed	2.33415
WRKY domain transcription factor family	LOC_Os01g43650	weakly similar to ( 136) AT2G47260 | Symbols: WRKY23, ATWRKY23 | WRKY23; transcription factor | chr2:19405045-19406446 REVERSEWRKY protein|WRKY11, expressed	2.73192
WRKY domain transcription factor family	LOC_Os11g29870	weakly similar to ( 159) AT5G13080 | Symbols: WRKY75, ATWRKY75 | WRKY75; transcription factor | chr5:4149928-4151019 REVERSEWRKY protein|WRKY72, expressed	2.82098
WRKY domain transcription factor family	LOC_Os01g53260	weakly similar to ( 170) AT5G41570 | Symbols: WRKY24, ATWRKY24 | WRKY24; transcription factor | chr5:16624220-16625689 FORWARDWRKY protein|WRKY23, expressed	Day2 specific
WRKY domain transcription factor family	LOC_Os05g45230	protein|WRKY58, expressed	Day2 specific
HB,Homeobox transcription factor family	LOC_Os04g35500	very weakly similar to (80.5) AT1G75240 | Symbols: AtHB33 | AtHB33 (ARABIDOPSIS THALIANA HOMEOBOX PROTEIN 33); DNA binding / transcription factor | chr1:28241576-28242505 FORWARDZF-HD_dimer protein|ZF-HD protein dimerisation region containing protein, expressed	2.08308
HB,Homeobox transcription factor family	LOC_Os09g29130	weakly similar to ( 182) AT4G24660 | Symbols: ATHB22, MEE68 | ATHB22 (HOMEOBOX PROTEIN 22); DNA binding / transcription factor | chr4:12724851-12725513 REVERSEZF-HD_dimer protein|ZF-HD protein dimerisation region containing protein, expressed	2.26458

## Sheet: Signalling
Signalling associated transcripts in coleoptile senescence (DEGs-173,Senescence specific-3)
Category	Locus ID	Description	log2(fold_change)
calcium	LOC_Os09g31025	weakly similar to ( 111) AT2G44310 | Symbols: | calcium-binding EF hand family protein | chr2:18309285-18309713 FORWARD protein|EF hand family protein, expressed	-8.42617
calcium	LOC_Os09g31040	weakly similar to ( 125) AT2G44310 | Symbols: | calcium-binding EF hand family protein | chr2:18309285-18309713 FORWARD protein|EF hand family protein, putative, expressed	-8.3346
calcium	LOC_Os09g31000	weakly similar to ( 123) AT2G44310 | Symbols: | calcium-binding EF hand family protein | chr2:18309285-18309713 FORWARD protein|EF hand family protein, expressed	-7.49857
calcium	LOC_Os09g30506	weakly similar to ( 121) AT2G44310 | Symbols: | calcium-binding EF hand family protein | chr2:18309285-18309713 FORWARD protein|EF hand family protein, expressed	-6.31421
calcium	LOC_Os05g41200	weakly similar to ( 110) AT3G43810 | Symbols: CAM7 | CAM7 (CALMODULIN 7); calcium ion binding | chr3:15664619-15666355 REVERSEweakly similar to ( 110) CALM3_PETHY Calmodulin-related protein - Petunia hybrida (Petunia) FRQ1 protein|OsCML9 - Calmodulin-related calcium sensor protein, expressed	-4.74286
calcium	LOC_Os08g39290	weakly similar to ( 107) AT2G44310 | Symbols: | calcium-binding EF hand family protein | chr2:18309285-18309713 FORWARD protein|EF hand family protein, expressed	-4.2982
calcium	LOC_Os12g41110	weakly similar to ( 160) AT2G27030 | Symbols: CAM5 | CAM5 (CALMODULIN 5); calcium ion binding | chr2:11532719-11533060 FORWARDweakly similar to ( 160) CALM3_PETHY Calmodulin-related protein - Petunia hybrida (Petunia) FRQ1 protein|OsCML5 - Calmodulin-related calcium sensor protein, expressed	-4.29597
calcium	LOC_Os03g06570	weakly similar to ( 140) AT4G14750 | Symbols: IQD19 | IQD19 (IQ-domain 19); calmodulin binding | chr4:8470449-8471903 FORWARD protein|IQ calmodulin-binding motif family protein, putative, expressed	-3.88091
calcium	LOC_Os07g43970	highly similar to ( 506) AT3G13600 | Symbols: | calmodulin-binding family protein | chr3:4445102-4447383 FORWARD protein|calmodulin-binding protein, putative, expressed	-3.46255
calcium	LOC_Os03g25760	moderately similar to ( 453) AT3G13600 | Symbols: | calmodulin-binding family protein | chr3:4445102-4447383 FORWARD protein|calmodulin-binding protein, putative, expressed	-3.0348
calcium	LOC_Os03g53200	weakly similar to ( 175) AT2G27030 | Symbols: CAM5 | CAM5 (CALMODULIN 5); calcium ion binding | chr2:11532719-11533060 FORWARDweakly similar to ( 177) CALM3_PETHY Calmodulin-related protein - Petunia hybrida (Petunia) FRQ1 protein|OsCML4 - Calmodulin-related calcium sensor protein, expressed	-2.72824
calcium	LOC_Os05g41580	nearly identical (1144) AT2G41560 | Symbols: ACA4 | ACA4 (AUTO-INHIBITED CA(2+)-ATPASE, ISOFORM 4); calcium-transporting ATPase/ calmodulin binding | chr2:17332256-17337179 REVERSEnearly identical (1880) ACA6_ORYSA Probable calcium-transporting ATPase 6, plasma membrane-type (EC 3.6.3.8) (Ca(2+)-ATPase isoform 6) - Oryza sativa (Rice) MgtA PRK10517 E1-E2_ATPase KdpB ZntA PRK01122 zntA PRK10671 pr…	-2.49778
calcium	LOC_Os09g30490	weakly similar to ( 112) AT2G44310 | Symbols: | calcium-binding EF hand family protein | chr2:18309285-18309713 FORWARD protein|EF hand family protein, expressed	-2.40437
calcium	LOC_Os04g41540	weakly similar to ( 171) AT2G43290 | Symbols: MSS3 | MSS3 (multicopy suppressors of snf4 deficiency in yeast 3); calcium ion binding | chr2:17991308-17991955 REVERSE FRQ1 protein|OsCML22 - Calmodulin-related calcium sensor protein, expressed	-2.24895
calcium	LOC_Os12g36110	weakly similar to ( 196) AT5G57580 | Symbols: | calmodulin-binding protein | chr5:23314994-23317683 REVERSECalmodulin_bind protein|calmodulin binding protein, putative, expressed	-2.02059
calcium	LOC_Os01g09470	very weakly similar to (81.3) AT3G16490 | Symbols: IQD26 | IQD26 (IQ-domain 26); calmodulin binding | chr3:5603962-5605489 REVERSE protein|IQ calmodulin-binding motif family protein, expressed	2.72335
calcium	LOC_Os10g27170	highly similar to ( 522) AT3G13600 | Symbols: | calmodulin-binding family protein | chr3:4445102-4447383 FORWARD protein|calmodulin-binding protein, putative, expressed	2.78157
calcium	LOC_Os03g14590	moderately similar to ( 350) AT4G38810 | Symbols: | calcium-binding EF hand family protein | chr4:18115607-18118860 REVERSE protein|calcium-binding EF hand family protein, putative, expressed	2.88918
calcium	LOC_Os02g14980	highly similar to ( 646) AT1G53210 | Symbols: | sodium/calcium exchanger family protein / calcium-binding EF hand family protein | chr1:19844790-19847533 FORWARD protein|calcium-binding EF hand family protein, putative, expressed	3.73797
calcium	LOC_Os05g06940	moderately similar to ( 467) AT3G17470 | Symbols: ATCRSH | RelA/SpoT domain-containing protein / calcium-binding EF-hand family protein | chr3:5979868-5981968 FORWARD SpoT PRK11092 RelA_SpoT relA protein|relA-SpoT like protein RSH4, putative, expressed	3.77258
calcium	LOC_Os03g61670	moderately similar to ( 486) AT1G56340 | Symbols: CRT1 | CRT1 (CALRETICULIN 1); calcium ion binding / unfolded protein binding | chr1:21090022-21092630 REVERSEhighly similar to ( 511) CALR_ORYSA Calreticulin precursor - Oryza sativa (Rice) Calreticulin protein|calreticulin precursor, putative, expressed	4.10036
calcium	LOC_Os04g51610	nearly identical (1402) AT5G57110 | Symbols: ACA8, AT-ACA8 | ACA8 (AUTOINHIBITED CA2+ -ATPASE, ISOFORM 8); calcium-transporting ATPase/ calmodulin binding / protein self-association | chr5:23109729-23116857 REVERSEhighly similar to ( 815) ACA5_ORYSA Probable calcium-transporting ATPase 5, plasma membrane-type (EC 3.6.3.8) (Ca(2+)-ATPase isoform 5) - Oryza sativa (Rice) MgtA PRK10517 E1-E2_ATPase …	4.28189
calcium	LOC_Os10g25010	weakly similar to ( 184) AT3G50360 | Symbols: ATCEN2, CEN1 | ATCEN2 (CENTRIN2); calcium ion binding | chr3:18674421-18675502 FORWARDweakly similar to ( 154) CATR_CHLRE Caltractin (Centrin) (20 kDa calcium-binding protein) - Chlamydomonas reinhardtii FRQ1 protein|OsCML8 - Calmodulin-related calcium sensor protein, expressed	5.10508
calcium	LOC_Os10g09850	moderately similar to ( 343) AT4G38810 | Symbols: | calcium-binding EF hand family protein | chr4:18115607-18118860 REVERSE protein|EF hand family protein, putative, expressed	5.75406
calcium	LOC_Os05g06920	moderately similar to ( 406) AT3G17470 | Symbols: ATCRSH | RelA/SpoT domain-containing protein / calcium-binding EF-hand family protein | chr3:5979868-5981968 FORWARD SpoT PRK11092 RelA_SpoT relA protein|relA-SpoT like protein RSH4, putative, expressed	6.40479
G-proteins	LOC_Os05g50910	weakly similar to ( 191) AT3G61670 | Symbols: | unknown protein | chr3:22819052-22821870 FORWARD protein|extra-large G-protein-related, putative, expressed	-3.52985
G-proteins	LOC_Os07g29780	moderately similar to ( 410) AT4G00460 | Symbols: ATROPGEF3, ROPGEF3 | Rho guanyl-nucleotide exchange factor | chr4:211146-213094 REVERSEPRONE protein|ATROPGEF7/ROPGEF7, putative, expressed	-2.51427
G-proteins	LOC_Os07g22580	moderately similar to ( 375) AT4G03100 | Symbols: | rac GTPase activating protein, putative | chr4:1374361-1375913 FORWARD RhoGAP RhoGAP RhoGAP RhoGAP_KIAA1688 RhoGAP-p50rhoGAP RhoGAP_ARHGAP22_24_25 RhoGAP_fBEM3 RhoGAP_ARHGAP20 RhoGap_RalBP1 protein|rhoGAP domain containing protein, expressed	2.14403
G-proteins	LOC_Os09g35860	moderately similar to ( 264) AT1G01200 | Symbols: ATRABA3, ATRAB-A3 | ATRABA3 (ARABIDOPSIS RAB GTPASE HOMOLOG A3); GTP binding | chr1:86715-88145 REVERSEmoderately similar to ( 233) RB11A_LOTJA Ras-related protein Rab11A - Lotus japonicus Rab11_like RAB Rab Ras Rab4 Rab5_related Rab8_Rab10_Rab13_like Rab2 Rab14 Rab1_Ypt1 Rab18 Rab6 Rab19 Rab39 RabA_like Rab35 Rab26 Rab21 Rab30 Rab32_Rab38 Rab3 Ra…	2.38944
G-proteins	LOC_Os02g47420	moderately similar to ( 463) AT1G31650 | Symbols: ATROPGEF14, ROPGEF14 | ROPGEF14; Rho guanyl-nucleotide exchange factor | chr1:11326474-11329767 REVERSEPRONE protein|ATROPGEF7/ROPGEF7, putative, expressed	2.39799
G-proteins	LOC_Os05g46000	moderately similar to ( 332) AT1G22740 | Symbols: RAB7, ATRABG3B, RAB75, RABG3B | RABG3B; GTP binding | chr1:8049247-8050494 FORWARDmoderately similar to ( 345) RAB7_SOYBN Ras-related protein Rab7 - Glycine max (Soybean) Rab7 RAB Rab Ras Rab9 Rab11_like Rab4 Rab8_Rab10_Rab13_like RabA_like Rab5_related Rab6 Rab32_Rab38 Rab1_Ypt1 Rab21 Ras_like_GTPase Rab18 Rab2 Ras Rab27A Rab26 Rab35 Rab19 Rab14 …	2.55411
G-proteins	LOC_Os09g31120	moderately similar to ( 366) AT1G50590 | Symbols: | pirin, putative | chr1:18732378-18734053 REVERSECOG1741 Pirin Pirin_C protein|pirin, putative, expressed	3.09833
G-proteins	LOC_Os06g04920	weakly similar to ( 129) AT3G15680 | Symbols: | zinc finger (Ran-binding) family protein | chr3:5315437-5316048 FORWARD protein|zinc finger family protein, putative, expressed	5.28101
G-proteins	LOC_Os08g27720	moderately similar to ( 282) AT2G43120 | Symbols: | pirin, putative | chr2:17927339-17928871 FORWARDCOG1741 Pirin Pirin_C protein|pirin, putative, expressed	5.53931
G-proteins	LOC_Os01g68540	moderately similar to ( 220) AT3G07880 | Symbols: | Rho GDP-dissociation inhibitor family protein | chr3:2514175-2515544 FORWARD Rho_GDI protein|rho GDP-dissociation inhibitor 1, putative, expressed	Day2 specific
light	LOC_Os02g38120	moderately similar to ( 438) AT1G67900 | Symbols: | phototropic-responsive NPH3 family protein | chr1:25467737-25469888 FORWARDweakly similar to ( 184) NPH3_ORYSA Coleoptile phototropism protein 1 (Non-phototropic hypocotyl 3-like protein) (NPH3-like protein) - Oryza sativa (Rice)NPH3 protein|BTBN3 - Bric-a-Brac, Tramtrack, Broad Complex BTB domain with non-phototropic hypocotyl 3 NPH3 domain, ex…	-3.64452
light	LOC_Os02g35970	highly similar to ( 692) AT5G64330 | Symbols: NPH3, RPT3, JK218 | NPH3 (NON-PHOTOTROPIC HYPOCOTYL 3); protein binding / signal transducer | chr5:25727568-25729510 FORWARDnearly identical (1028) NPH3_ORYSA Coleoptile phototropism protein 1 (Non-phototropic hypocotyl 3-like protein) (NPH3-like protein) - Oryza sativa (Rice)NPH3 protein|BTBN2 - Bric-a-Brac, Tramtrack, Broad Complex BTB domain with n…	-2.63081
light	LOC_Os03g10800	highly similar to ( 553) AT2G14820 | Symbols: NPY2 | NPY2 (NAKED PINS IN YUC MUTANTS 2); protein binding / signal transducer | chr2:6358864-6361300 FORWARDmoderately similar to ( 319) NPH3_ORYSA Coleoptile phototropism protein 1 (Non-phototropic hypocotyl 3-like protein) (NPH3-like protein) - Oryza sativa (Rice)NPH3 protein|BTBN4 - Bric-a-Brac, Tramtrack, Broad Complex BTB domain with non-phototr…	-2.44588
light	LOC_Os02g36380	highly similar to ( 806) AT4G08920 | Symbols: CRY1, BLU1, HY4, OOP2, ATCRY1 | CRY1 (CRYPTOCHROME 1); ATP binding / blue light photoreceptor/ protein homodimerization/ protein kinase | chr4:5724260-5726905 FORWARDhighly similar to ( 578) PHR1_SINAL Deoxyribodipyrimidine photo-lyase (EC 4.1.99.3) (DNA photolyase) (Photoreactivating enzyme) - Sinapis alba (White mustard) (Brassica hirta) PhrB FAD_bi…	2.16855
light	LOC_Os10g33780	weakly similar to ( 196) AT2G31160 | Symbols: LSH3 | LSH3 (LIGHT SENSITIVE HYPOCOTYLS 3) | chr2:13277903-13278562 FORWARDDUF640 protein|DUF640 domain containing protein, putative, expressed	2.64956
light	LOC_Os01g14410	weakly similar to ( 102) AT3G22840 | Symbols: ELIP1, ELIP | ELIP1 (EARLY LIGHT-INDUCABLE PROTEIN); chlorophyll binding | chr3:8084628-8085445 REVERSEweakly similar to ( 127) ELI5_HORVU High molecular mass early light-inducible protein HV58, chloroplast precursor (ELIP) - Hordeum vulgare (Barley) protein|early light-induced protein, chloroplast precursor, putative, expressed	2.69008
light	LOC_Os05g28040	moderately similar to ( 221) AT5G58500 | Symbols: LSH5 | LSH5 (LIGHT SENSITIVE HYPOCOTYLS 5) | chr5:23645535-23646083 REVERSEDUF640 protein|DUF640 domain containing protein, putative, expressed	3.09528
light	LOC_Os03g22600	highly similar to ( 626) AT1G03010 | Symbols: | phototropic-responsive NPH3 family protein | chr1:693480-696188 FORWARDweakly similar to ( 170) NPH3_ORYSA Coleoptile phototropism protein 1 (Non-phototropic hypocotyl 3-like protein) (NPH3-like protein) - Oryza sativa (Rice)NPH3 protein|BTBN6 - Bric-a-Brac, Tramtrack, Broad Complex BTB domain with non-phototropic hypocotyl 3 NPH3 and coiled-coil do…	3.5294
light	LOC_Os09g09370	moderately similar to ( 462) AT5G47800 | Symbols: | phototropic-responsive NPH3 family protein | chr5:19354171-19356126 FORWARDmoderately similar to ( 224) NPH3_ORYSA Coleoptile phototropism protein 1 (Non-phototropic hypocotyl 3-like protein) (NPH3-like protein) - Oryza sativa (Rice)NPH3 protein|BTBN18 - Bric-a-Brac, Tramtrack, Broad Complex BTB domain with non-phototropic hypocotyl 3 NPH3 domai…	3.9859
light	LOC_Os07g39530	moderately similar to ( 416) AT5G48130 | Symbols: | phototropic-responsive NPH3 family protein | chr5:19516291-19518450 FORWARDweakly similar to ( 157) NPH3_ORYSA Coleoptile phototropism protein 1 (Non-phototropic hypocotyl 3-like protein) (NPH3-like protein) - Oryza sativa (Rice)NPH3 protein|BTBN16 - Bric-a-Brac, Tramtrack, Broad Complex BTB domain with non-phototropic hypocotyl 3 NPH3 domain, e…	4.03406
light	LOC_Os04g43580	moderately similar to ( 202) AT2G31160 | Symbols: LSH3 | LSH3 (LIGHT SENSITIVE HYPOCOTYLS 3) | chr2:13277903-13278562 FORWARDDUF640 protein|DUF640 domain containing protein, putative, expressed	4.52144
light	LOC_Os02g41460	weakly similar to ( 200) AT2G31160 | Symbols: LSH3 | LSH3 (LIGHT SENSITIVE HYPOCOTYLS 3) | chr2:13277903-13278562 FORWARDDUF640 protein|DUF640 domain containing protein, putative, expressed	4.53454
light	LOC_Os07g08150	very weakly similar to (97.4) AT3G22840 | Symbols: ELIP1, ELIP | ELIP1 (EARLY LIGHT-INDUCABLE PROTEIN); chlorophyll binding | chr3:8084628-8085445 REVERSEweakly similar to ( 106) ELI5_HORVU High molecular mass early light-inducible protein HV58, chloroplast precursor (ELIP) - Hordeum vulgare (Barley) protein|early light-induced protein, chloroplast precursor, putative, expressed	5.11175
light	LOC_Os07g08160	weakly similar to ( 117) AT3G22840 | Symbols: ELIP1, ELIP | ELIP1 (EARLY LIGHT-INDUCABLE PROTEIN); chlorophyll binding | chr3:8084628-8085445 REVERSEweakly similar to ( 141) ELI5_HORVU High molecular mass early light-inducible protein HV58, chloroplast precursor (ELIP) - Hordeum vulgare (Barley) protein|early light-induced protein, chloroplast precursor, putative, expressed	5.62942
MAP kinases	LOC_Os03g30130	moderately similar to ( 427) AT1G13680 | Symbols: | phospholipase C/ phosphoric diester hydrolase | chr1:4690409-4692702 FORWARD protein|phospholipase C, putative, expressed	2.74953
phosphinositides	LOC_Os02g18410	very weakly similar to ( 100) AT4G20260 | Symbols: ATPCAP1, PCAP1 | DREPP plasma membrane polypeptide family protein | chr4:10941593-10943227 FORWARDvery weakly similar to (83.2) SRS1_ORYSA Salt-stress root protein RS1 - Oryza sativa (Rice) protein|salt stress root protein RS1, putative, expressed	-4.55045
phosphinositides	LOC_Os03g28140	nearly identical (1631) AT3G14270 | Symbols: | phosphatidylinositol-4-phosphate 5-kinase family protein | chr3:4754624-4761185 FORWARD Fab1_TCP PIPKc MSS4 PIPKc PIP5K chaperonin_like chaperonin_type_I_II cpn60 TCP1_gamma Cpn60_TCP1 FYVE FYVE FYVE protein|1-phosphatidylinositol-4-phosphate 5-kinase/ zinc ion binding protein, putative, expressed	3.06352
phosphinositides	LOC_Os04g59540	moderately similar to ( 400) AT3G14270 | Symbols: | phosphatidylinositol-4-phosphate 5-kinase family protein | chr3:4754624-4761185 FORWARD PIPKc Fab1_TCP MSS4 PIPKc PIP5K chaperonin_like protein|phosphatidylinositol-4-phosphate 5-Kinase, putative, expressed	3.41263
phosphinositides	LOC_Os02g26720	moderately similar to ( 228) AT5G16760 | Symbols: | inositol 1,3,4-trisphosphate 5/6-kinase | chr5:5509890-5510849 FORWARDmoderately similar to ( 269) ITPK1_MAIZE Inositol-tetrakisphosphate 1-kinase 1 (EC 2.7.1.134) (Inositol-triphosphate 5/6-kinase 1) (EC 2.7.1.159) (Inositol 1,3,4-trisphosphate 5/6-kinase 1) (Ins(1,3,4)P(3) 5/6-kinase 1) (ZmIpk) (Low phytic acid protein 2) - Zea mays (Maize)Ins…	5.95073
receptor kinases	LOC_Os08g04230	weakly similar to ( 152) AT5G48540 | Symbols: | 33 kDa secretory protein-related | chr5:19669096-19669887 REVERSE protein|cysteine-rich repeat secretory protein 55 precursor, putative, expressed	-7.54561
receptor kinases	LOC_Os08g04210	weakly similar to ( 154) AT5G48540 | Symbols: | 33 kDa secretory protein-related | chr5:19669096-19669887 REVERSE protein|cysteine-rich repeat secretory protein 55 precursor, putative, expressed	-7.40914
receptor kinases	LOC_Os08g04250	weakly similar to ( 163) AT5G48540 | Symbols: | 33 kDa secretory protein-related | chr5:19669096-19669887 REVERSE protein|cysteine-rich repeat secretory protein 55 precursor, putative, expressed	-7.29887
receptor kinases	LOC_Os08g04240	weakly similar to ( 153) AT5G48540 | Symbols: | 33 kDa secretory protein-related | chr5:19669096-19669887 REVERSE protein|cysteine-rich repeat secretory protein 55 precursor, putative, expressed	-6.68975
receptor kinases	LOC_Os07g35740	moderately similar to ( 443) AT4G23180 | Symbols: CRK10, RLK4 | CRK10 (CYSTEINE-RICH RLK10); ATP binding / kinase/ protein kinase/ protein serine/threonine kinase/ protein tyrosine kinase | chr4:12138171-12140780 FORWARDweakly similar to ( 198) NORK_PEA Nodulation receptor kinase precursor (EC 2.7.11.1) - Pisum sativum (Garden pea) TyrKc Pkinase_Tyr PTKc S_TKc Pkinase S_TKc SPS1 PTKc_Jak_rpt2 PTK…	-5.64607
receptor kinases	LOC_Os09g37890	highly similar to ( 547) AT1G11330 | Symbols: | S-locus lectin protein kinase family protein | chr1:3810372-3813416 FORWARDmoderately similar to ( 212) KPRO_MAIZE Putative receptor protein kinase ZmPK1 precursor (EC 2.7.11.1) - Zea mays (Maize) TyrKc Pkinase S_TKc PTKc Pkinase_Tyr S_TKc PTKc_Jak_rpt2 SPS1 PTKc_Src_like PTKc_Srm_Brk PTKc_Ror PTKc_Csk_like PTKc_Trk PTK_CCK4 PTKc_EphR PTKc_Frk_like …	-5.18747
receptor kinases	LOC_Os05g01444	moderately similar to ( 249) AT5G06860 | Symbols: PGIP1, ATPGIP1 | PGIP1 (POLYGALACTURONASE INHIBITING PROTEIN 1); protein binding | chr5:2132373-2133434 FORWARDmoderately similar to ( 209) PGIP1_ORYSA Polygalacturonase inhibitor 1 precursor (Polygalacturonase-inhibiting protein) (Floral organ regulator 1) - Oryza sativa (Rice) protein|polygalacturonase inhibitor precursor, putative, expressed	-5.18141
receptor kinases	LOC_Os03g16960	weakly similar to ( 194) AT5G48540 | Symbols: | 33 kDa secretory protein-related | chr5:19669096-19669887 REVERSE protein|cysteine-rich repeat secretory protein 55 precursor, putative, expressed	-5.05885
receptor kinases	LOC_Os06g37690	moderately similar to ( 357) AT2G19130 | Symbols: | S-locus lectin protein kinase family protein | chr2:8293789-8296275 FORWARDhighly similar to ( 796) KPRO_MAIZE Putative receptor protein kinase ZmPK1 precursor (EC 2.7.11.1) - Zea mays (Maize) Pkinase S_TKc TyrKc Pkinase_Tyr S_TKc PTKc SPS1 PTKc_Csk_like PTKc_Jak_rpt2 PTKc_EphR PTKc_Src_like PTKc_Itk PTKc_Frk_like PTKc_EphR_A2 PTKc_Tec_like PTKc…	-4.97928
receptor kinases	LOC_Os02g57700	moderately similar to ( 338) AT2G45910 | Symbols: | protein kinase family protein / U-box domain-containing protein | chr2:18894520-18898212 FORWARDweakly similar to ( 120) NORK_MEDTR Nodulation receptor kinase precursor (EC 2.7.11.1) (Does not make infections protein 2) (Symbiosis receptor-like kinase) (MtSYMRK) - Medicago truncatula (Barrel medic) STK_N S_TKc Pkinase S_TKc Pkinase_Tyr TyrKc PTK…	-4.88568
receptor kinases	LOC_Os04g56120	moderately similar to ( 248) AT1G34300 | Symbols: | lectin protein kinase family protein | chr1:12503450-12505939 FORWARDweakly similar to ( 177) KPRO_MAIZE Putative receptor protein kinase ZmPK1 precursor (EC 2.7.11.1) - Zea mays (Maize) Pkinase_Tyr TyrKc S_TKc S_TKc Pkinase PTKc PTKc_EGFR_like SPS1 PTKc_Src_like PTKc_Trk PTKc_Ack_like PTKc_Frk_like PTKc_Csk_like PTKc_Srm_Brk PTKc_Jak_rpt2 PTKc_…	-4.69138
receptor kinases	LOC_Os02g11930	highly similar to ( 636) AT3G47570 | Symbols: | leucine-rich repeat transmembrane protein kinase, putative | chr3:17527611-17530748 FORWARDmoderately similar to ( 440) RPK1_IPONI Receptor-like protein kinase precursor (EC 2.7.11.1) - Ipomoea nil (Japanese morning glory) (Pharbitis nil) Pkinase_Tyr S_TKc PTKc Pkinase TyrKc S_TKc PTKc_Csk_like PTKc_Jak_rpt2 PTKc_Src_like PTKc_Srm_Brk PTKc_Frk_like …	-4.66319
receptor kinases	LOC_Os07g47230	moderately similar to ( 363) AT4G23270 | Symbols: | protein kinase family protein | chr4:12171133-12173794 FORWARDweakly similar to ( 198) NORK_MEDTR Nodulation receptor kinase precursor (EC 2.7.11.1) (Does not make infections protein 2) (Symbiosis receptor-like kinase) (MtSYMRK) - Medicago truncatula (Barrel medic) TyrKc Pkinase_Tyr PTKc S_TKc S_TKc Pkinase PTKc_Jak_rpt2 PTKc_EphR PTKc_Srm_Brk S…	-4.51505
receptor kinases	LOC_Os07g04810	moderately similar to ( 247) AT1G34300 | Symbols: | lectin protein kinase family protein | chr1:12503450-12505939 FORWARDweakly similar to ( 160) KPRO_MAIZE Putative receptor protein kinase ZmPK1 precursor (EC 2.7.11.1) - Zea mays (Maize) Pkinase_Tyr S_TKc TyrKc S_TKc Pkinase PTKc PTKc_Src_like SPS1 PTKc_Itk PTKc_EGFR_like PTKc_Frk_like PTKc_Csk_like PTKc_Srm_Brk PTKc_Jak_rpt2 PTKc_EphR PTKc_Btk_…	-4.18132
receptor kinases	LOC_Os11g36090	highly similar to ( 658) AT3G47570 | Symbols: | leucine-rich repeat transmembrane protein kinase, putative | chr3:17527611-17530748 FORWARDmoderately similar to ( 328) RPK1_IPONI Receptor-like protein kinase precursor (EC 2.7.11.1) - Ipomoea nil (Japanese morning glory) (Pharbitis nil) TyrKc Pkinase S_TKc Pkinase_Tyr S_TKc PTKc PTKc_Jak_rpt2 PTKc_Src_like PTKc_EphR PTKc_Srm_Brk PTKc_Frk_like PTKc…	-4.14208
receptor kinases	LOC_Os03g16950	weakly similar to ( 183) AT5G48540 | Symbols: | 33 kDa secretory protein-related | chr5:19669096-19669887 REVERSE protein|cysteine-rich repeat secretory protein 55 precursor, putative, expressed	-3.96319
receptor kinases	LOC_Os08g39550	moderately similar to ( 380) AT3G12610 | Symbols: DRT100 | DRT100 (DNA-DAMAGE REPAIR/TOLERATION 100); nucleotide binding / protein binding | chr3:4006661-4007779 REVERSEweakly similar to ( 135) RPK1_IPONI Receptor-like protein kinase precursor (EC 2.7.11.1) - Ipomoea nil (Japanese morning glory) (Pharbitis nil) protein|polygalacturonase inhibitor 2 precursor, putative, expressed	-3.89005
receptor kinases	LOC_Os09g38910	moderately similar to ( 424) AT1G21240 | Symbols: WAK3 | WAK3 (wall associated kinase 3); kinase/ protein serine/threonine kinase | chr1:7434303-7436702 FORWARDmoderately similar to ( 202) CRI4_MAIZE Putative receptor protein kinase CRINKLY4 precursor (EC 2.7.11.1) - Zea mays (Maize) TyrKc Pkinase_Tyr S_TKc PTKc Pkinase S_TKc SPS1 PTKc_Srm_Brk PTKc_Trk PTKc_Jak_rpt2 PTKc_Frk_like PTKc_Syk_like PT…	-3.53166
receptor kinases	LOC_Os05g07470	moderately similar to ( 228) AT2G19130 | Symbols: | S-locus lectin protein kinase family protein | chr2:8293789-8296275 FORWARDweakly similar to ( 136) KPRO_MAIZE Putative receptor protein kinase ZmPK1 precursor (EC 2.7.11.1) - Zea mays (Maize) S_TKc Pkinase S_TKc TyrKc Pkinase_Tyr protein|D-mannose binding lectin family protein, expressed	-3.40354
receptor kinases	LOC_Os02g48200	moderately similar to ( 377) AT5G06740 | Symbols: | lectin protein kinase family protein | chr5:2084094-2086052 FORWARDweakly similar to ( 179) KPRO_MAIZE Putative receptor protein kinase ZmPK1 precursor (EC 2.7.11.1) - Zea mays (Maize) Lectin_legB Pkinase S_TKc TyrKc S_TKc Pkinase_Tyr PTKc PTKc_Jak_rpt2 SPS1 PTKc_Src_like PTKc_EphR PTKc_Syk_like PTKc_Frk_like PTKc_Ack_like PTKc_Tec_like PTKc_Trk…	-3.36479
receptor kinases	LOC_Os08g03020	moderately similar to ( 474) AT5G10530 | Symbols: | lectin protein kinase, putative | chr5:3324978-3326933 REVERSEweakly similar to ( 180) NORK_MEDTR Nodulation receptor kinase precursor (EC 2.7.11.1) (Does not make infections protein 2) (Symbiosis receptor-like kinase) (MtSYMRK) - Medicago truncatula (Barrel medic) Lectin_legB Pkinase S_TKc S_TKc Pkinase_Tyr PTKc TyrKc PTKc_Jak_rpt2 PTKc_Srm_Brk…	-3.35199
receptor kinases	LOC_Os03g36650	weakly similar to ( 126) AT3G22060 | Symbols: | receptor protein kinase-related | chr3:7771065-7772137 FORWARD protein|cysteine-rich repeat secretory protein 55 precursor, putative, expressed	-3.35001
receptor kinases	LOC_Os08g02996	moderately similar to ( 381) AT5G10530 | Symbols: | lectin protein kinase, putative | chr5:3324978-3326933 REVERSEweakly similar to ( 187) NORK_MEDTR Nodulation receptor kinase precursor (EC 2.7.11.1) (Does not make infections protein 2) (Symbiosis receptor-like kinase) (MtSYMRK) - Medicago truncatula (Barrel medic) Pkinase S_TKc S_TKc Lectin_legB Pkinase_Tyr TyrKc PTKc PTKc_Jak_rpt2 SPS1 PTKc_Ep…	-3.29147
receptor kinases	LOC_Os04g38910	moderately similar to ( 361) AT1G48480 | Symbols: RKL1 | RKL1; ATP binding / kinase/ protein serine/threonine kinase | chr1:17918475-17920743 FORWARDweakly similar to ( 151) PSKR_DAUCA Phytosulfokine receptor precursor (EC 2.7.11.1) (Phytosulfokine LRR receptor kinase) - Daucus carota (Carrot) Pkinase S_TKc S_TKc Pkinase_Tyr PTKc TyrKc SPS1 PTKc_Jak_rpt2 PTKc_Csk_like PTKc_EGFR_like PTKc_Itk PTKc…	-3.23552
receptor kinases	LOC_Os11g36200	moderately similar to ( 321) AT3G47570 | Symbols: | leucine-rich repeat transmembrane protein kinase, putative | chr3:17527611-17530748 FORWARDmoderately similar to ( 213) RPK1_IPONI Receptor-like protein kinase precursor (EC 2.7.11.1) - Ipomoea nil (Japanese morning glory) (Pharbitis nil) protein|receptor-like protein kinase 2 precursor, putative, expressed	-3.2302
receptor kinases	LOC_Os01g57510	highly similar to ( 736) AT4G21380 | Symbols: ARK3 | ARK3 (A. THALIANA RECEPTOR KINASE 3); kinase/ transmembrane receptor protein serine/threonine kinase | chr4:11389219-11393090 REVERSEmoderately similar to ( 298) SLSG3_BRAOL S-locus-specific glycoprotein S13 precursor (SLSG-13) (Fragment) - Brassica oleracea (Wild cabbage) TyrKc Pkinase_Tyr PTKc S_TKc Pkinase S_TKc S_locus_glycop PTKc_Src_like …	-3.20774
receptor kinases	LOC_Os04g52780	highly similar to ( 918) AT5G46330 | Symbols: FLS2 | FLS2 (FLAGELLIN-SENSITIVE 2); ATP binding / kinase/ protein binding / protein serine/threonine kinase/ transmembrane receptor protein serine/threonine kinase | chr5:18791802-18795407 FORWARDmoderately similar to ( 456) RPK1_IPONI Receptor-like protein kinase precursor (EC 2.7.11.1) - Ipomoea nil (Japanese morning glory) (Pharbitis nil) S_TKc S_…	-3.20271
receptor kinases	LOC_Os11g36160	highly similar to ( 598) AT3G47570 | Symbols: | leucine-rich repeat transmembrane protein kinase, putative | chr3:17527611-17530748 FORWARDmoderately similar to ( 351) RPK1_IPONI Receptor-like protein kinase precursor (EC 2.7.11.1) - Ipomoea nil (Japanese morning glory) (Pharbitis nil) PTKc Pkinase Pkinase_Tyr S_TKc S_TKc TyrKc PTKc_Frk_like PTKc_Src_like PTKc_Csk_like PTKc_Jak_rpt2 PTKc_Srm_Brk …	-3.14927
receptor kinases	LOC_Os01g52050	nearly identical (1118) AT4G39400 | Symbols: BRI1, CBB2, DWF2, BIN1, ATBRI1 | BRI1 (BRASSINOSTEROID INSENSITIVE 1); kinase/ protein binding / protein heterodimerization/ protein homodimerization/ protein kinase/ protein serine/threonine kinase | chr4:18324826-18328416 FORWARDmoderately similar to ( 450) PSKR_DAUCA Phytosulfokine receptor precursor (EC 2.7.11.1) (Phytosulfokine LRR receptor kinase…	-3.06085
receptor kinases	LOC_Os01g48000	moderately similar to ( 338) AT1G34300 | Symbols: | lectin protein kinase family protein | chr1:12503450-12505939 FORWARDhighly similar to ( 603) KPRO_MAIZE Putative receptor protein kinase ZmPK1 precursor (EC 2.7.11.1) - Zea mays (Maize) Pkinase S_TKc S_TKc TyrKc Pkinase_Tyr PTKc SPS1 PTKc_InsR_like PTKc_Src_like PTKc_EGFR_like PTKc_Csk_like PTKc_Frk_like B_lectin PTKc_Fes_like PTKc_EphR_A2 PTKc…	-3.04617
receptor kinases	LOC_Os12g34320	moderately similar to ( 373) AT1G34300 | Symbols: | lectin protein kinase family protein | chr1:12503450-12505939 FORWARDhighly similar to ( 638) KPRO_MAIZE Putative receptor protein kinase ZmPK1 precursor (EC 2.7.11.1) - Zea mays (Maize) Pkinase S_TKc S_TKc TyrKc Pkinase_Tyr PTKc PTKc_Csk_like SPS1 PTKc_Src_like PTKc_Jak_rpt2 PTKc_Srm_Brk PTKc_Frk_like PTKc_Itk PTKc_EphR B_lectin B_lectin PTKc_E…	-2.96209
receptor kinases	LOC_Os06g37670	moderately similar to ( 347) AT1G34300 | Symbols: | lectin protein kinase family protein | chr1:12503450-12505939 FORWARDhighly similar to ( 811) KPRO_MAIZE Putative receptor protein kinase ZmPK1 precursor (EC 2.7.11.1) - Zea mays (Maize) Pkinase S_TKc S_TKc TyrKc Pkinase_Tyr PTKc PTKc_Src_like SPS1 PTKc_Frk_like PTKc_Csk_like PTKc_Trk PTKc_Srm_Brk PTKc_Ror PTKc_TrkC PTKc_Itk PTKc_Lck_Blk PTKc_Tr…	-2.90833
receptor kinases	LOC_Os06g34960	moderately similar to ( 286) AT4G23270 | Symbols: | protein kinase family protein | chr4:12171133-12173794 FORWARDweakly similar to ( 161) NORK_PEA Nodulation receptor kinase precursor (EC 2.7.11.1) - Pisum sativum (Garden pea) TyrKc Pkinase_Tyr PTKc S_TKc Pkinase S_TKc PTKc_Jak_rpt2 PTKc_EphR PTKc_Trk PTKc_Srm_Brk PTKc_Ror PTKc_EphR_A2 PTKc_Src_like PTKc_DDR SPS1 PTKc_EphR_A PTKc_Csk_like PTKc_A…	-2.8773
receptor kinases	LOC_Os07g35370	moderately similar to ( 463) AT4G05200 | Symbols: | protein kinase family protein | chr4:2679793-2682309 REVERSEmoderately similar to ( 201) NORK_MEDTR Nodulation receptor kinase precursor (EC 2.7.11.1) (Does not make infections protein 2) (Symbiosis receptor-like kinase) (MtSYMRK) - Medicago truncatula (Barrel medic) TyrKc S_TKc Pkinase Pkinase_Tyr PTKc S_TKc PTKc_Jak_rpt2 SPS1 PTKc_Srm_Brk PTKc…	-2.8532
receptor kinases	LOC_Os03g05140	nearly identical (1038) AT4G28650 | Symbols: | leucine-rich repeat transmembrane protein kinase, putative | chr4:14144155-14147276 REVERSEmoderately similar to ( 334) PSKR_DAUCA Phytosulfokine receptor precursor (EC 2.7.11.1) (Phytosulfokine LRR receptor kinase) - Daucus carota (Carrot) S_TKc Pkinase S_TKc Pkinase_Tyr TyrKc PTKc PTKc_EphR SPS1 PTKc_Src_like PTKc_Abl PTKc_Tec_like PTKc_EphR_A2 PTK…	-2.8513
receptor kinases	LOC_Os09g38850	moderately similar to ( 380) AT1G21270 | Symbols: WAK2 | WAK2; ATP binding / calcium ion binding / protein kinase/ protein serine/threonine kinase | chr1:7444997-7447345 FORWARDweakly similar to ( 185) NORK_MEDTR Nodulation receptor kinase precursor (EC 2.7.11.1) (Does not make infections protein 2) (Symbiosis receptor-like kinase) (MtSYMRK) - Medicago truncatula (Barrel medic) TyrKc S_TKc Pkinas…	-2.82817
receptor kinases	LOC_Os05g07300	highly similar to ( 573) AT2G19130 | Symbols: | S-locus lectin protein kinase family protein | chr2:8293789-8296275 FORWARDmoderately similar to ( 234) KPRO_MAIZE Putative receptor protein kinase ZmPK1 precursor (EC 2.7.11.1) - Zea mays (Maize) Pkinase S_TKc TyrKc S_TKc Pkinase_Tyr PTKc PTKc_Frk_like PTKc_Csk_like PTKc_Src_like PTKc_EphR SPS1 PTKc_Itk PTKc_Trk PTKc_Tec_like PTKc_DDR B_lectin PTKc…	-2.80582
receptor kinases	LOC_Os04g01874	moderately similar to ( 259) AT3G53810 | Symbols: | lectin protein kinase, putative | chr3:19933153-19935186 REVERSEweakly similar to ( 176) PSKR_DAUCA Phytosulfokine receptor precursor (EC 2.7.11.1) (Phytosulfokine LRR receptor kinase) - Daucus carota (Carrot) TyrKc PTKc Pkinase Pkinase_Tyr S_TKc S_TKc PTKc_Jak_rpt2 PTKc_Src_like PTKc_Trk PTKc_Srm_Brk PTKc_Frk_like PTKc_Csk_like SPS1 PTKc_DDR PT…	-2.80401
receptor kinases	LOC_Os08g02990	moderately similar to ( 369) AT5G10530 | Symbols: | lectin protein kinase, putative | chr5:3324978-3326933 REVERSEweakly similar to ( 181) KPRO_MAIZE Putative receptor protein kinase ZmPK1 precursor (EC 2.7.11.1) - Zea mays (Maize) RT_LTR Pkinase S_TKc S_TKc Pkinase_Tyr PTKc TyrKc PTKc_Jak_rpt2 PTKc_EphR SPS1 Lectin_legB PTKc_Srm_Brk PTKc_Ror PTKc_Fes_like rve PTKc_Syk_like PTKc_Src_like PTKc_Eph…	-2.8031
receptor kinases	LOC_Os07g35310	highly similar to ( 512) AT4G05200 | Symbols: | protein kinase family protein | chr4:2679793-2682309 REVERSEmoderately similar to ( 213) NORK_MEDTR Nodulation receptor kinase precursor (EC 2.7.11.1) (Does not make infections protein 2) (Symbiosis receptor-like kinase) (MtSYMRK) - Medicago truncatula (Barrel medic) TyrKc Pkinase_Tyr S_TKc Pkinase PTKc S_TKc PTKc_Jak_rpt2 SPS1 PTKc_Src_like PTKc_Sr…	-2.79832
receptor kinases	LOC_Os03g60810	moderately similar to ( 429) AT3G45410 | Symbols: | lectin protein kinase family protein | chr3:16654019-16656013 REVERSEmoderately similar to ( 211) PSKR_DAUCA Phytosulfokine receptor precursor (EC 2.7.11.1) (Phytosulfokine LRR receptor kinase) - Daucus carota (Carrot) Lectin_legB Pkinase S_TKc TyrKc S_TKc PTKc Pkinase_Tyr PTKc_Csk_like SPS1 PTKc_Jak_rpt2 PTKc_EphR PTKc_Src_like PTKc_Srm_Brk PTK…	-2.78676
receptor kinases	LOC_Os01g02300	moderately similar to ( 311) AT1G66910 | Symbols: | protein kinase, putative | chr1:24961634-24963941 REVERSEmoderately similar to ( 202) KPRO_MAIZE Putative receptor protein kinase ZmPK1 precursor (EC 2.7.11.1) - Zea mays (Maize) Pkinase_Tyr TyrKc Pkinase PTKc S_TKc S_TKc PTKc_Src_like PTKc_Srm_Brk PTKc_Itk PTKc_Tec_like PTKc_EphR SPS1 PTKc_Jak_rpt2 PTKc_EGFR_like PTKc_Abl PTKc_Lck_Blk PTKc_InsR…	-2.75998
receptor kinases	LOC_Os04g15630	highly similar to ( 542) AT3G47570 | Symbols: | leucine-rich repeat transmembrane protein kinase, putative | chr3:17527611-17530748 FORWARDmoderately similar to ( 249) PSKR_DAUCA Phytosulfokine receptor precursor (EC 2.7.11.1) (Phytosulfokine LRR receptor kinase) - Daucus carota (Carrot) S_TKc S_TKc Pkinase Pkinase_Tyr TyrKc PTKc PTKc_Srm_Brk PTKc_Jak_rpt2 PTKc_TrkA PTKc_Csk_like PTKc_Trk protein…	-2.73974
receptor kinases	LOC_Os03g44140	moderately similar to ( 421) AT1G30300 | Symbols: | unknown protein | chr1:10673084-10675061 FORWARDweakly similar to ( 180) NORK_MEDTR Nodulation receptor kinase precursor (EC 2.7.11.1) (Does not make infections protein 2) (Symbiosis receptor-like kinase) (MtSYMRK) - Medicago truncatula (Barrel medic) Pkinase_Tyr S_TKc S_TKc TyrKc PTKc Pkinase PTKc_Jak_rpt2 SPS1 PTKc_Trk PTKc_Src_like PTKc_EGFR_…	-2.73648
receptor kinases	LOC_Os06g47720	highly similar to ( 834) AT1G72300 | Symbols: | leucine-rich repeat transmembrane protein kinase, putative | chr1:27217679-27220966 REVERSEhighly similar to ( 694) PSKR_DAUCA Phytosulfokine receptor precursor (EC 2.7.11.1) (Phytosulfokine LRR receptor kinase) - Daucus carota (Carrot) Pkinase S_TKc Pkinase_Tyr S_TKc PTKc TyrKc PTKc_Jak_rpt2 SPS1 PTKc_Srm_Brk PTKc_Src_like PTKc_Tec_like PTKc_Trk PT…	-2.73277
receptor kinases	LOC_Os01g49614	moderately similar to ( 405) AT5G38260 | Symbols: | serine/threonine protein kinase, putative | chr5:15283692-15285837 REVERSEweakly similar to ( 192) KPRO_MAIZE Putative receptor protein kinase ZmPK1 precursor (EC 2.7.11.1) - Zea mays (Maize) TyrKc Pkinase Pkinase_Tyr PTKc S_TKc S_TKc PTKc_Csk_like PTKc_EphR PTKc_Src_like PTKc_Tec_like PTKc_EGFR_like PTKc_Srm_Brk PTKc_Lck_Blk PTKc_Jak_rpt2 PTKc_…	-2.70286
receptor kinases	LOC_Os01g49910	moderately similar to ( 305) AT3G47570 | Symbols: | leucine-rich repeat transmembrane protein kinase, putative | chr3:17527611-17530748 FORWARDmoderately similar to ( 211) PSKR_DAUCA Phytosulfokine receptor precursor (EC 2.7.11.1) (Phytosulfokine LRR receptor kinase) - Daucus carota (Carrot) Pkinase_Tyr TyrKc PTKc Pkinase S_TKc S_TKc PTKc_Srm_Brk PTKc_Src_like PTKc_Jak_rpt2 PTKc_Trk PTKc_Csk_like…	-2.7021
receptor kinases	LOC_Os06g36270	highly similar to ( 752) AT5G25930 | Symbols: | leucine-rich repeat family protein / protein kinase family protein | chr5:9050880-9053978 FORWARDmoderately similar to ( 355) RPK1_IPONI Receptor-like protein kinase precursor (EC 2.7.11.1) - Ipomoea nil (Japanese morning glory) (Pharbitis nil) Pkinase S_TKc S_TKc Pkinase_Tyr TyrKc PTKc SPS1 PTKc_Jak_rpt2 PTKc_Ror PTKc_EGFR_like PTKc_Trk PTKc_Csk_li…	-2.65528
receptor kinases	LOC_Os07g35750	moderately similar to ( 444) AT4G23180 | Symbols: CRK10, RLK4 | CRK10 (CYSTEINE-RICH RLK10); ATP binding / kinase/ protein kinase/ protein serine/threonine kinase/ protein tyrosine kinase | chr4:12138171-12140780 FORWARDweakly similar to ( 198) NORK_PEA Nodulation receptor kinase precursor (EC 2.7.11.1) - Pisum sativum (Garden pea) TyrKc Pkinase_Tyr PTKc S_TKc Pkinase S_TKc SPS1 PTKc_Jak_rpt2 PTK…	-2.64036
receptor kinases	LOC_Os07g05370	highly similar to ( 840) AT1G30570 | Symbols: | protein kinase family protein | chr1:10828933-10831482 FORWARDmoderately similar to ( 244) NORK_MEDTR Nodulation receptor kinase precursor (EC 2.7.11.1) (Does not make infections protein 2) (Symbiosis receptor-like kinase) (MtSYMRK) - Medicago truncatula (Barrel medic) TyrKc S_TKc S_TKc PTKc Pkinase_Tyr Pkinase PTKc_Trk PTKc_Jak_rpt2 PTKc_Csk_like P…	-2.62631
receptor kinases	LOC_Os02g06220	weakly similar to ( 149) AT1G17240 | Symbols: AtRLP2 | AtRLP2 (Receptor Like Protein 2); protein binding / protein kinase | chr1:5896528-5898717 REVERSEweakly similar to ( 112) PSKR_DAUCA Phytosulfokine receptor precursor (EC 2.7.11.1) (Phytosulfokine LRR receptor kinase) - Daucus carota (Carrot) protein|receptor protein kinase-like protein At4g34220 precursor, putative, expressed	-2.60652
receptor kinases	LOC_Os11g36150	highly similar to ( 678) AT3G47570 | Symbols: | leucine-rich repeat transmembrane protein kinase, putative | chr3:17527611-17530748 FORWARDmoderately similar to ( 348) RPK1_IPONI Receptor-like protein kinase precursor (EC 2.7.11.1) - Ipomoea nil (Japanese morning glory) (Pharbitis nil) S_TKc Pkinase S_TKc TyrKc Pkinase_Tyr PTKc PTKc_Jak_rpt2 PTKc_Src_like PTKc_Srm_Brk SPS1 PTKc_EphR PTKc_Trk PTKc…	-2.58113
receptor kinases	LOC_Os12g13300	moderately similar to ( 265) AT1G67510 | Symbols: | leucine-rich repeat family protein | chr1:25297477-25300184 REVERSEweakly similar to ( 125) PSKR_DAUCA Phytosulfokine receptor precursor (EC 2.7.11.1) (Phytosulfokine LRR receptor kinase) - Daucus carota (Carrot) S_TKc Pkinase S_TKc Pkinase_Tyr TyrKc PTKc PTKc_Src_like PTKc_EphR SPS1 PTKc_EphR_B PTKc_Frk_like PTKc_InsR_like PTKc_Csk_like PTKc_Sr…	-2.5353
receptor kinases	LOC_Os02g57560	moderately similar to ( 364) AT4G00330 | Symbols: CRCK2 | CRCK2; ATP binding / kinase/ protein kinase/ protein serine/threonine kinase | chr4:142787-144427 REVERSEmoderately similar to ( 210) NORK_MEDTR Nodulation receptor kinase precursor (EC 2.7.11.1) (Does not make infections protein 2) (Symbiosis receptor-like kinase) (MtSYMRK) - Medicago truncatula (Barrel medic) S_TKc S_TKc Pkinase_Tyr Pkin…	-2.52376
receptor kinases	LOC_Os04g34370	highly similar to ( 652) AT2G19130 | Symbols: | S-locus lectin protein kinase family protein | chr2:8293789-8296275 FORWARDmoderately similar to ( 238) KPRO_MAIZE Putative receptor protein kinase ZmPK1 precursor (EC 2.7.11.1) - Zea mays (Maize) Pkinase S_TKc TyrKc Pkinase_Tyr S_TKc PTKc PTKc_EphR PTKc_Csk_like PTKc_Src_like SPS1 S_locus_glycop PTKc_Frk_like PTKc_Abl PTKc_Jak_rpt2 PTKc_Trk B_lecti…	-2.48427
receptor kinases	LOC_Os07g35810	moderately similar to ( 452) AT4G23180 | Symbols: CRK10, RLK4 | CRK10 (CYSTEINE-RICH RLK10); ATP binding / kinase/ protein kinase/ protein serine/threonine kinase/ protein tyrosine kinase | chr4:12138171-12140780 FORWARDmoderately similar to ( 201) NORK_PEA Nodulation receptor kinase precursor (EC 2.7.11.1) - Pisum sativum (Garden pea) TyrKc S_TKc Pkinase_Tyr PTKc Pkinase S_TKc SPS1 PTKc_Src_like…	-2.46937
receptor kinases	LOC_Os01g02290	moderately similar to ( 327) AT5G38260 | Symbols: | serine/threonine protein kinase, putative | chr5:15283692-15285837 REVERSEweakly similar to ( 196) KPRO_MAIZE Putative receptor protein kinase ZmPK1 precursor (EC 2.7.11.1) - Zea mays (Maize) TyrKc Pkinase_Tyr PTKc S_TKc Pkinase S_TKc PTKc_Abl PTKc_Src_like PTKc_Csk_like PTKc_EGFR_like PTKc_Jak_rpt2 PTKc_EphR SPS1 PTKc_Srm_Brk PTKc_Syk_like PTKc…	-2.45663
receptor kinases	LOC_Os10g33140	weakly similar to ( 163) AT2G34930 | Symbols: | disease resistance family protein | chr2:14737169-14739886 REVERSEweakly similar to ( 107) PSKR_DAUCA Phytosulfokine receptor precursor (EC 2.7.11.1) (Phytosulfokine LRR receptor kinase) - Daucus carota (Carrot) protein|hcrVf2 protein, putative, expressed	-2.43814
receptor kinases	LOC_Os01g48040	moderately similar to ( 395) AT1G34300 | Symbols: | lectin protein kinase family protein | chr1:12503450-12505939 FORWARDhighly similar to ( 693) KPRO_MAIZE Putative receptor protein kinase ZmPK1 precursor (EC 2.7.11.1) - Zea mays (Maize) Pkinase S_TKc Pkinase_Tyr S_TKc TyrKc PTKc SPS1 PTKc_Csk_like B_lectin PTKc_EphR PTKc_InsR_like PTKc_EGFR_like PTKc_EphR_A2 PTKc_Frk_like B_lectin PTKc_Src_like…	-2.43485
receptor kinases	LOC_Os11g10290	moderately similar to ( 231) AT2G19130 | Symbols: | S-locus lectin protein kinase family protein | chr2:8293789-8296275 FORWARDweakly similar to ( 163) SLSG3_BRAOL S-locus-specific glycoprotein S13 precursor (SLSG-13) (Fragment) - Brassica oleracea (Wild cabbage)B_lectin S_locus_glycop B_lectin protein|S-domain receptor-like protein kinase, putative, expressed	-2.41442
receptor kinases	LOC_Os10g33040	highly similar to ( 715) AT1G35710 | Symbols: | leucine-rich repeat transmembrane protein kinase, putative | chr1:13220940-13224386 FORWARDhighly similar to ( 533) RPK1_IPONI Receptor-like protein kinase precursor (EC 2.7.11.1) - Ipomoea nil (Japanese morning glory) (Pharbitis nil) S_TKc S_TKc Pkinase Pkinase_Tyr PTKc TyrKc PTKc_Srm_Brk SPS1 PTKc_Jak_rpt2 PTKc_Trk PTKc_Fes_like PTKc_EphR PTKc_Csk…	-2.40054
receptor kinases	LOC_Os06g37620	highly similar to ( 636) AT5G57035 | Symbols: | ATP binding / kinase/ protein kinase/ protein serine/threonine kinase/ ubiquitin-protein ligase | chr5:23080743-23083819 FORWARDweakly similar to ( 159) PSKR_DAUCA Phytosulfokine receptor precursor (EC 2.7.11.1) (Phytosulfokine LRR receptor kinase) - Daucus carota (Carrot) S_TKc S_TKc TyrKc Pkinase_Tyr Pkinase PTKc SPS1 STK_N PTKc_Jak_rpt2 PTKc_Src_…	-2.39154
receptor kinases	LOC_Os04g44900	highly similar to ( 703) AT2G37710 | Symbols: RLK | RLK (receptor lectin kinase); kinase | chr2:15814934-15816961 REVERSEmoderately similar to ( 211) PSKR_DAUCA Phytosulfokine receptor precursor (EC 2.7.11.1) (Phytosulfokine LRR receptor kinase) - Daucus carota (Carrot) Lectin_legB S_TKc Pkinase S_TKc Pkinase_Tyr PTKc TyrKc PTKc_EphR SPS1 PTKc_Csk_like PTKc_Jak_rpt2 PTKc_EphR_A2 PTKc_Srm_Brk PTKc…	-2.31407
receptor kinases	LOC_Os10g01100	moderately similar to ( 322) AT1G34300 | Symbols: | lectin protein kinase family protein | chr1:12503450-12505939 FORWARDmoderately similar to ( 299) KPRO_MAIZE Putative receptor protein kinase ZmPK1 precursor (EC 2.7.11.1) - Zea mays (Maize) S_TKc Pkinase S_TKc TyrKc Pkinase_Tyr PTKc PTKc_Csk_like SPS1 PTKc_Trk PTKc_EphR PTKc_Ror PTKc_Jak_rpt2 PTKc_Tec_like PTKc_Src_like PTKc_Itk PTKc_Frk_like P…	-2.28931
receptor kinases	LOC_Os01g05640	highly similar to ( 620) AT3G47570 | Symbols: | leucine-rich repeat transmembrane protein kinase, putative | chr3:17527611-17530748 FORWARDmoderately similar to ( 340) RPK1_IPONI Receptor-like protein kinase precursor (EC 2.7.11.1) - Ipomoea nil (Japanese morning glory) (Pharbitis nil) S_TKc S_TKc Pkinase PTKc TyrKc Pkinase_Tyr PTKc_Jak_rpt2 SPS1 PTKc_Srm_Brk PTKc_Jak2_Jak3_rpt2 PTKc_Csk_like PTK…	-2.28783
receptor kinases	LOC_Os09g23570	moderately similar to ( 397) AT3G17840 | Symbols: RLK902 | RLK902; ATP binding / kinase/ protein serine/threonine kinase | chr3:6106092-6108430 FORWARDweakly similar to ( 119) PSKR_DAUCA Phytosulfokine receptor precursor (EC 2.7.11.1) (Phytosulfokine LRR receptor kinase) - Daucus carota (Carrot) Pkinase S_TKc S_TKc Pkinase_Tyr SPS1 TyrKc PTKc PTKc_Src_like PTKc_Jak_rpt2 PTKc_Csk_like protein|inac…	-2.28191
receptor kinases	LOC_Os08g40090	moderately similar to ( 481) AT4G35470 | Symbols: | leucine-rich repeat family protein | chr4:16846531-16848448 FORWARD COG4886 protein|leucine rich repeat containing protein, expressed	-2.28041
receptor kinases	LOC_Os06g18000	moderately similar to ( 373) AT2G31880 | Symbols: | leucine-rich repeat transmembrane protein kinase, putative | chr2:13554920-13556845 FORWARDweakly similar to ( 154) PSKR_DAUCA Phytosulfokine receptor precursor (EC 2.7.11.1) (Phytosulfokine LRR receptor kinase) - Daucus carota (Carrot) S_TKc S_TKc Pkinase PTKc TyrKc Pkinase_Tyr SPS1 PTKc_Trk PTKc_Jak_rpt2 PTKc_Src_like PTKc_Srm_Brk PTKc_EphR PT…	-2.27713
receptor kinases	LOC_Os04g56430	very weakly similar to (94.4) AT4G05200 | Symbols: | protein kinase family protein | chr4:2679793-2682309 REVERSE protein|cysteine-rich receptor-like protein kinase, putative, expressed	-2.21751
receptor kinases	LOC_Os07g35330	moderately similar to ( 352) AT4G21410 | Symbols: | protein kinase family protein | chr4:11402463-11405025 REVERSEweakly similar to ( 189) RPK1_IPONI Receptor-like protein kinase precursor (EC 2.7.11.1) - Ipomoea nil (Japanese morning glory) (Pharbitis nil) TyrKc Pkinase Pkinase_Tyr PTKc S_TKc S_TKc PTKc_Srm_Brk SPS1 PTKc_Src_like PTKc_Jak_rpt2 PTKc_EGFR_like PTKc_EphR PTKc_Ror PTKc_Trk PTKc_Csk_…	-2.21481
receptor kinases	LOC_Os04g44910	highly similar to ( 686) AT2G37710 | Symbols: RLK | RLK (receptor lectin kinase); kinase | chr2:15814934-15816961 REVERSEmoderately similar to ( 216) PSKR_DAUCA Phytosulfokine receptor precursor (EC 2.7.11.1) (Phytosulfokine LRR receptor kinase) - Daucus carota (Carrot) Lectin_legB Pkinase TyrKc Pkinase_Tyr S_TKc S_TKc PTKc PTKc_Csk_like SPS1 PTKc_Jak_rpt2 PTKc_EphR PTKc_Srm_Brk PTKc_EphR_A2 PTKc…	-2.18828
receptor kinases	LOC_Os07g35340	moderately similar to ( 349) AT4G21410 | Symbols: | protein kinase family protein | chr4:11402463-11405025 REVERSEweakly similar to ( 190) RPK1_IPONI Receptor-like protein kinase precursor (EC 2.7.11.1) - Ipomoea nil (Japanese morning glory) (Pharbitis nil) TyrKc Pkinase_Tyr PTKc S_TKc Pkinase S_TKc PTKc_Srm_Brk PTKc_Src_like SPS1 PTKc_Jak_rpt2 PTKc_Trk PTKc_EphR PTKc_Frk_like PTKc_Csk_like PTKc_…	-2.18331
receptor kinases	LOC_Os10g42190	moderately similar to ( 380) AT4G35470 | Symbols: | leucine-rich repeat family protein | chr4:16846531-16848448 FORWARDvery weakly similar to (90.1) RPK1_IPONI Receptor-like protein kinase precursor (EC 2.7.11.1) - Ipomoea nil (Japanese morning glory) (Pharbitis nil) COG4886 protein|leucine rich repeat containing protein, expressed	-2.11585
receptor kinases	LOC_Os07g35380	moderately similar to ( 396) AT4G23180 | Symbols: CRK10, RLK4 | CRK10 (CYSTEINE-RICH RLK10); ATP binding / kinase/ protein kinase/ protein serine/threonine kinase/ protein tyrosine kinase | chr4:12138171-12140780 FORWARDweakly similar to ( 189) RPK1_IPONI Receptor-like protein kinase precursor (EC 2.7.11.1) - Ipomoea nil (Japanese morning glory) (Pharbitis nil) TyrKc Pkinase_Tyr S_TKc Pkinase PTK…	-2.10704
receptor kinases	LOC_Os04g53994	highly similar to ( 649) AT4G21390 | Symbols: B120 | B120; ATP binding / protein kinase/ protein serine/threonine kinase/ sugar binding | chr4:11394458-11397474 REVERSEmoderately similar to ( 251) KPRO_MAIZE Putative receptor protein kinase ZmPK1 precursor (EC 2.7.11.1) - Zea mays (Maize) TyrKc PTKc Pkinase_Tyr S_TKc Pkinase S_TKc PTKc_Jak_rpt2 PTKc_Frk_like PTKc_Src_like PTKc_Srm_Brk PTKc_Ror PT…	-2.09676
receptor kinases	LOC_Os07g35004	moderately similar to ( 437) AT4G05200 | Symbols: | protein kinase family protein | chr4:2679793-2682309 REVERSEmoderately similar to ( 206) PSKR_DAUCA Phytosulfokine receptor precursor (EC 2.7.11.1) (Phytosulfokine LRR receptor kinase) - Daucus carota (Carrot) TyrKc PTKc Pkinase_Tyr S_TKc S_TKc Pkinase PTKc_Jak_rpt2 PTKc_Src_like PTKc_Srm_Brk PTKc_Frk_like PTKc_EphR SPS1 PTKc_Lck_Blk PTKc_Fes_li…	-2.0896
receptor kinases	LOC_Os02g13850	highly similar to ( 535) AT1G53440 | Symbols: | leucine-rich repeat family protein / protein kinase family protein | chr1:19945959-19951562 FORWARDweakly similar to ( 122) RPK1_IPONI Receptor-like protein kinase precursor (EC 2.7.11.1) - Ipomoea nil (Japanese morning glory) (Pharbitis nil) protein|leucine-rich repeat-containing protein kinase family protein, putative, expressed	-2.06825
receptor kinases	LOC_Os02g12420	highly similar to ( 596) AT3G47570 | Symbols: | leucine-rich repeat transmembrane protein kinase, putative | chr3:17527611-17530748 FORWARDmoderately similar to ( 334) RPK1_IPONI Receptor-like protein kinase precursor (EC 2.7.11.1) - Ipomoea nil (Japanese morning glory) (Pharbitis nil) S_TKc S_TKc Pkinase_Tyr Pkinase TyrKc PTKc PTKc_Jak_rpt2 PTKc_Csk_like PTKc_Srm_Brk PTKc_Src_like PTKc_Trk PTKc_…	-2.06627
receptor kinases	LOC_Os10g38800	highly similar to ( 597) AT1G12460 | Symbols: | leucine-rich repeat transmembrane protein kinase, putative | chr1:4247703-4250444 FORWARDweakly similar to ( 165) PSKR_DAUCA Phytosulfokine receptor precursor (EC 2.7.11.1) (Phytosulfokine LRR receptor kinase) - Daucus carota (Carrot) Pkinase S_TKc S_TKc PTKc Pkinase_Tyr TyrKc PTKc_Jak_rpt2 SPS1 PTKc_Src_like PTKc_Jak2_Jak3_rpt2 PTKc_Csk_like PTKc_A…	-2.04892
receptor kinases	LOC_Os04g52600	highly similar to ( 993) AT1G56130 | Symbols: | leucine-rich repeat family protein / protein kinase family protein | chr1:20994931-21000887 REVERSEmoderately similar to ( 214) NORK_PEA Nodulation receptor kinase precursor (EC 2.7.11.1) - Pisum sativum (Garden pea) TyrKc S_TKc Pkinase_Tyr PTKc Pkinase S_TKc PTKc_Jak_rpt2 PTKc_Srm_Brk PTKc_Src_like PTKc_Trk PTKc_Csk_like PTKc_EphR PTKc_Frk_like SPS…	-2.03679
receptor kinases	LOC_Os05g34950	highly similar to ( 554) AT1G11050 | Symbols: | protein kinase family protein | chr1:3681892-3683769 FORWARDmoderately similar to ( 207) NORK_MEDTR Nodulation receptor kinase precursor (EC 2.7.11.1) (Does not make infections protein 2) (Symbiosis receptor-like kinase) (MtSYMRK) - Medicago truncatula (Barrel medic) S_TKc S_TKc TyrKc Pkinase_Tyr Pkinase PTKc PTKc_Csk_like SPS1 PTKc_Jak_rpt2 PTKc_Tr…	-2.00764
receptor kinases	LOC_Os02g58390	moderately similar to ( 280) AT1G10850 | Symbols: | ATP binding / protein binding / protein kinase/ protein serine/threonine kinase | chr1:3612228-3614343 FORWARDweakly similar to ( 114) PSKR_DAUCA Phytosulfokine receptor precursor (EC 2.7.11.1) (Phytosulfokine LRR receptor kinase) - Daucus carota (Carrot) Pkinase S_TKc S_TKc PTKc Pkinase_Tyr TyrKc SPS1 PTKc_Ror PTKc_Src_like PTKc_Fes_like PTKc_F…	2.13381
receptor kinases	LOC_Os02g05930	highly similar to ( 783) AT1G72300 | Symbols: | leucine-rich repeat transmembrane protein kinase, putative | chr1:27217679-27220966 REVERSEhighly similar to ( 687) PSKR_DAUCA Phytosulfokine receptor precursor (EC 2.7.11.1) (Phytosulfokine LRR receptor kinase) - Daucus carota (Carrot) Pkinase S_TKc S_TKc Pkinase_Tyr TyrKc PTKc PTKc_Src_like PTKc_Csk_like PTKc_Trk SPS1 PTKc_EphR PTKc_Tec_like PTKc_…	2.18789
receptor kinases	LOC_Os01g02360	moderately similar to ( 335) AT5G38280 | Symbols: PR5K | PR5K; kinase/ transmembrane receptor protein serine/threonine kinase | chr5:15293325-15295838 REVERSEweakly similar to ( 194) KPRO_MAIZE Putative receptor protein kinase ZmPK1 precursor (EC 2.7.11.1) - Zea mays (Maize) Pkinase_Tyr TyrKc PTKc S_TKc Pkinase S_TKc PTKc_Src_like PTKc_EphR PTKc_Srm_Brk PTKc_Trk PTKc_Frk_like PTKc_Jak_rpt2 PTKc_A…	2.24673
receptor kinases	LOC_Os11g12530	highly similar to ( 898) AT1G72180 | Symbols: | leucine-rich repeat transmembrane protein kinase, putative | chr1:27164074-27167204 FORWARDmoderately similar to ( 445) RPK1_IPONI Receptor-like protein kinase precursor (EC 2.7.11.1) - Ipomoea nil (Japanese morning glory) (Pharbitis nil) Pkinase S_TKc S_TKc Pkinase_Tyr PTKc TyrKc PTKc_Src_like PTKc_Srm_Brk SPS1 PTKc_Frk_like PTKc_Jak_rpt2 PTKc_EphR…	2.29788
receptor kinases	LOC_Os08g10290	highly similar to ( 972) AT1G56130 | Symbols: | leucine-rich repeat family protein / protein kinase family protein | chr1:20994931-21000887 REVERSEmoderately similar to ( 218) NORK_PEA Nodulation receptor kinase precursor (EC 2.7.11.1) - Pisum sativum (Garden pea) S_TKc TyrKc S_TKc PTKc Pkinase_Tyr Pkinase PTKc_Jak_rpt2 PTKc_Srm_Brk PTKc_Trk PTKc_EphR PTKc_Csk_like PTKc_Src_like PTKc_EGFR_like PT…	2.3176
receptor kinases	LOC_Os09g29600	weakly similar to ( 191) AT1G21270 | Symbols: WAK2 | WAK2; ATP binding / calcium ion binding / protein kinase/ protein serine/threonine kinase | chr1:7444997-7447345 FORWARD protein|OsWAK85 - OsWAK receptor-like cytoplasmic kinase OsWAK-RLCK, expressed	2.36838
receptor kinases	LOC_Os04g48760	nearly identical (1021) AT4G36180 | Symbols: | leucine-rich repeat family protein | chr4:17120209-17123698 REVERSEmoderately similar to ( 315) RPK1_IPONI Receptor-like protein kinase precursor (EC 2.7.11.1) - Ipomoea nil (Japanese morning glory) (Pharbitis nil) Pkinase S_TKc S_TKc PTKc Pkinase_Tyr TyrKc SPS1 PTKc_Jak_rpt2 COG4886 PTKc_Src_like PTKc_Trk PTKc_EphR protein|leucine-rich repeat family…	2.40853
receptor kinases	LOC_Os05g01370	moderately similar to ( 205) AT5G06860 | Symbols: PGIP1, ATPGIP1 | PGIP1 (POLYGALACTURONASE INHIBITING PROTEIN 1); protein binding | chr5:2132373-2133434 FORWARDweakly similar to ( 187) PGIP1_ORYSA Polygalacturonase inhibitor 1 precursor (Polygalacturonase-inhibiting protein) (Floral organ regulator 1) - Oryza sativa (Rice) protein|polygalacturonase inhibitor precursor, putative, expressed	2.41748
receptor kinases	LOC_Os04g56110	moderately similar to ( 261) AT4G32300 | Symbols: SD2-5 | SD2-5 (S-DOMAIN-2 5); carbohydrate binding / kinase/ protein kinase | chr4:15599970-15602435 FORWARDweakly similar to ( 187) KPRO_MAIZE Putative receptor protein kinase ZmPK1 precursor (EC 2.7.11.1) - Zea mays (Maize) Pkinase_Tyr S_TKc TyrKc PTKc Pkinase S_TKc PTKc_EphR PTKc_Src_like PTKc_Srm_Brk SPS1 PTKc_Jak_rpt2 PTKc_EGFR_like PTKc_Csk_…	2.66456
receptor kinases	LOC_Os06g04370	highly similar to ( 695) AT5G51560 | Symbols: | leucine-rich repeat transmembrane protein kinase, putative | chr5:20945807-20948613 FORWARDweakly similar to ( 156) NORK_PEA Nodulation receptor kinase precursor (EC 2.7.11.1) - Pisum sativum (Garden pea) PTKc TyrKc Pkinase_Tyr PTKc_Src_like Pkinase S_TKc PTKc_Jak_rpt2 S_TKc PTKc_Jak2_Jak3_rpt2 PTKc_Tec_like PTKc_Frk_like PTKc_EphR PTKc_Srm_Brk PTKc…	2.68257
receptor kinases	LOC_Os03g56160	moderately similar to ( 458) AT2G37710 | Symbols: RLK | RLK (receptor lectin kinase); kinase | chr2:15814934-15816961 REVERSEweakly similar to ( 125) PSKR_DAUCA Phytosulfokine receptor precursor (EC 2.7.11.1) (Phytosulfokine LRR receptor kinase) - Daucus carota (Carrot) Lectin_legB TyrKc PTKc Pkinase_Tyr Pkinase S_TKc S_TKc protein|lectin-like receptor kinase 7, putative, expressed	2.69295
receptor kinases	LOC_Os08g10300	nearly identical (1016) AT1G56130 | Symbols: | leucine-rich repeat family protein / protein kinase family protein | chr1:20994931-21000887 REVERSEweakly similar to ( 186) NORK_MEDTR Nodulation receptor kinase precursor (EC 2.7.11.1) (Does not make infections protein 2) (Symbiosis receptor-like kinase) (MtSYMRK) - Medicago truncatula (Barrel medic) PTKc TyrKc Pkinase_Tyr S_TKc S_TKc Pkinase PTKc_E…	2.70534
receptor kinases	LOC_Os03g57780	highly similar to ( 679) AT3G03770 | Symbols: | leucine-rich repeat transmembrane protein kinase, putative | chr3:945303-948436 REVERSEweakly similar to ( 144) NORK_MEDTR Nodulation receptor kinase precursor (EC 2.7.11.1) (Does not make infections protein 2) (Symbiosis receptor-like kinase) (MtSYMRK) - Medicago truncatula (Barrel medic) PTKc Pkinase_Tyr S_TKc TyrKc Pkinase S_TKc PTKc_Jak_rpt2 PTK…	2.73058
receptor kinases	LOC_Os01g66250	moderately similar to ( 329) AT1G34300 | Symbols: | lectin protein kinase family protein | chr1:12503450-12505939 FORWARDhighly similar to ( 719) KPRO_MAIZE Putative receptor protein kinase ZmPK1 precursor (EC 2.7.11.1) - Zea mays (Maize) Pkinase Pkinase_Tyr S_TKc TyrKc S_TKc PTKc PTKc_Jak_rpt2 SPS1 PTKc_EphR PTKc_EphR_A2 PTKc_InsR_like B_lectin PTKc_Csk_like PTKc_EphR_A PTKc_EGFR_like PTKc_EphR_…	2.77666
receptor kinases	LOC_Os02g42780	highly similar to ( 582) AT2G37710 | Symbols: RLK | RLK (receptor lectin kinase); kinase | chr2:15814934-15816961 REVERSEweakly similar to ( 196) PSKR_DAUCA Phytosulfokine receptor precursor (EC 2.7.11.1) (Phytosulfokine LRR receptor kinase) - Daucus carota (Carrot) Lectin_legB Pkinase S_TKc S_TKc Pkinase_Tyr TyrKc PTKc PTKc_EphR PTKc_Jak_rpt2 SPS1 PTKc_EphR_A2 PTKc_Tec_like PTKc_Srm_Brk PTKc_Frk…	2.85288
receptor kinases	LOC_Os01g12410	highly similar to ( 526) AT2G19130 | Symbols: | S-locus lectin protein kinase family protein | chr2:8293789-8296275 FORWARDmoderately similar to ( 260) KPRO_MAIZE Putative receptor protein kinase ZmPK1 precursor (EC 2.7.11.1) - Zea mays (Maize) Pkinase S_TKc TyrKc S_TKc Pkinase_Tyr PTKc PTKc_Src_like PTKc_Csk_like PTKc_EphR PTKc_Frk_like PTKc_Jak_rpt2 PTKc_Trk PTKc_Srm_Brk PTKc_Lck_Blk PTKc_EphR_…	2.86212
receptor kinases	LOC_Os08g28870	highly similar to ( 780) AT1G28440 | Symbols: HSL1 | HSL1 (HAESA-Like 1); ATP binding / kinase/ protein serine/threonine kinase | chr1:9996914-10000171 FORWARDmoderately similar to ( 278) RPK1_IPONI Receptor-like protein kinase precursor (EC 2.7.11.1) - Ipomoea nil (Japanese morning glory) (Pharbitis nil) S_TKc S_TKc Pkinase_Tyr Pkinase TyrKc PTKc PTKc_Trk SPS1 PTKc_Src_like PTKc_Csk_like PTKc_Ja…	3.01592
receptor kinases	LOC_Os04g15580	moderately similar to ( 399) AT1G11330 | Symbols: | S-locus lectin protein kinase family protein | chr1:3810372-3813416 FORWARDweakly similar to ( 182) PSKR_DAUCA Phytosulfokine receptor precursor (EC 2.7.11.1) (Phytosulfokine LRR receptor kinase) - Daucus carota (Carrot) TyrKc Pkinase_Tyr PTKc S_TKc Pkinase S_TKc PTKc_Jak_rpt2 PTKc_Src_like PTKc_Ror PTKc_Frk_like PTKc_Srm_Brk PTKc_Trk PTKc_InsR_…	3.19267
receptor kinases	LOC_Os04g01310	highly similar to ( 586) AT2G19130 | Symbols: | S-locus lectin protein kinase family protein | chr2:8293789-8296275 FORWARDmoderately similar to ( 247) KPRO_MAIZE Putative receptor protein kinase ZmPK1 precursor (EC 2.7.11.1) - Zea mays (Maize) Pkinase TyrKc Pkinase_Tyr S_TKc PTKc S_TKc PTKc_Csk_like PTKc_Frk_like PTKc_Src_like PTKc_InsR_like PTKc_Trk PTKc_EphR SPS1 PTKc_Itk PTKc_Fes_like PTKc_Te…	3.31232
receptor kinases	LOC_Os11g42450	moderately similar to ( 249) AT1G03440 | Symbols: | leucine-rich repeat family protein | chr1:852681-853874 FORWARDvery weakly similar to (88.2) RPK1_IPONI Receptor-like protein kinase precursor (EC 2.7.11.1) - Ipomoea nil (Japanese morning glory) (Pharbitis nil) protein|leucine-rich repeat family protein, putative, expressed	3.37577
receptor kinases	LOC_Os09g12240	nearly identical (1168) AT1G55610 | Symbols: BRL1 | BRL1 (BRI 1 LIKE); kinase | chr1:20779874-20783374 REVERSEmoderately similar to ( 459) PSKR_DAUCA Phytosulfokine receptor precursor (EC 2.7.11.1) (Phytosulfokine LRR receptor kinase) - Daucus carota (Carrot) Pkinase_Tyr Pkinase TyrKc S_TKc PTKc S_TKc SPS1 PTKc_Jak_rpt2 PTKc_EphR PTKc_Trk PTKc_TrkB PTKc_Syk_like PTKc_EGFR_like PTKc_Csk_like PTKc_…	3.38769
receptor kinases	LOC_Os10g05160	weakly similar to ( 161) AT1G21240 | Symbols: WAK3 | WAK3 (wall associated kinase 3); kinase/ protein serine/threonine kinase | chr1:7434303-7436702 FORWARDweakly similar to ( 123) KPRO_MAIZE Putative receptor protein kinase ZmPK1 precursor (EC 2.7.11.1) - Zea mays (Maize) Pkinase_Tyr TyrKc PTKc S_TKc S_TKc Pkinase PTKc_Csk_like PTKc_Jak_rpt2 PTKc_Fes_like PTKc_Abl PTKc_Trk PTKc_Srm_Brk PTKc_Src_…	3.51013
receptor kinases	LOC_Os01g36790	moderately similar to ( 461) AT1G70520 | Symbols: | protein kinase family protein | chr1:26584888-26587334 REVERSEmoderately similar to ( 201) PSKR_DAUCA Phytosulfokine receptor precursor (EC 2.7.11.1) (Phytosulfokine LRR receptor kinase) - Daucus carota (Carrot) Pkinase_Tyr Pkinase TyrKc S_TKc PTKc S_TKc SPS1 PTKc_Src_like PTKc_Srm_Brk PTKc_EphR PTKc_Jak_rpt2 PTKc_Csk_like PTKc_Frk_like PTKc_Lck…	3.53645
receptor kinases	LOC_Os11g31540	weakly similar to ( 197) AT1G34210 | Symbols: SERK2, ATSERK2 | SERK2 (SOMATIC EMBRYOGENESIS RECEPTOR-LIKE KINASE 2); kinase | chr1:12459078-12462752 FORWARDweakly similar to ( 134) RPK1_IPONI Receptor-like protein kinase precursor (EC 2.7.11.1) - Ipomoea nil (Japanese morning glory) (Pharbitis nil) protein|BRASSINOSTEROID INSENSITIVE 1-associated receptor kinase 1 precursor, putative, expressed	3.54739
receptor kinases	LOC_Os07g01710	highly similar to ( 897) AT5G53890 | Symbols: | leucine-rich repeat transmembrane protein kinase, putative | chr5:21877235-21880345 FORWARDhighly similar to ( 805) PSKR_DAUCA Phytosulfokine receptor precursor (EC 2.7.11.1) (Phytosulfokine LRR receptor kinase) - Daucus carota (Carrot) S_TKc S_TKc Pkinase TyrKc Pkinase_Tyr PTKc PTKc_EphR SPS1 PTKc_Src_like PTKc_Srm_Brk PTKc_Jak_rpt2 PTKc_Csk_like P…	3.59719
receptor kinases	LOC_Os05g42210	highly similar to ( 739) AT4G21380 | Symbols: ARK3 | ARK3 (A. THALIANA RECEPTOR KINASE 3); kinase/ transmembrane receptor protein serine/threonine kinase | chr4:11389219-11393090 REVERSEmoderately similar to ( 288) SLSG6_BRAOL S-locus-specific glycoprotein S6 precursor (SLSG-6) - Brassica oleracea (Wild cabbage) TyrKc Pkinase_Tyr PTKc S_locus_glycop S_TKc Pkinase S_TKc PTKc_Srm_Brk PTKc_Ror SPS1 …	3.6115
receptor kinases	LOC_Os05g48660	moderately similar to ( 399) AT4G18640 | Symbols: MRH1 | MRH1 (morphogenesis of root hair 1); ATP binding / protein binding / protein kinase/ protein serine/threonine kinase/ protein tyrosine kinase | chr4:10260481-10263577 FORWARDweakly similar to ( 110) NORK_MEDTR Nodulation receptor kinase precursor (EC 2.7.11.1) (Does not make infections protein 2) (Symbiosis receptor-like kinase) (MtSYMRK) -…	3.71525
receptor kinases	LOC_Os02g48080	moderately similar to ( 399) AT1G11330 | Symbols: | S-locus lectin protein kinase family protein | chr1:3810372-3813416 FORWARDmoderately similar to ( 219) NORK_PEA Nodulation receptor kinase precursor (EC 2.7.11.1) - Pisum sativum (Garden pea) TyrKc Pkinase_Tyr PTKc S_TKc Pkinase S_TKc PTKc_Jak_rpt2 PTKc_Srm_Brk PTKc_Src_like PTKc_Csk_like PTKc_Fes_like PTKc_ALK_LTK PTKc_Ror PTKc_Syk_like PTKc_E…	3.84294
receptor kinases	LOC_Os01g66610	highly similar to ( 744) AT2G19130 | Symbols: | S-locus lectin protein kinase family protein | chr2:8293789-8296275 FORWARDmoderately similar to ( 260) SLSG3_BRAOL S-locus-specific glycoprotein S13 precursor (SLSG-13) (Fragment) - Brassica oleracea (Wild cabbage) Pkinase S_TKc Pkinase_Tyr S_TKc TyrKc PTKc S_locus_glycop PTKc_Csk_like SPS1 PTKc_Frk_like PTKc_Src_like PTKc_EphR PTKc_Jak_rpt2 PTKc_E…	3.97783
receptor kinases	LOC_Os06g38990	nearly identical (1196) AT1G34110 | Symbols: | leucine-rich repeat transmembrane protein kinase, putative | chr1:12417331-12421189 REVERSEmoderately similar to ( 500) RPK1_IPONI Receptor-like protein kinase precursor (EC 2.7.11.1) - Ipomoea nil (Japanese morning glory) (Pharbitis nil) Pkinase Pkinase_Tyr TyrKc S_TKc S_TKc PTKc PTKc_Jak_rpt2 PTKc_Src_like SPS1 PTKc_Trk PTKc_Srm_Brk PTKc_DDR PTKc_F…	5.08948
receptor kinases	LOC_Os08g38560	nearly identical (1160) AT5G56040 | Symbols: | leucine-rich repeat protein kinase, putative | chr5:22695050-22698410 FORWARDhighly similar to ( 531) RPK1_IPONI Receptor-like protein kinase precursor (EC 2.7.11.1) - Ipomoea nil (Japanese morning glory) (Pharbitis nil) Pkinase S_TKc S_TKc Pkinase_Tyr TyrKc PTKc SPS1 PTKc_Jak_rpt2 PTKc_Tec_like PTKc_Src_like PTKc_Ack_like PTKc_Csk_like PTKc_EphR_A2 …	5.29294
receptor kinases	LOC_Os08g02440	highly similar to ( 631) AT5G51560 | Symbols: | leucine-rich repeat transmembrane protein kinase, putative | chr5:20945807-20948613 FORWARDweakly similar to ( 147) NORK_PEA Nodulation receptor kinase precursor (EC 2.7.11.1) - Pisum sativum (Garden pea) TyrKc PTKc Pkinase_Tyr PTKc_Jak_rpt2 PTKc_Srm_Brk PTKc_Tec_like PTKc_Jak2_Jak3_rpt2 PTKc_Src_like S_TKc Pkinase PTKc_Tec_Rlk S_TKc PTKc_Itk PTKc_C…	5.63846
receptor kinases	LOC_Os01g43340	moderately similar to ( 395) AT4G23160 | Symbols: | protein kinase family protein | chr4:12129485-12134086 FORWARDmoderately similar to ( 367) POLX_TOBAC Retrovirus-related Pol polyprotein from transposon TNT 1-94 [Includes: Protease (EC 3	Day2 specific
receptor kinases	LOC_Os12g26940	moderately similar to ( 385) AT1G27320 | Symbols: AHK3 | AHK3 (ARABIDOPSIS HISTIDINE KINASE 3); cytokinin receptor/ osmosensor/ protein histidine kinase | chr1:9487780-9492027 FORWARDweakly similar to ( 164) NORK_PEA Nodulation receptor kinase precursor (EC 2	Day2 specific
sugar and nutrient	LOC_Os02g51970	moderately similar to ( 317) AT4G08950 | Symbols: EXO | EXO (EXORDIUM) | chr4:5740378-5741322 FORWARDPhi_1 protein|phosphate-induced protein 1 conserved region domain containing protein, expressed	-2.9711
sugar and nutrient	LOC_Os02g30190	protein|expressed protein	-2.56967
sugar and nutrient	LOC_Os07g44330	highly similar to ( 546) AT3G06483 | Symbols: PDK, ATPDHK | PDK (PYRUVATE DEHYDROGENASE KINASE); ATP binding / histidine phosphotransfer kinase/ pyruvate dehydrogenase (acetyl-transferring) kinase | chr3:1990727-1992581 REVERSE protein|kinase, putative, expressed	2.01664
sugar and nutrient	LOC_Os02g09630	protein|GA20292-PA, putative, expressed	-4.30715
sugar and nutrient	LOC_Os02g52000	moderately similar to ( 289) AT4G08950 | Symbols: EXO | EXO (EXORDIUM) | chr4:5740378-5741322 FORWARDPhi_1 protein|phosphate-induced protein 1 conserved region domain containing protein, expressed	-4.0177
sugar and nutrient	LOC_Os06g11650	moderately similar to ( 262) AT5G64260 | Symbols: EXL2 | EXL2 (EXORDIUM LIKE 2) | chr5:25703980-25704897 FORWARDPhi_1 protein|phosphate-induced protein 1 conserved region domain containing protein, expressed	-3.37835
sugar and nutrient	LOC_Os04g52950	protein|nitrate-induced NOI protein, expressed	-3.10491

## Sheet: Hormone signalling
Hormone signalling related transcripts in coleoptile senescence (DEGs-99, Senescence specific-6)
Category	Locus ID	Description	log2(fold_change)
abscisic acid	LOC_Os02g42430	weakly similar to ( 170) AT5G08350 | Symbols: | GRAM domain-containing protein / ABA-responsive protein-related | chr5:2686417-2687175 REVERSE protein|GEM, putative, expressed	-4.30912
abscisic acid	LOC_Os04g44500	weakly similar to ( 182) AT5G08350 | Symbols: | GRAM domain-containing protein / ABA-responsive protein-related | chr5:2686417-2687175 REVERSE protein|GEM, putative, expressed	-3.23484
abscisic acid	LOC_Os04g44510	weakly similar to ( 183) AT5G08350 | Symbols: | GRAM domain-containing protein / ABA-responsive protein-related | chr5:2686417-2687175 REVERSE protein|GEM, putative, expressed	-2.99168
abscisic acid	LOC_Os10g34730	weakly similar to ( 180) AT5G23370 | Symbols: | GRAM domain-containing protein / ABA-responsive protein-related | chr5:7863542-7864201 REVERSE protein|GEM, putative, expressed	-2.2591
abscisic acid	LOC_Os08g36440	weakly similar to ( 135) AT5G50720 | Symbols: ATHVA22E, HVA22E | ATHVA22E | chr5:20633442-20634502 REVERSEweakly similar to ( 197) HVA22_HORVU Protein HVA22 - Hordeum vulgare (Barley) TB2_DP1_HVA22 protein|HVA22, putative, expressed	2.00332
abscisic acid	LOC_Os06g10880	weakly similar to ( 124) AT3G56850 | Symbols: AREB3, DPBF3 | AREB3 (ABA-RESPONSIVE ELEMENT BINDING PROTEIN 3); DNA binding / transcription activator/ transcription factor | chr3:21046554-21047894 REVERSE protein|bZIP transcription factor, putative, expressed	2.23095
abscisic acid	LOC_Os03g57720	weakly similar to ( 141) AT5G20960 | Symbols: AAO1, AO1, ATAO, ATAO1 | AAO1 (ARABIDOPSIS ALDEHYDE OXIDASE 1); aldehyde oxidase/ indole-3-acetaldehyde oxidase | chr5:7116783-7122338 FORWARDweakly similar to ( 196) ALDO3_ORYSA Probable aldehyde oxidase 3 (EC 1.2.3.1) (AO-3) - Oryza sativa (Rice) protein|aldehyde oxidase 2, putative, expressed	3.13067
abscisic acid	LOC_Os12g29400	moderately similar to ( 265) AT5G13200 | Symbols: | GRAM domain-containing protein / ABA-responsive protein-related | chr5:4207081-4208079 FORWARD protein|GRAM domain containing protein, expressed	3.1342
abscisic acid	LOC_Os04g46470	highly similar to ( 571) AT2G44990 | Symbols: CCD7, MAX3, ATCCD7 | CCD7 (CAROTENOID CLEAVAGE DIOXYGENASE 7); 9-cis-epoxycarotenoid dioxygenase | chr2:18558938-18561621 FORWARD COG3670 RPE65 protein|carotenoid cleavage dioxygenase 7, chloroplast precursor, putative, expressed	3.30358
abscisic acid	LOC_Os09g28310	weakly similar to ( 115) AT3G19290 | Symbols: ABF4, AREB2 | ABF4 (ABRE BINDING FACTOR 4); DNA binding / protein binding / transcription activator/ transcription factor | chr3:6687956-6689713 FORWARD protein|bZIP transcription factor, putative, expressed	3.43697
abscisic acid	LOC_Os07g05940	highly similar to ( 729) AT1G78390 | Symbols: NCED9, ATNCED9 | NCED9 (NINE-CIS-EPOXYCAROTENOID DIOXYGENASE 9); 9-cis-epoxycarotenoid dioxygenase | chr1:29490895-29492868 REVERSE RPE65 COG3670 protein|9-cis-epoxycarotenoid dioxygenase 1, chloroplast precursor, putative, expressed	3.43778
abscisic acid	LOC_Os03g57690	nearly identical (1400) AT5G20960 | Symbols: AAO1, AO1, ATAO, ATAO1 | AAO1 (ARABIDOPSIS ALDEHYDE OXIDASE 1); aldehyde oxidase/ indole-3-acetaldehyde oxidase | chr5:7116783-7122338 FORWARDnearly identical (2645) ALDO2_ORYSA Probable aldehyde oxidase 2 (EC 1.2.3.1) (AO-2) - Oryza sativa (Rice) Ald_Xan_dh_C2 XdhB CoxL PRK09970 XdhA PRK09800 FAD_binding_5 CoxS Ald_Xan_dh_C Fer2_2 PRK11433 CO_deh_flav…	3.45488
abscisic acid	LOC_Os07g18120	nearly identical (1394) AT2G27150 | Symbols: AAO3 | AAO3 (Abscisic ALDEHYDE OXIDASE 3); abscisic aldehyde oxidase/ aldehyde oxidase/ indole-3-acetaldehyde oxidase | chr2:11601952-11607014 FORWARDnearly identical (2582) ALDOL_ORYSA Putative aldehyde oxidase-like protein - Oryza sativa (Rice) Ald_Xan_dh_C2 XdhB CoxL PRK09970 XdhA FAD_binding_5 PRK09800 CoxS Ald_Xan_dh_C Fer2_2 PRK11433 CO_deh_flav_…	3.52425
abscisic acid	LOC_Os02g47510	highly similar to ( 605) AT4G19170 | Symbols: NCED4 | NCED4 (NINE-CIS-EPOXYCAROTENOID DIOXYGENASE 4) | chr4:10481835-10483622 FORWARD RPE65 COG3670 protein|9-cis-epoxycarotenoid dioxygenase 1, chloroplast precursor, putative, expressed	3.73342
abscisic acid	LOC_Os08g28240	weakly similar to ( 197) AT3G63520 | Symbols: CCD1, ATCCD1, ATNCED1, NCED1 | CCD1 (CAROTENOID CLEAVAGE DIOXYGENASE 1); 9-cis-epoxycarotenoid dioxygenase | chr3:23452940-23455896 FORWARD RPE65 COG3670 protein|carotenoid cleavage dioxygenase, putative, expressed	4.01357
abscisic acid	LOC_Os11g30500	weakly similar to ( 150) AT4G24960 | Symbols: ATHVA22D | ATHVA22D | chr4:12828401-12828982 FORWARDweakly similar to ( 160) HVA22_HORVU Protein HVA22 - Hordeum vulgare (Barley) TB2_DP1_HVA22 YOP1 protein|HVA22, putative, expressed	4.10945
auxin	LOC_Os09g37495	protein|auxin responsive protein, putative, expressed	-5.2877
auxin	LOC_Os09g37490	very weakly similar to (87.4) AT1G29450 | Symbols: | auxin-responsive protein, putative | chr1:10305981-10306406 REVERSE protein|OsSAUR54 - Auxin-responsive SAUR gene family member, expressed	-5.06586
auxin	LOC_Os09g37480	very weakly similar to (99.4) AT5G27780 | Symbols: | auxin-responsive family protein | chr5:9838885-9839313 REVERSE protein|OsSAUR53 - Auxin-responsive SAUR gene family member, expressed	-5.04092
auxin	LOC_Os01g67030	moderately similar to ( 235) AT3G07570 | Symbols: | membrane protein, putative | chr3:2418205-2420206 REVERSE B561 protein|auxin-responsive protein, putative, expressed	-4.27834
auxin	LOC_Os09g37500	very weakly similar to (92.8) AT1G29420 | Symbols: | FUNCTIONS IN: molecular_function unknown; INVOLVED IN: response to auxin stimulus; LOCATED IN: cellular_component unknown; CONTAINS InterPro DOMAIN/s: Auxin responsive SAUR protein (InterPro:IPR003676); BEST Arabidopsis thaliana protein match is: SAUR68 (SMALL AUXIN UPREGULATED 68) (TAIR:AT1G29510.1); Has 372 Blast hits to 362 proteins in 16 sp…	-3.77899
auxin	LOC_Os01g67010	weakly similar to ( 113) AT3G07570 | Symbols: | membrane protein, putative | chr3:2418205-2420206 REVERSE B561 protein|expressed protein	-3.54006
auxin	LOC_Os05g05180	moderately similar to ( 227) AT5G13320 | Symbols: PBS3, GDG1, WIN3, GH3.12 | PBS3 (AVRPPHB SUSCEPTIBLE 3) | chr5:4268902-4270896 FORWARDhighly similar to ( 769) GH36_ORYSA Probable indole-3-acetic acid-amido synthetase GH3.6 (EC 6.3.2.-) (Auxin-responsive GH3-like protein 6) (OsGH3-6) - Oryza sativa (Rice)GH3 protein|OsGH3.6 - Probable indole-3-acetic acid-amido synthetase, expressed	-3.31715
auxin	LOC_Os09g37410	very weakly similar to (87.0) AT1G29500 | Symbols: | auxin-responsive protein, putative | chr1:10321290-10321697 FORWARD protein|OsSAUR46 - Auxin-responsive SAUR gene family member, expressed	-3.28208
auxin	LOC_Os09g37350	very weakly similar to (80.1) AT1G29430 | Symbols: | auxin-responsive family protein | chr1:10302801-10303226 REVERSE protein|OsSAUR40 - Auxin-responsive SAUR gene family member, expressed	-2.85385
auxin	LOC_Os04g41810	moderately similar to ( 258) AT3G07570 | Symbols: | membrane protein, putative | chr3:2418205-2420206 REVERSE B561 protein|expressed protein	-2.58432
auxin	LOC_Os09g26610	weakly similar to ( 146) AT3G43120 | Symbols: | auxin-responsive protein-related | chr3:15094644-15095312 FORWARDAuxin_inducible protein|OsSAUR38 - Auxin-responsive SAUR gene family member, expressed	-2.44227
auxin	LOC_Os08g02520	very weakly similar to (82.4) AT4G38860 | Symbols: | auxin-responsive protein, putative | chr4:18130357-18130674 FORWARDvery weakly similar to (80.9) AXX15_SOYBN Auxin-induced protein X15 - Glycine max (Soybean)Auxin_inducible protein|OsSAUR31 - Auxin-responsive SAUR gene family member, expressed	-2.34645
auxin	LOC_Os02g12890	moderately similar to ( 439) AT2G26170 | Symbols: CYP711A1 | CYP711A1; electron carrier/ heme binding / iron ion binding / monooxygenase/ oxygen binding | chr2:11141703-11143270 FORWARD p450 CypX protein|cytochrome P450, putative, expressed	-2.26633
auxin	LOC_Os04g58280	weakly similar to ( 180) AT4G27450 | Symbols: | unknown protein | chr4:13727665-13728683 REVERSEweakly similar to ( 109) TSJT1_TOBAC Stem-specific protein TSJT1 - Nicotiana tabacum (Common tobacco)Wali7 protein|stem-specific protein TSJT1, putative, expressed	-2.21018
auxin	LOC_Os02g07110	Auxin_inducible protein|OsSAUR6 - Auxin-responsive SAUR gene family member, expressed	-2.01019
auxin	LOC_Os03g58170	moderately similar to ( 301) AT3G22850 | Symbols: | unknown protein | chr3:8089067-8090275 FORWARDweakly similar to ( 105) TSJT1_TOBAC Stem-specific protein TSJT1 - Nicotiana tabacum (Common tobacco)Wali7 protein|stem-specific protein TSJT1, putative, expressed	2.00183
auxin	LOC_Os11g05050	moderately similar to ( 321) AT5G19140 | Symbols: ATAILP1, AILP1 | AILP1 | chr5:6423398-6425785 FORWARDweakly similar to ( 109) TSJT1_TOBAC Stem-specific protein TSJT1 - Nicotiana tabacum (Common tobacco)Wali7 protein|stem-specific protein TSJT1, putative, expressed	2.15171
auxin	LOC_Os09g32470	moderately similar to ( 290) AT5G47530 | Symbols: | auxin-responsive protein, putative | chr5:19281471-19282870 FORWARD B561 DUF568 protein|membrane protein, putative, expressed	2.20983
auxin	LOC_Os01g43090	moderately similar to ( 394) AT1G60690 | Symbols: | aldo/keto reductase family protein | chr1:22349892-22351668 REVERSEmoderately similar to ( 372) A115_TOBAC Auxin-induced protein PCNT115 - Nicotiana tabacum (Common tobacco) Tas Aldo_ket_red ARA1 COG4989 PRK10376 COG1453 PRK09912 PRK10625 dkgB protein|oxidoreductase, aldo/keto reductase family protein, putative, expressed	2.22725
auxin	LOC_Os02g52990	protein|OsSAUR12 - Auxin-responsive SAUR gene family member, expressed	2.31672
auxin	LOC_Os04g52670	protein|OsSAUR21 - Auxin-responsive SAUR gene family member, expressed	2.33499
auxin	LOC_Os03g09900	moderately similar to ( 357) AT3G25290 | Symbols: | auxin-responsive family protein | chr3:9208955-9210353 FORWARD B561 DUF568 protein|membrane protein, putative, expressed	2.49371
auxin	LOC_Os08g41290	weakly similar to ( 103) AT3G07390 | Symbols: AIR12 | AIR12; extracellular matrix structural constituent | chr3:2365452-2366273 FORWARD protein|AIR12, putative, expressed	2.5013
auxin	LOC_Os04g26920	moderately similar to ( 227) AT1G60710 | Symbols: ATB2 | ATB2; oxidoreductase | chr1:22355073-22356627 REVERSEmoderately similar to ( 247) IN22_MAIZE IN2-2 protein - Zea mays (Maize) Tas COG1453 protein|oxidoreductase, aldo/keto reductase family protein, putative, expressed	2.50189
auxin	LOC_Os05g48270	moderately similar to ( 307) AT3G61750 | Symbols: | auxin-responsive protein -related | chr3:22857897-22859254 REVERSE B561 protein|auxin-responsive protein, putative, expressed	2.52615
auxin	LOC_Os01g63230	highly similar to ( 614) AT2G37980 | Symbols: | unknown protein | chr2:15894162-15897452 REVERSEDUF246 protein|growth regulator related protein, putative, expressed	2.65075
auxin	LOC_Os06g50040	Auxin_inducible protein|OsSAUR29 - Auxin-responsive SAUR gene family member, expressed	3.02159
auxin	LOC_Os04g26870	moderately similar to ( 484) AT1G60730 | Symbols: | aldo/keto reductase family protein | chr1:22358613-22360082 REVERSEmoderately similar to ( 451) A115_TOBAC Auxin-induced protein PCNT115 - Nicotiana tabacum (Common tobacco) Tas Aldo_ket_red ARA1 PRK10376 PRK09912 COG4989 PRK10625 COG1453 dkgB protein|oxidoreductase, aldo/keto reductase family protein, putative, expressed	4.65004
auxin	LOC_Os03g62060	moderately similar to ( 387) AT3G02875 | Symbols: ILR1 | ILR1 (IAA-LEUCINE RESISTANT 1); IAA-Leu conjugate hydrolase/ IAA-Phe conjugate hydrolase/ metallopeptidase | chr3:631993-633859 FORWARDAbgB Peptidase_M20 protein|hydrolase, putative, expressed	4.871
auxin	LOC_Os10g28320	moderately similar to ( 373) AT1G60690 | Symbols: | aldo/keto reductase family protein | chr1:22349892-22351668 REVERSEmoderately similar to ( 345) A115_TOBAC Auxin-induced protein PCNT115 - Nicotiana tabacum (Common tobacco) Tas Aldo_ket_red ARA1 PRK10376 COG4989 PRK09912 COG1453 PRK10625 dkgB dkgA protein|oxidoreductase, aldo/keto reductase family protein, putative, expressed	5.30283
brassinosteroid	LOC_Os03g04340	highly similar to ( 532) AT1G20330 | Symbols: SMT2, CVP1, FRL1 | SMT2 (STEROL METHYLTRANSFERASE 2); S-adenosylmethionine-dependent methyltransferase | chr1:7038968-7040053 REVERSEhighly similar to ( 726) SMT2_ORYSA 24-methylenesterol C-methyltransferase 2 (EC 2.1.1.143) (24-sterol C-methyltransferase 2) (Sterol-C-methyltransferase 2) - Oryza sativa (Rice) Sterol_MT_C Methyltransf_11 UbiE PRK08317…	-2.09156
brassinosteroid	LOC_Os07g28110	moderately similar to ( 256) AT1G11680 | Symbols: CYP51G1, EMB1738, CYP51A2, CYP51 | CYP51G1 (CYTOCHROME P450 51G1); oxygen binding / sterol 14-demethylase | chr1:3938925-3940585 FORWARDmoderately similar to ( 273) CP51_SORBI Cytochrome P450 51 (EC 1.14.13.70) (CYPLI) (P450-LIA1) (Obtusifoliol 14-alpha demethylase) - Sorghum bicolor (Sorghum) (Sorghum vulgare) p450 CypX protein|cytochrome P450, p…	3.23683
brassinosteroid	LOC_Os03g12910	highly similar to ( 788) AT1G58440 | Symbols: XF1, SQE1 | XF1; squalene monooxygenase | chr1:21714094-21717246 REVERSEhighly similar to ( 806) ERG1_PANGI Squalene monooxygenase (EC 1.14.99.7) (Squalene epoxidase) (SE) - Panax ginseng (Korean ginseng) SE UbiH FixC PRK07045 PRK06185 protein|squalene monooxygenase, putative, expressed	4.81223
brassinosteroid	LOC_Os01g48570	moderately similar to ( 290) AT1G52155 | Symbols: | unknown protein | chr1:19418306-19419591 FORWARD protein|expressed protein	Day2 specific
cytokinin	LOC_Os01g56810	highly similar to ( 658) AT1G75450 | Symbols: CKX5, ATCKX5, ATCKX6 | CKX5 (CYTOKININ OXIDASE 5); cytokinin dehydrogenase | chr1:28315248-28318064 REVERSEmoderately similar to ( 427) CKX1_MAIZE Cytokinin dehydrogenase 1 precursor (EC 1.5.99.12) (Cytokinin oxidase 1) (CKO 1) (COX 1) (ZmCKX1) - Zea mays (Maize) Cytokin-bind GlcD FAD_binding_4 protein|cytokinin dehydrogenase precursor, putative, expr…	-3.66915
cytokinin	LOC_Os06g44410	highly similar to ( 795) AT5G10720 | Symbols: AHK5, CKI2 | AHK5 (ARABIDOPSIS HISTIDINE KINASE 5); protein histidine kinase | chr5:3386835-3390541 FORWARDweakly similar to ( 127) ETR1_TOBAC Ethylene receptor (EC 2.7.13.3) (NT-ETR1) - Nicotiana tabacum (Common tobacco) PRK11107 PRK10841 REC PRK11466 BaeS REC PRK11091 CheY Response_reg HATPase_c KdpD HATPase_c PRK09959 HATPase_c VicK protein|histidi…	-2.09605
cytokinin	LOC_Os01g09260	moderately similar to ( 412) AT4G29740 | Symbols: CKX4, ATCKX4 | CKX4 (CYTOKININ OXIDASE 4); amine oxidase/ cytokinin dehydrogenase | chr4:14566351-14568754 FORWARDhighly similar to ( 598) CKX1_MAIZE Cytokinin dehydrogenase 1 precursor (EC 1	Day2 specific
ethylene	LOC_Os06g39240	weakly similar to ( 115) AT3G24500 | Symbols: MBF1C, ATMBF1C | MBF1C (MULTIPROTEIN BRIDGING FACTOR 1C); DNA binding / transcription coactivator/ transcription factor | chr3:8918755-8919201 FORWARD protein|endothelial differentiation-related factor 1, putative, expressed	-4.71489
ethylene	LOC_Os01g39860	moderately similar to ( 248) AT2G19590 | Symbols: ACO1 | ACO1 (ACC OXIDASE 1); 1-aminocyclopropane-1-carboxylate oxidase | chr2:8476239-8477354 REVERSEmoderately similar to ( 211) ACCO1_ORYSA 1-aminocyclopropane-1-carboxylate oxidase 1 (EC 1.14.17.4) (ACC oxidase 1) (Ethylene-forming enzyme) (EFE) - Oryza sativa (Rice) PcbC protein|1-aminocyclopropane-1-carboxylate oxidase protein, putative, expr…	-4.19966
ethylene	LOC_Os05g36100	AP2 AP2 protein|AP2 domain containing protein, expressed	-3.78546
ethylene	LOC_Os01g19820	weakly similar to ( 140) AT3G62550 | Symbols: | universal stress protein (USP) family protein | chr3:23136194-23137074 FORWARDUsp USP_Like protein|universal stress protein domain containing protein, putative, expressed	-3.74159
ethylene	LOC_Os05g49010	AP2 AP2 protein|AP2 domain containing protein, expressed	-3.11647
ethylene	LOC_Os03g19270	weakly similar to ( 125) AT3G62550 | Symbols: | universal stress protein (USP) family protein | chr3:23136194-23137074 FORWARDUsp protein|universal stress protein domain containing protein, putative, expressed	-3.06605
ethylene	LOC_Os09g39850	weakly similar to ( 117) AT3G23240 | Symbols: ERF1, ATERF1 | ERF1 (ETHYLENE RESPONSE FACTOR 1); DNA binding / transcription activator/ transcription factor | chr3:8295705-8296361 FORWARDvery weakly similar to (90.5) ERF5_NICSY Ethylene-responsive transcription factor 5 (Ethylene-responsive element-binding factor 5 homolog) (EREBP-4) (NsERF4) - Nicotiana sylvestris (Wood tobacco)AP2 AP2 protein|AP…	-2.98421
ethylene	LOC_Os05g05670	moderately similar to ( 202) AT1G77330 | Symbols: | 1-aminocyclopropane-1-carboxylate oxidase, putative / ACC oxidase, putative | chr1:29063215-29064447 REVERSEweakly similar to ( 174) ACCO1_MALDO 1-aminocyclopropane-1-carboxylate oxidase 1 (EC 1.14.17.4) (ACC oxidase 1) (Ethylene-forming enzyme) (EFE) (Protein AP4) (PAE12) - Malus domestica (Apple) (Malus sylvestris) PcbC protein|1-aminocyclopro…	-2.73532
ethylene	LOC_Os09g27820	moderately similar to ( 408) AT1G05010 | Symbols: EFE, ACO4, EAT1 | EFE (ETHYLENE-FORMING ENZYME); 1-aminocyclopropane-1-carboxylate oxidase | chr1:1431419-1432695 REVERSEhighly similar to ( 612) ACCO1_ORYSA 1-aminocyclopropane-1-carboxylate oxidase 1 (EC 1.14.17.4) (ACC oxidase 1) (Ethylene-forming enzyme) (EFE) - Oryza sativa (Rice) PcbC 2OG-FeII_Oxy protein|1-aminocyclopropane-1-carboxylate ox…	-2.69409
ethylene	LOC_Os03g03034	moderately similar to ( 460) AT5G24530 | Symbols: DMR6 | DMR6 (DOWNY MILDEW RESISTANT 6); oxidoreductase/ oxidoreductase, acting on paired donors, with incorporation or reduction of molecular oxygen, 2-oxoglutarate as one donor, and incorporation of one atom each of oxygen into both donors | chr5:8378964-8383154 FORWARDmoderately similar to ( 233) FL3H_MALDO Naringenin,2-oxoglutarate 3-dioxygenas…	-2.59296
ethylene	LOC_Os04g46250	weakly similar to ( 113) AT5G47230 | Symbols: ERF5, ATERF-5, ATERF5 | ERF5 (ETHYLENE RESPONSIVE ELEMENT BINDING FACTOR 5); DNA binding / transcription activator/ transcription factor | chr5:19180072-19180974 FORWARDweakly similar to ( 110) ERF5_NICSY Ethylene-responsive transcription factor 5 (Ethylene-responsive element-binding factor 5 homolog) (EREBP-4) (NsERF4) - Nicotiana sylvestris (Wood to…	-2.44605
ethylene	LOC_Os09g18450	moderately similar to ( 239) AT1G17020 | Symbols: SRG1, ATSRG1 | SRG1 (SENESCENCE-RELATED GENE 1); oxidoreductase, acting on diphenols and related substances as donors, oxygen as acceptor / oxidoreductase, acting on paired donors, with incorporation or reduction of molecular oxygen, 2-oxoglutarate as one donor, and inc | chr1:5820258-5821741 FORWARDweakly similar to ( 175) FLS_PETHY Flavonol synt…	-2.34669
ethylene	LOC_Os05g28740	weakly similar to ( 118) AT3G62550 | Symbols: | universal stress protein (USP) family protein | chr3:23136194-23137074 FORWARDUSP_Like Usp protein|universal stress protein domain containing protein, putative, expressed	-2.31927
ethylene	LOC_Os08g36920	very weakly similar to (88.2) AT4G34410 | Symbols: RRTF1 | RRTF1 ({REDOX RESPONSIVE TRANSCRIPTION FACTOR 1); DNA binding / transcription factor | chr4:16451992-16452798 FORWARDAP2 AP2 protein|AP2 domain containing protein, expressed	2.39993
ethylene	LOC_Os02g17680	weakly similar to ( 161) AT4G29100 | Symbols: | ethylene-responsive family protein | chr4:14341140-14344575 FORWARD protein|ethylene-responsive protein related, putative, expressed	2.42805
ethylene	LOC_Os10g39140	moderately similar to ( 456) AT5G24530 | Symbols: DMR6 | DMR6 (DOWNY MILDEW RESISTANT 6); oxidoreductase/ oxidoreductase, acting on paired donors, with incorporation or reduction of molecular oxygen, 2-oxoglutarate as one donor, and incorporation of one atom each of oxygen into both donors | chr5:8378964-8383154 FORWARDmoderately similar to ( 219) FL3H_MALDO Naringenin,2-oxoglutarate 3-dioxygenas…	2.58543
ethylene	LOC_Os09g12970	weakly similar to ( 107) AT3G50150 | Symbols: | unknown protein | chr3:18595809-18597551 REVERSEDUF247 protein|plant protein of unknown function domain containing protein, expressed	2.72823
ethylene	LOC_Os09g35020	protein|AP2 domain containing protein, expressed	2.74889
ethylene	LOC_Os02g53180	moderately similar to ( 374) AT1G05010 | Symbols: EFE, ACO4, EAT1 | EFE (ETHYLENE-FORMING ENZYME); 1-aminocyclopropane-1-carboxylate oxidase | chr1:1431419-1432695 REVERSEmoderately similar to ( 399) ACCO1_ORYSA 1-aminocyclopropane-1-carboxylate oxidase 1 (EC 1.14.17.4) (ACC oxidase 1) (Ethylene-forming enzyme) (EFE) - Oryza sativa (Rice) PcbC 2OG-FeII_Oxy protein|1-aminocyclopropane-1-carboxylat…	2.9283
ethylene	LOC_Os06g14400	moderately similar to ( 241) AT2G30830 | Symbols: | 2-oxoglutarate-dependent dioxygenase, putative | chr2:13132707-13134284 REVERSEweakly similar to ( 200) DV4H_CATRO Desacetoxyvindoline 4-hydroxylase (EC 1.14.11.20) - Catharanthus roseus (Rosy periwinkle) (Madagascar periwinkle) PcbC 2OG-FeII_Oxy protein|1-aminocyclopropane-1-carboxylate oxidase homolog 4, putative, expressed	2.92995
ethylene	LOC_Os09g27750	moderately similar to ( 400) AT1G05010 | Symbols: EFE, ACO4, EAT1 | EFE (ETHYLENE-FORMING ENZYME); 1-aminocyclopropane-1-carboxylate oxidase | chr1:1431419-1432695 REVERSEhighly similar to ( 568) ACCO1_ORYSA 1-aminocyclopropane-1-carboxylate oxidase 1 (EC 1.14.17.4) (ACC oxidase 1) (Ethylene-forming enzyme) (EFE) - Oryza sativa (Rice) PcbC 2OG-FeII_Oxy protein|1-aminocyclopropane-1-carboxylate ox…	3.04433
ethylene	LOC_Os01g57580	weakly similar to ( 136) AT3G20640 | Symbols: | ethylene-responsive protein -related | chr3:7210654-7213199 REVERSE protein|bHelix-loop-helix transcription factor, putative, expressed	3.46911
ethylene	LOC_Os04g44150	moderately similar to ( 340) AT4G21200 | Symbols: ATGA2OX8, GA2OX8 | GA2OX8 (GIBBERELLIN 2-OXIDASE 8); gibberellin 2-beta-dioxygenase | chr4:11302751-11304032 FORWARDweakly similar to ( 138) GAO1D_WHEAT Gibberellin 20 oxidase 1-D (EC 1.14.11.-) (Gibberellin C-20 oxidase 1-D) (GA 20-oxidase 1-D) (Ta20ox1D) (TaGA20ox1-D) (Protein Wga20) - Triticum aestivum (Wheat) PcbC 2OG-FeII_Oxy protein|gibberel…	3.53551
ethylene	LOC_Os03g08490	AP2 AP2 protein|AP2 domain containing protein, expressed	3.57116
ethylene	LOC_Os08g30080	moderately similar to ( 283) AT1G06650 | Symbols: | 2-oxoglutarate-dependent dioxygenase, putative | chr1:2035909-2037186 FORWARDmoderately similar to ( 240) DV4H_CATRO Desacetoxyvindoline 4-hydroxylase (EC 1.14.11.20) - Catharanthus roseus (Rosy periwinkle) (Madagascar periwinkle) PcbC 2OG-FeII_Oxy protein|1-aminocyclopropane-1-carboxylate oxidase homolog 4, putative, expressed	3.96632
ethylene	LOC_Os11g08380	moderately similar to ( 321) AT1G77330 | Symbols: | 1-aminocyclopropane-1-carboxylate oxidase, putative / ACC oxidase, putative | chr1:29063215-29064447 REVERSEmoderately similar to ( 226) ACCO_ACTCH 1-aminocyclopropane-1-carboxylate oxidase (EC 1.14.17.4) (ACC oxidase) (Ethylene-forming enzyme) (EFE) - Actinidia chinensis (Kiwi) (Yangtao) PcbC 2OG-FeII_Oxy protein|1-aminocyclopropane-1-carboxyla…	4.06259
ethylene	LOC_Os02g45010	weakly similar to ( 108) AT1G61660 | Symbols: | basic helix-loop-helix (bHLH) family protein | chr1:22754603-22756171 REVERSE protein|ethylene-responsive protein related, putative, expressed	4.20655
ethylene	LOC_Os03g55220	very weakly similar to (96.7) AT3G19500 | Symbols: | ethylene-responsive protein -related | chr3:6759289-6760893 REVERSE protein|bHelix-loop-helix transcription factor, putative, expressed	5.1621
ethylene	LOC_Os04g49210	moderately similar to ( 410) AT4G10500 | Symbols: | oxidoreductase, 2OG-Fe(II) oxygenase family protein | chr4:6491089-6492342 FORWARDweakly similar to ( 199) FL3H_DIACA Naringenin,2-oxoglutarate 3-dioxygenase (EC 1.14.11.9) (Flavonone-3-hydroxylase) (F3H) (FHT) - Dianthus caryophyllus (Carnation) (Clove pink) PcbC 2OG-FeII_Oxy protein|naringenin,2-oxoglutarate 3-dioxygenase, putative, expressed	5.37906
ethylene	LOC_Os03g18030	moderately similar to ( 368) AT3G11180 | Symbols: | oxidoreductase, 2OG-Fe(II) oxygenase family protein | chr3:3504249-3506688 FORWARDweakly similar to ( 177) FLS_PETHY Flavonol synthase/flavanone 3-hydroxylase (EC 1.14.11.23) (EC 1.14.11.9) (FLS) - Petunia hybrida (Petunia) PcbC 2OG-FeII_Oxy protein|leucoanthocyanidin dioxygenase, putative, expressed	6.2971
ethylene	LOC_Os06g37590	moderately similar to ( 347) AT2G19590 | Symbols: ACO1 | ACO1 (ACC OXIDASE 1); 1-aminocyclopropane-1-carboxylate oxidase | chr2:8476239-8477354 REVERSEmoderately similar to ( 285) ACCO2_MALDO 1-aminocyclopropane-1-carboxylate oxidase 2 (EC 1	Day2 specific
ethylene	LOC_Os07g01340	moderately similar to ( 296) AT4G21200 | Symbols: ATGA2OX8, GA2OX8 | GA2OX8 (GIBBERELLIN 2-OXIDASE 8); gibberellin 2-beta-dioxygenase | chr4:11302751-11304032 FORWARDweakly similar to ( 140) GAO1B_WHEAT Gibberellin 20 oxidase 1-B (EC 1	Day2 specific
gibberelin	LOC_Os05g35690	GASA protein|GASR6 - Gibberellin-regulated GASA/GAST/Snakin family protein precursor, expressed	-4.28058
gibberelin	LOC_Os06g51320	protein|GASR8 - Gibberellin-regulated GASA/GAST/Snakin family protein precursor, expressed	-2.99608
gibberelin	LOC_Os05g48700	moderately similar to ( 244) AT1G78440 | Symbols: ATGA2OX1 | ATGA2OX1 (gibberellin 2-oxidase 1); gibberellin 2-beta-dioxygenase | chr1:29511772-29512990 REVERSEmoderately similar to ( 252) G2OX1_PEA Gibberellin 2-beta-dioxygenase 1 (EC 1.14.11.13) (Gibberellin 2-beta-hydroxylase 1) (Gibberellin 2-oxidase 1) (GA 2-oxidase 1) (Protein SLENDER) - Pisum sativum (Garden pea) PcbC 2OG-FeII_Oxy protein|…	-2.49368
gibberelin	LOC_Os01g11150	moderately similar to ( 240) AT1G78440 | Symbols: ATGA2OX1 | ATGA2OX1 (gibberellin 2-oxidase 1); gibberellin 2-beta-dioxygenase | chr1:29511772-29512990 REVERSEmoderately similar to ( 241) G2OX1_PEA Gibberellin 2-beta-dioxygenase 1 (EC 1.14.11.13) (Gibberellin 2-beta-hydroxylase 1) (Gibberellin 2-oxidase 1) (GA 2-oxidase 1) (Protein SLENDER) - Pisum sativum (Garden pea) PcbC 2OG-FeII_Oxy protein|…	2.53345
gibberelin	LOC_Os05g31280	very weakly similar to (99.0) AT1G74670 | Symbols: | gibberellin-responsive protein, putative | chr1:28053378-28053893 FORWARDGASA protein|GASR5 - Gibberellin-regulated GASA/GAST/Snakin family protein precursor, expressed	2.91714
gibberelin	LOC_Os05g43880	moderately similar to ( 289) AT1G78440 | Symbols: ATGA2OX1 | ATGA2OX1 (gibberellin 2-oxidase 1); gibberellin 2-beta-dioxygenase | chr1:29511772-29512990 REVERSEmoderately similar to ( 307) G2OX1_PEA Gibberellin 2-beta-dioxygenase 1 (EC 1.14.11.13) (Gibberellin 2-beta-hydroxylase 1) (Gibberellin 2-oxidase 1) (GA 2-oxidase 1) (Protein SLENDER) - Pisum sativum (Garden pea) PcbC 2OG-FeII_Oxy protein|…	3.34319
gibberelin	LOC_Os08g32160	weakly similar to ( 195) AT1G52820 | Symbols: | 2-oxoglutarate-dependent dioxygenase, putative | chr1:19669216-19670321 FORWARDvery weakly similar to (89.4) GAO1D_WHEAT Gibberellin 20 oxidase 1-D (EC 1.14.11.-) (Gibberellin C-20 oxidase 1-D) (GA 20-oxidase 1-D) (Ta20ox1D) (TaGA20ox1-D) (Protein Wga20) - Triticum aestivum (Wheat) PcbC protein|oxidoreductase, 2OG-FeII oxygenase domain containing pr…	5.4795
jasmonate	LOC_Os01g27230	moderately similar to ( 337) AT1G76690 | Symbols: OPR2, ATOPR2 | OPR2 | chr1:28778976-28780355 FORWARD OYE_like_FMN PRK10605 NemA OYE_like_FMN_family Oxidored_FMN OYE_YqiM_FMN OYE_like_2_FMN OYE_like_4_FMN OYE_like_3_FMN OYE_like_5_FMN DCR_FMN PRK08255 ER_like_FMN protein|12-oxophytodienoate reductase, putative, expressed	2.72397
jasmonate	LOC_Os09g07460	moderately similar to ( 394) AT3G07720 | Symbols: | kelch repeat-containing protein | chr3:2465439-2467033 FORWARD protein|kelch repeat protein, putative, expressed	2.90458
jasmonate	LOC_Os03g49260	highly similar to ( 994) AT3G22400 | Symbols: LOX5 | LOX5; electron carrier/ iron ion binding / lipoxygenase/ metal ion binding / oxidoreductase, acting on single donors with incorporation of molecular oxygen, incorporation of two atoms of oxygen | chr3:7927011-7931167 FORWARDnearly identical (1741) LOX1_ORYSA Lipoxygenase 1 (EC 1.13.11.12) (9-lipoxygenase) (r9-LOX1) - Oryza sativa (Rice)Lipoxyge…	3.10436
jasmonate	LOC_Os02g12690	moderately similar to ( 423) AT5G42650 | Symbols: AOS, CYP74A, DDE2 | AOS (ALLENE OXIDE SYNTHASE); allene oxide synthase/ hydro-lyase/ oxygen binding | chr5:17097803-17099359 REVERSEhighly similar to ( 935) C74A4_ORYSA Cytochrome P450 74A4 (EC 4.2.1.92) (Allene oxide synthase 4) (Hydroperoxide dehydrase 4) - Oryza sativa (Rice) protein|cytochrome P450, putative, expressed	3.17134
jasmonate	LOC_Os08g39850	highly similar to ( 841) AT3G45140 | Symbols: LOX2, ATLOX2 | LOX2 (LIPOXYGENASE 2); lipoxygenase | chr3:16525437-16529233 FORWARDnearly identical (1686) LOXC2_ORYSA Probable lipoxygenase 8, chloroplast precursor (EC 1.13.11.12) - Oryza sativa (Rice)Lipoxygenase PLAT_LH2 protein|lipoxygenase, chloroplast precursor, putative, expressed	3.52026
jasmonate	LOC_Os08g39840	highly similar to ( 845) AT3G45140 | Symbols: LOX2, ATLOX2 | LOX2 (LIPOXYGENASE 2); lipoxygenase | chr3:16525437-16529233 FORWARDnearly identical (1623) LOXC1_ORYSA Lipoxygenase 7, chloroplast precursor (EC 1.13.11.12) - Oryza sativa (Rice)Lipoxygenase PLAT_LH2 LH2 protein|lipoxygenase, chloroplast precursor, putative, expressed	4.27108
jasmonate	LOC_Os02g12680	moderately similar to ( 386) AT5G42650 | Symbols: AOS, CYP74A, DDE2 | AOS (ALLENE OXIDE SYNTHASE); allene oxide synthase/ hydro-lyase/ oxygen binding | chr5:17097803-17099359 REVERSEhighly similar to ( 870) C74A3_ORYSA Cytochrome P450 74A3 (EC 4.2.1.92) (Allene oxide synthase 3) (Hydroperoxide dehydrase 3) - Oryza sativa (Rice) protein|cytochrome P450, putative, expressed	4.36877
jasmonate	LOC_Os03g52860	highly similar to ( 967) AT1G55020 | Symbols: LOX1 | LOX1; lipoxygenase | chr1:20525798-20530143 FORWARDnearly identical (1704) LOX2_ORYSA Lipoxygenase 2 (EC 1.13.11.12) (Lipoxygenase L-2) - Oryza sativa (Rice)Lipoxygenase PLAT_LH2 PLAT LH2 protein|lipoxygenase, putative, expressed	5.04605
salicylic acid	LOC_Os02g58300	weakly similar to ( 136) AT1G55890 | Symbols: | pentatricopeptide (PPR) repeat-containing protein | chr1:20901364-20902560 FORWARDvery weakly similar to (87.0) RF1_ORYSA Rf1 protein, mitochondrial precursor (PPR protein) (Fertility restorer) (Restorer for CMS) - Oryza sativa (Rice) protein|expressed protein	2.25252
salicylic acid	LOC_Os06g13560	moderately similar to ( 224) AT4G36470 | Symbols: | S-adenosyl-L-methionine:carboxyl methyltransferase family protein | chr4:17215128-17216475 REVERSEmoderately similar to ( 232) BAMT_ANTMA Benzoate carboxyl methyltransferase (EC 2.1.1.-) (S-adenosyl-L-methionine:benzoic acid carboxyl methyltransferase) - Antirrhinum majus (Garden snapdragon)Methyltransf_7 protein|SAM dependent carboxyl methyltra…	5.13569
salicylic acid	LOC_Os06g20960	moderately similar to ( 209) AT4G36470 | Symbols: | S-adenosyl-L-methionine:carboxyl methyltransferase family protein | chr4:17215128-17216475 REVERSEweakly similar to ( 176) BAMT_ANTMA Benzoate carboxyl methyltransferase (EC 2.1.1.-) (S-adenosyl-L-methionine:benzoic acid carboxyl methyltransferase) - Antirrhinum majus (Garden snapdragon)Methyltransf_7 protein|SAM dependent carboxyl methyltransfe…	5.3458
salicylic acid	LOC_Os06g22440	weakly similar to ( 186) AT5G04370 | Symbols: NAMT1 | NAMT1; S-adenosylmethionine-dependent methyltransferase | chr5:1231856-1233888 FORWARDweakly similar to ( 166) BAMT_ANTMA Benzoate carboxyl methyltransferase (EC 2	Day2 specific
salicylic acid	LOC_Os06g20790	weakly similar to ( 195) AT5G04370 | Symbols: NAMT1 | NAMT1; S-adenosylmethionine-dependent methyltransferase | chr5:1231856-1233888 FORWARDweakly similar to ( 176) BAMT_ANTMA Benzoate carboxyl methyltransferase (EC 2	Day2 specific

## Sheet: Redox 
Redox-related transcripts in coleoptile senescence (DEGs- 37)
Category	Locus ID	Description	log2(fold_change)
glutaredoxins	LOC_Os12g35330	weakly similar to ( 128) AT2G47870 | Symbols: | glutaredoxin family protein | chr2:19603339-19603650 FORWARD GRX_GRXh_1_2_like protein|OsGrx_C12 - glutaredoxin subgroup III, expressed	-6.15023
ascorbate and glutathione	LOC_Os02g43360	weakly similar to ( 147) AT5G53560 | Symbols: ATB5-A, B5 #2, ATCB5-E, CB5-E | CB5-E (CYTOCHROME B5 ISOFORM E); heme binding | chr5:21759628-21760353 FORWARDweakly similar to ( 137) CYB5_ORYSA Cytochrome b5 - Oryza sativa (Rice) Cyt-b5 CYB5 protein|cytochrome b5-like Heme/Steroid binding domain containing protein, expressed	-3.68842
ascorbate and glutathione	LOC_Os10g02920	weakly similar to ( 109) AT4G25570 | Symbols: ACYB-2 | ACYB-2; carbon-monoxide oxygenase | chr4:13053887-13055518 REVERSE Cytochrom_B561 B561 protein|cytochrome b561, putative, expressed	-2.90421
ascorbate and glutathione	LOC_Os05g49040	weakly similar to ( 192) AT4G18260 | Symbols: | cytochrome B561-related | chr4:10093524-10097337 REVERSEB561 protein|expressed protein	-2.81229
glutaredoxins	LOC_Os01g09830	very weakly similar to (88.6) AT5G11930 | Symbols: | glutaredoxin family protein | chr5:3845165-3845611 REVERSE protein|OsGrx_A2 - glutaredoxin subgroup III, expressed	-2.79939
ascorbate and glutathione	LOC_Os09g16520	weakly similar to ( 121) AT1G60660 | Symbols: B5 #5, ATCB5LP, CB5LP | CB5LP (CYTOCHROME B5-LIKE PROTEIN); heme binding | chr1:22342589-22342954 REVERSE Cyt-b5 protein|cytochrome b5-like Heme/Steroid binding domain containing protein, expressed	-2.78263
thioredoxin	LOC_Os05g50990	moderately similar to ( 311) AT2G42580 | Symbols: TTL3, VIT | TTL3 (TETRATRICOPETIDE-REPEAT THIOREDOXIN-LIKE 3); binding / protein binding | chr2:17728855-17731461 FORWARD protein|TTL3, putative, expressed	-2.31981
glutaredoxins	LOC_Os12g35340	weakly similar to ( 119) AT2G47870 | Symbols: | glutaredoxin family protein | chr2:19603339-19603650 FORWARD GRX_GRXh_1_2_like protein|OsGrx_C11 - glutaredoxin subgroup III, expressed	-2.071
ascorbate and glutathione	LOC_Os04g35520	moderately similar to ( 458) AT4G08390 | Symbols: SAPX | SAPX (STROMAL ASCORBATE PEROXIDASE); L-ascorbate peroxidase | chr4:5315071-5317071 FORWARDhighly similar to ( 608) APX7_ORYSA Probable L-ascorbate peroxidase 7, chloroplast precursor (EC 1.11.1.11) (OsAPx07) - Oryza sativa (Rice)ascorbate_peroxidase plant_peroxidase peroxidase KatG secretory_peroxidase catalase_peroxidase protein|OsAPx7 - S…	2.0184
ascorbate and glutathione	LOC_Os09g36750	weakly similar to ( 133) AT4G35000 | Symbols: APX3 | APX3 (ASCORBATE PEROXIDASE 3); L-ascorbate peroxidase | chr4:16665007-16667541 REVERSEweakly similar to ( 140) APX4_ORYSA Probable L-ascorbate peroxidase 4 (EC 1.11.1.11) (OsAPx04) - Oryza sativa (Rice)ascorbate_peroxidase protein|L-ascorbate peroxidase 4, putative, expressed	2.01852
ascorbate and glutathione	LOC_Os02g44500	moderately similar to ( 288) AT4G11600 | Symbols: ATGPX6, PHGPX, LSC803 | ATGPX6 (GLUTATHIONE PEROXIDASE 6); glutathione peroxidase | chr4:7010021-7011330 REVERSEmoderately similar to ( 288) GPX4_CITSI Probable phospholipid hydroperoxide glutathione peroxidase (EC 1.11.1.12) (PHGPx) (Salt-associated protein) - Citrus sinensis (Sweet orange) GSH_Peroxidase BtuE GSHPx PRK10606 protein|glutathione p…	2.03337
ascorbate and glutathione	LOC_Os03g17690	moderately similar to ( 405) AT1G07890 | Symbols: APX1, CS1 | APX1 (ascorbate peroxidase 1); L-ascorbate peroxidase | chr1:2438005-2439435 FORWARDmoderately similar to ( 479) APX1_ORYSA L-ascorbate peroxidase 1, cytosolic (EC 1.11.1.11) (APXa) (OsAPx01) - Oryza sativa (Rice)ascorbate_peroxidase plant_peroxidase peroxidase KatG secretory_peroxidase catalase_peroxidase protein|OsAPx1 - Cytosolic As…	2.13084
thioredoxin	LOC_Os02g34940	highly similar to ( 515) AT1G21750 | Symbols: ATPDIL1-1 | ATPDIL1-1 (PDI-LIKE 1-1); protein disulfide isomerase | chr1:7645767-7648695 FORWARDhighly similar to ( 523) PDI_MEDSA Protein disulfide-isomerase precursor (EC 5.3.4.1) (PDI) - Medicago sativa (Alfalfa) PDI_a_PDI_a'_C PDI_a_family Thioredoxin PDI_a_ERp38 PDI_a_P5 PDI_a_MPD1_like PDI_a_ERp46 PDI_a_PDIR PDI_a_TMX3 PDI_a_ERdj5_C protein|OsPD…	2.13965
ascorbate and glutathione	LOC_Os03g06740	highly similar to ( 801) AT3G54660 | Symbols: GR, EMB2360, ATGR2 | GR (GLUTATHIONE REDUCTASE); ATP binding / glutathione-disulfide reductase | chr3:20230356-20233100 REVERSEhighly similar to ( 799) GSHRP_TOBAC Glutathione reductase, chloroplast precursor (EC 1.8.1.7) (GR) (GRase) (Fragment) - Nicotiana tabacum (Common tobacco) PRK06116 Lpd PRK06292 PRK06416 PRK06370 PRK07846 PRK06327 PRK05976 PRK…	2.23274
thioredoxin	LOC_Os01g07376	weakly similar to ( 187) AT3G08710 | Symbols: ATH9 | ATH9 (thioredoxin H-type 9) | chr3:2645590-2646304 FORWARDweakly similar to ( 105) TRXH_ORYSA Thioredoxin H-type (TRX-H) (Phloem sap 13 kDa protein 1) - Oryza sativa (Rice) TRX_family Thioredoxin protein|thioredoxin, putative, expressed	2.31585
ascorbate and glutathione	LOC_Os10g28000	highly similar to ( 613) AT3G54660 | Symbols: GR, EMB2360, ATGR2 | GR (GLUTATHIONE REDUCTASE); ATP binding / glutathione-disulfide reductase | chr3:20230356-20233100 REVERSEhighly similar to ( 613) GSHRP_TOBAC Glutathione reductase, chloroplast precursor (EC 1.8.1.7) (GR) (GRase) (Fragment) - Nicotiana tabacum (Common tobacco) PRK06116 Lpd PRK06416 PRK06370 PRK06292 PRK05976 PRK07846 PRK05249 PRK…	2.34296
ascorbate and glutathione	LOC_Os02g42740	weakly similar to ( 193) AT3G48890 | Symbols: ATMP2, ATMAPR3, MSBP2, MAPR3 | ATMP2; heme binding | chr3:18129669-18131353 FORWARD protein|cytochrome b5-like Heme/Steroid binding domain containing protein, expressed	2.37592
peroxiredoxin	LOC_Os01g16152	moderately similar to ( 276) AT3G06050 | Symbols: PRXIIF, ATPRXIIF | PRXIIF (PEROXIREDOXIN IIF); antioxidant/ peroxidase | chr3:1826311-1827809 REVERSE PRX5_like AHP1 Redoxin PRX_family protein|peroxiredoxin, putative, expressed	2.64087
peroxiredoxin	LOC_Os07g44440	moderately similar to ( 283) AT1G48130 | Symbols: ATPER1 | ATPER1; antioxidant/ thioredoxin peroxidase | chr1:17780610-17781500 FORWARDmoderately similar to ( 353) REHY_ORYSA Probable peroxiredoxin (EC 1.11.1.15) (Thioredoxin peroxidase) (RAB24 protein) - Oryza sativa (Rice) PRX_1cys AhpC PRX_Typ2cys PRX_family AhpC-TSA Bcp PRX_AhpE_like protein|peroxiredoxin, putative, expressed	2.73813
dismutases and catalases	LOC_Os07g46990	moderately similar to ( 206) AT1G08830 | Symbols: CSD1 | CSD1 (COPPER/ZINC SUPEROXIDE DISMUTASE 1); superoxide dismutase | chr1:2827700-2829053 FORWARDmoderately similar to ( 239) SODC2_ORYSA Superoxide dismutase [Cu-Zn] 2 (EC 1.15.1.1) - Oryza sativa (Rice) Sod_Cu Cu-Zn_Superoxide_Dismutase SodC protein|copper/zinc superoxide dismutase, putative, expressed	2.92574
ascorbate and glutathione	LOC_Os04g45090	weakly similar to ( 149) AT4G25570 | Symbols: ACYB-2 | ACYB-2; carbon-monoxide oxygenase | chr4:13053887-13055518 REVERSE Cytochrom_B561 B561 protein|cytochrome b561, putative, expressed	2.99125
ascorbate and glutathione	LOC_Os02g42890	moderately similar to ( 211) AT4G25570 | Symbols: ACYB-2 | ACYB-2; carbon-monoxide oxygenase | chr4:13053887-13055518 REVERSE Cytochrom_B561 B561 protein|cytochrome b561, putative, expressed	3.203
ascorbate and glutathione	LOC_Os02g34810	moderately similar to ( 467) AT1G77490 | Symbols: TAPX | TAPX (THYLAKOIDAL ASCORBATE PEROXIDASE); L-ascorbate peroxidase | chr1:29117688-29120046 FORWARDhighly similar to ( 654) APX8_ORYSA Probable L-ascorbate peroxidase 8, chloroplast precursor (EC 1.11.1.11) (OsAPx08) - Oryza sativa (Rice)ascorbate_peroxidase plant_peroxidase peroxidase KatG secretory_peroxidase catalase_peroxidase protein|OsAP…	3.29066
thioredoxin	LOC_Os01g73234	weakly similar to ( 173) AT1G76760 | Symbols: ATY1, TRX-Y1 | ATY1 (ARABIDOPSIS THIOREDOXIN Y1); electron carrier/ protein disulfide oxidoreductase | chr1:28811873-28812948 REVERSEvery weakly similar to (94.4) TRXM_CHLRE Thioredoxin M-type, chloroplast precursor (TRX-M) (Thioredoxin CH2) - Chlamydomonas reinhardtii TRX_family Thioredoxin PRK10996 PDI_a_family protein|thioredoxin, putative, express…	3.38332
ascorbate and glutathione	LOC_Os09g39380	highly similar to ( 632) AT3G52880 | Symbols: ATMDAR1 | monodehydroascorbate reductase, putative | chr3:19601477-19604366 REVERSEhighly similar to ( 629) MDAR_PEA Monodehydroascorbate reductase (EC 1.6.5.4) (MDAR) (Ascorbate free radical reductase) (AFR reductase) - Pisum sativum (Garden pea) Pyr_redox_2 NirB HcaD PRK09754 Lpd PRK09564 Ndh PRK06416 PRK05976 PRK06116 protein|monodehydroascorbate r…	3.39713
ascorbate and glutathione	LOC_Os12g08810	highly similar to ( 535) AT5G55120 | Symbols: VTC5 | VTC5 (VITAMIN C DEFECTIVE 5); GDP-D-glucose phosphorylase/ galactose-1-phosphate guanylyltransferase (GDP)/ quercetin 4'-O-glucosyltransferase | chr5:22369515-22371709 FORWARD protein|VTC2, putative, expressed	3.44795
ascorbate and glutathione	LOC_Os12g29760	moderately similar to ( 467) AT4G33670 | Symbols: | L-galactose dehydrogenase (L-GalDH) | chr4:16169670-16171446 REVERSEvery weakly similar to (90.5) KCAB_ORYSA Probable voltage-gated potassium channel subunit beta (K(+) channel subunit beta) - Oryza sativa (Rice) Tas COG1453 Aldo_ket_red PRK09912 ARA1 COG4989 protein|oxidoreductase, aldo/keto reductase family protein, putative, expressed	3.59437
thioredoxin	LOC_Os02g51730	moderately similar to ( 404) AT5G65160 | Symbols: | tetratricopeptide repeat (TPR)-containing protein | chr5:26031457-26033668 REVERSE protein|dnaJ homolog subfamily C member 7, putative, expressed	3.60846
ascorbate and glutathione	LOC_Os05g02530	moderately similar to ( 284) AT1G75270 | Symbols: DHAR2 | DHAR2 (DEHYDROASCORBATE REDUCTASE 2); glutathione binding / glutathione dehydrogenase (ascorbate) | chr1:28250255-28251237 REVERSE GST_C_DHAR Gst GST_C_CLIC protein|glutathione S-transferase, N-terminal domain containing protein, expressed	3.61355
peroxiredoxin	LOC_Os01g48420	moderately similar to ( 254) AT1G65970 | Symbols: TPX2 | TPX2 (thioredoxin-dependent peroxidase 2); antioxidant/ oxidoreductase | chr1:24557527-24558229 REVERSE PRX5_like AHP1 Redoxin PRX_family protein|peroxiredoxin, putative, expressed	4.34319
peroxiredoxin	LOC_Os06g42000	moderately similar to ( 253) AT3G52960 | Symbols: | peroxiredoxin type 2, putative | chr3:19639699-19640403 FORWARD PRX5_like AHP1 Redoxin PRX_family AhpC-TSA protein|peroxiredoxin, putative, expressed	4.6672
ascorbate and glutathione	LOC_Os01g05810	highly similar to ( 561) AT4G29210 | Symbols: GGT4 | GGT4 (GAMMA-GLUTAMYL TRANSPEPTIDASE 4); gamma-glutamyltransferase/ glutathione gamma-glutamylcysteinyltransferase | chr4:14400990-14402752 FORWARD G_glu_transpept Ggt ggt protein|gamma-glutamyltranspeptidase 1 precursor, putative, expressed	5.28271
ascorbate and glutathione	LOC_Os01g05820	moderately similar to ( 442) AT4G29210 | Symbols: GGT4 | GGT4 (GAMMA-GLUTAMYL TRANSPEPTIDASE 4); gamma-glutamyltransferase/ glutathione gamma-glutamylcysteinyltransferase | chr4:14400990-14402752 FORWARD G_glu_transpept Ggt ggt protein|gamma-glutamyltranspeptidase 1 precursor, putative, expressed	5.9979
dismutases and catalases	LOC_Os03g03910	highly similar to ( 900) AT4G35090 | Symbols: CAT2 | CAT2 (CATALASE 2); catalase | chr4:16701105-16703215 REVERSEhighly similar to ( 952) CATA1_WHEAT Catalase-1 (EC 1.11.1.6) - Triticum aestivum (Wheat) catalase Catalase KatE katE protein|catalase domain containing protein, expressed	6.01751
dismutases and catalases	LOC_Os02g02400	highly similar to ( 749) AT1G20630 | Symbols: CAT1 | CAT1 (CATALASE 1); catalase | chr1:7146812-7149609 FORWARDhighly similar to ( 983) CATA1_ORYSA Catalase isozyme A (EC 1.11.1.6) (CAT-A) - Oryza sativa (Rice) catalase Catalase KatE katE protein|catalase isozyme A, putative, expressed	6.82442
ascorbate and glutathione	LOC_Os12g16200	highly similar to ( 530) AT5G27380 | Symbols: GSH2, GSHB | GSH2 (GLUTATHIONE SYNTHETASE 2); glutathione synthase | chr5:9668211-9670912 REVERSEhighly similar to ( 545) GSHB_BRAJU Glutathione synthetase, chloroplast precursor (EC 6.3.2.3) (Glutathione synthase) (GSH synthetase) (GSH-S) - Brassica juncea (Leaf mustard) (Indian mustard) GSH_synth_ATP eu-GS GSH_synthase protein|glutathione synthetase…	7.29288
peroxiredoxin	LOC_Os07g44430	moderately similar to ( 320) AT1G48130 | Symbols: ATPER1 | ATPER1; antioxidant/ thioredoxin peroxidase | chr1:17780610-17781500 FORWARDmoderately similar to ( 447) REHY_ORYSA Probable peroxiredoxin (EC 1.11.1.15) (Thioredoxin peroxidase) (RAB24 protein) - Oryza sativa (Rice) PRX_1cys AhpC PRX_Typ2cys PRX_family AhpC-TSA PRX_AhpE_like Bcp protein|peroxiredoxin, putative, expressed	8.96592

## Sheet: Cellwall
Cell-wall related transcripts in coleoptile senescence (DEGs-82, Senescence specific-12)
Category	Locus ID	Description	log2(fold_change)
modification	LOC_Os02g18650	moderately similar to ( 479) AT3G49220 | Symbols: | pectinesterase family protein | chr3:18249840-18253647 FORWARDmoderately similar to ( 373) PME_PRUPE Pectinesterase PPE8B precursor (EC 3.1.1.11) (Pectin methylesterase) (PE) - Prunus persica (Peach)Pectinesterase PemB protein|pectinesterase, putative, expressed	-10.3599
modification	LOC_Os01g20980	highly similar to ( 564) AT4G02330 | Symbols: ATPMEPCRB | ATPMEPCRB; pectinesterase | chr4:1032479-1034928 FORWARDmoderately similar to ( 364) PME3_CITSI Pectinesterase-3 precursor (EC 3.1.1.11) (Pectin methylesterase 3) (PE 3) - Citrus sinensis (Sweet orange)Pectinesterase PemB PMEI protein|pectinesterase, putative, expressed	-8.98619
cell wall proteins	LOC_Os03g57490	highly similar to ( 512) AT5G06390 | Symbols: FLA17 | FLA17 (FASCICLIN-LIKE ARABINOGALACTAN PROTEIN 17 PRECURSOR) | chr5:1952939-1955047 FORWARD Fasciclin protein|fasciclin domain containing protein, expressed	-7.27852
modification	LOC_Os04g51340	moderately similar to ( 489) AT4G19410 | Symbols: | pectinacetylesterase, putative | chr4:10582188-10584766 REVERSE PAE protein|pectinacetylesterase domain containing protein, expressed	-6.985
degradation	LOC_Os05g01444	moderately similar to ( 249) AT5G06860 | Symbols: PGIP1, ATPGIP1 | PGIP1 (POLYGALACTURONASE INHIBITING PROTEIN 1); protein binding | chr5:2132373-2133434 FORWARDmoderately similar to ( 209) PGIP1_ORYSA Polygalacturonase inhibitor 1 precursor (Polygalacturonase-inhibiting protein) (Floral organ regulator 1) - Oryza sativa (Rice) protein|polygalacturonase inhibitor precursor, putative, expressed	-5.18141
modification	LOC_Os01g57854	moderately similar to ( 459) AT1G11580 | Symbols: ATPMEPCRA, PMEPCRA | PMEPCRA (METHYLESTERASE PCR A); enzyme inhibitor/ pectinesterase | chr1:3888730-3890649 FORWARDmoderately similar to ( 384) PME2_CITSI Pectinesterase-2 precursor (EC 3.1.1.11) (Pectin methylesterase) (PE) - Citrus sinensis (Sweet orange)Pectinesterase PemB PMEI protein|pectinesterase, putative, expressed	-4.83459
cell wall proteins	LOC_Os05g48890	weakly similar to ( 160) AT1G03870 | Symbols: FLA9 | FLA9 (FASCICLIN-LIKE ARABINOOGALACTAN 9) | chr1:982625-983368 REVERSE protein|fasciclin domain containing protein, expressed	-4.78845
modification	LOC_Os01g13320	highly similar to ( 508) AT3G49220 | Symbols: | pectinesterase family protein | chr3:18249840-18253647 FORWARDmoderately similar to ( 370) PME_PRUPE Pectinesterase PPE8B precursor (EC 3.1.1.11) (Pectin methylesterase) (PE) - Prunus persica (Peach)Pectinesterase PemB PMEI protein|pectinesterase, putative, expressed	-4.38753
modification	LOC_Os11g33270	moderately similar to ( 465) AT5G13870 | Symbols: EXGT-A4 | EXGT-A4 (ENDOXYLOGLUCAN TRANSFERASE A4); hydrolase, acting on glycosyl bonds / hydrolase, hydrolyzing O-glycosyl compounds / xyloglucan:xyloglucosyl transferase | chr5:4475089-4476217 REVERSEhighly similar to ( 521) XTH_WHEAT Probable xyloglucan endotransglucosylase/hydrolase precursor (EC 2.4.1.207) - Triticum aestivum (Wheat)GH16_XET G…	-4.33854
precursor synthesis	LOC_Os09g32670	moderately similar to ( 499) AT3G23820 | Symbols: GAE6 | GAE6 (UDP-D-GLUCURONATE 4-EPIMERASE 6); UDP-glucuronate 4-epimerase/ catalytic | chr3:8603645-8605027 FORWARD WcaG Epimerase GalE RfbB PRK10675 protein|UDP-glucuronate 4-epimerase, putative, expressed	-4.2461
degradation	LOC_Os04g05050	highly similar to ( 652) AT4G13710 | Symbols: | pectate lyase family protein | chr4:7962550-7966012 FORWARDmoderately similar to ( 414) PEL_LILLO Pectate lyase precursor (EC 4.2.2.2) - Lilium longiflorum (Trumpet lily)Amb_all Pec_lyase_C PelB protein|pectate lyase precursor, putative, expressed	-4.13792
modification	LOC_Os01g21034	moderately similar to ( 473) AT1G53830 | Symbols: ATPME2 | ATPME2; pectinesterase | chr1:20098562-20100745 FORWARDmoderately similar to ( 485) PME1_CITSI Pectinesterase-1 precursor (EC 3.1.1.11) (Pectin methylesterase) (PE) - Citrus sinensis (Sweet orange)Pectinesterase PemB protein|pectinesterase, putative, expressed	-4.12144
cell wall proteins	LOC_Os02g49420	weakly similar to ( 145) AT5G55730 | Symbols: FLA1 | FLA1 (FASCICLIN-LIKE ARAB INOGALACTAN 1) | chr5:22558375-22560392 REVERSE protein|fasciclin-like arabinogalactan precursor protein, putative, expressed	-3.86568
modification	LOC_Os01g15039	moderately similar to ( 404) AT3G05620 | Symbols: | pectinesterase family protein | chr3:1629658-1631766 REVERSEmoderately similar to ( 383) PME_PRUPE Pectinesterase PPE8B precursor (EC 3.1.1.11) (Pectin methylesterase) (PE) - Prunus persica (Peach)Pectinesterase PemB PMEI protein|pectinesterase, putative, expressed	-3.8006
modification	LOC_Os02g44108	moderately similar to ( 237) AT2G45110 | Symbols: ATEXPB4, EXPB4, ATHEXP BETA 1.1 | ATEXPB4 (ARABIDOPSIS THALIANA EXPANSIN B4) | chr2:18599575-18601237 FORWARDmoderately similar to ( 455) EXB11_ORYSA Expansin-B11 precursor (OsEXPB11) (Beta-expansin-11) (OsaEXPb1.20) - Oryza sativa (Rice)Pollen_allerg_1 protein|expansin precursor, putative, expressed	-3.79213
modification	LOC_Os08g34900	moderately similar to ( 481) AT3G43270 | Symbols: | pectinesterase family protein | chr3:15222402-15225124 REVERSEhighly similar to ( 520) PME_PRUPE Pectinesterase PPE8B precursor (EC 3.1.1.11) (Pectin methylesterase) (PE) - Prunus persica (Peach)Pectinesterase PemB protein|pectinesterase, putative, expressed	-3.76452
cellulose synthesis	LOC_Os07g41310	highly similar to ( 667) AT5G60920 | Symbols: COB | COB (COBRA) | chr5:24511466-24513932 REVERSEhighly similar to ( 911) COBL1_ORYSA COBRA-like 1 protein precursor (BRITTLE CULM1-like 6 protein) - Oryza sativa (Rice)Phytochel_synth protein|COBRA, putative, expressed	-3.61722
modification	LOC_Os06g09340	moderately similar to ( 362) AT2G26440 | Symbols: | pectinesterase family protein | chr2:11247407-11249407 FORWARDmoderately similar to ( 310) PME2_CITSI Pectinesterase-2 precursor (EC 3.1.1.11) (Pectin methylesterase) (PE) - Citrus sinensis (Sweet orange)Pectinesterase PemB protein|pectinesterase, putative, expressed	-3.44497
degradation	LOC_Os01g19220	highly similar to ( 659) AT5G64570 | Symbols: XYL4, ATBXL4 | XYL4; hydrolase, hydrolyzing O-glycosyl compounds / xylan 1,4-beta-xylosidase | chr5:25810227-25813309 REVERSEmoderately similar to ( 301) XYNB_PRUPE Putative beta-D-xylosidase (EC 3.2.1.-) (PpAz152) (Fragment) - Prunus persica (Peach)Glyco_hydro_3_C Glyco_hydro_3 BglX protein|beta-D-xylosidase, putative, expressed	-3.22449
degradation	LOC_Os07g14160	highly similar to ( 582) AT3G62110 | Symbols: | glycoside hydrolase family 28 protein / polygalacturonase (pectinase) family protein | chr3:22997313-22999503 REVERSEweakly similar to ( 102) PGLR_ACTCH Polygalacturonase precursor (EC 3.2.1.15) (PG) (Pectinase) - Actinidia chinensis (Kiwi) (Yangtao)PGU1 Glyco_hydro_28 protein|polygalacturonase, putative, expressed	-3.19721
modification	LOC_Os07g34580	moderately similar to ( 355) AT1G11545 | Symbols: | xyloglucan:xyloglucosyl transferase, putative / xyloglucan endotransglycosylase, putative / endo-xyloglucan transferase, putative | chr1:3878689-3880286 REVERSEmoderately similar to ( 275) XTH_TOBAC Probable xyloglucan endotransglucosylase/hydrolase protein precursor (EC 2.4.1.207) - Nicotiana tabacum (Common tobacco)GH16_XET Glyco_hydro_16 Glyc…	-3.09007
degradation	LOC_Os12g36810	moderately similar to ( 495) AT3G16850 | Symbols: | glycoside hydrolase family 28 protein / polygalacturonase (pectinase) family protein | chr3:5748692-5750981 FORWARDPGU1 Glyco_hydro_28 protein|polygalacturonase, putative, expressed	-2.97911
hemicellulose synthesis	LOC_Os02g17534	moderately similar to ( 391) AT2G03210 | Symbols: FUT2, ATFUT2 | FUT2 (FUCOSYLTRANSFERASE 2); fucosyltransferase/ transferase, transferring glycosyl groups | chr2:968335-970018 REVERSEmoderately similar to ( 412) FUT1_PEA Galactoside 2-alpha-L-fucosyltransferase (EC 2.4.1.69) (Xyloglucan alpha-(1,2)-fucosyltransferase) (PsFT1) - Pisum sativum (Garden pea)XG_FTase protein|xyloglucan fucosyltransfe…	-2.97765
cell wall proteins	LOC_Os03g03600	moderately similar to ( 285) AT2G45470 | Symbols: FLA8, AGP8 | FLA8 (FASCICLIN-LIKE ARABINOGALACTAN PROTEIN 8) | chr2:18742797-18744059 REVERSE protein|fasciclin-like arabinogalactan protein, putative, expressed	-2.95209
modification	LOC_Os04g51460	moderately similar to ( 286) AT4G30270 | Symbols: MERI5B, MERI-5, SEN4 | MERI5B (meristem-5); hydrolase, acting on glycosyl bonds / xyloglucan:xyloglucosyl transferase | chr4:14819445-14820448 REVERSEmoderately similar to ( 277) BRU1_SOYBN Brassinosteroid-regulated protein BRU1 precursor - Glycine max (Soybean)GH16_XET Glyco_hydro_16 Glyco_hydrolase_16 GH16_GPI_glucanosyltransferase protein|glyco…	-2.89199
modification	LOC_Os05g39990	moderately similar to ( 325) AT2G40610 | Symbols: ATEXPA8, EXP8, ATEXP8, ATHEXP ALPHA 1.11 | ATEXPA8 (ARABIDOPSIS THALIANA EXPANSIN A8) | chr2:16949121-16950472 REVERSEmoderately similar to ( 442) EXPA4_ORYSA Expansin-A4 precursor (OsEXPA4) (Alpha-expansin-4) (OsEXP4) (OsaEXPa1.22) - Oryza sativa (Rice)Pollen_allerg_1 DPBB_1 protein|expansin precursor, putative, expressed	-2.84276
cell wall proteins	LOC_Os01g41120	moderately similar to ( 407) AT3G24480 | Symbols: | leucine-rich repeat family protein / extensin family protein | chr3:8901154-8902638 REVERSEweakly similar to ( 126) RPK1_IPONI Receptor-like protein kinase precursor (EC 2.7.11.1) - Ipomoea nil (Japanese morning glory) (Pharbitis nil) protein|retrotransposon protein, putative, Ty3-gypsy subclass, expressed	-2.84235
precursor synthesis	LOC_Os04g51880	moderately similar to ( 455) AT3G10700 | Symbols: | GHMP kinase family protein | chr3:3346789-3350863 REVERSE PRK05322 GalK PRK03817 PRK05101 PRK00555 protein|GHMP kinases ATP-binding protein, putative, expressed	-2.7602
modification	LOC_Os06g48180	moderately similar to ( 365) AT5G57550 | Symbols: XTR3 | XTR3 (XYLOGLUCAN ENDOTRANSGLYCOSYLASE 3); hydrolase, acting on glycosyl bonds / xyloglucan:xyloglucosyl transferase | chr5:23305055-23306384 REVERSEmoderately similar to ( 337) BRU1_SOYBN Brassinosteroid-regulated protein BRU1 precursor - Glycine max (Soybean)GH16_XET Glyco_hydro_16 Glyco_hydrolase_16 GH16_GPI_glucanosyltransferase GH16_lic…	-2.63778
cell wall proteins	LOC_Os01g47780	weakly similar to ( 127) AT1G03870 | Symbols: FLA9 | FLA9 (FASCICLIN-LIKE ARABINOOGALACTAN 9) | chr1:982625-983368 REVERSE protein|fasciclin domain containing protein, expressed	-2.56409
cell wall proteins	LOC_Os01g62380	moderately similar to ( 283) AT3G46550 | Symbols: SOS5 | SOS5 (salt overly sensitive 5); polysaccharide binding / protein binding | chr3:17136612-17137874 REVERSE protein|fasciclin-like arabinogalactan protein, putative, expressed	-2.53329
modification	LOC_Os04g15840	moderately similar to ( 328) AT1G20190 | Symbols: ATEXPA11, EXP11, ATEXP11, ATHEXP ALPHA 1.14 | ATEXPA11 (ARABIDOPSIS THALIANA EXPANSIN 11) | chr1:6998762-6999710 REVERSEmoderately similar to ( 467) EXPA1_ORYSA Expansin-A1 precursor (OsEXPA1) (Alpha-expansin-1) (OsEXP1) (OsaEXPa1.16) (RiExA) - Oryza sativa (Rice)Pollen_allerg_1 DPBB_1 protein|expansin precursor, putative, expressed	-2.46676
modification	LOC_Os06g48160	moderately similar to ( 385) AT5G57560 | Symbols: TCH4, XTH22 | TCH4 (Touch 4); hydrolase, acting on glycosyl bonds / xyloglucan:xyloglucosyl transferase | chr5:23307296-23308235 REVERSEmoderately similar to ( 358) BRU1_SOYBN Brassinosteroid-regulated protein BRU1 precursor - Glycine max (Soybean)GH16_XET Glyco_hydro_16 Glyco_hydrolase_16 GH16_GPI_glucanosyltransferase GH16_lichenase protein|glyc…	-2.44164
degradation	LOC_Os11g43750	moderately similar to ( 483) AT3G16850 | Symbols: | glycoside hydrolase family 28 protein / polygalacturonase (pectinase) family protein | chr3:5748692-5750981 FORWARDPGU1 Glyco_hydro_28 protein|polygalacturonase, putative, expressed	-2.43665
cell wall proteins	LOC_Os02g04540	moderately similar to ( 391) AT1G62440 | Symbols: LRX2 | LRX2 (LEUCINE-RICH REPEAT/EXTENSIN 2); protein binding / structural constituent of cell wall | chr1:23111818-23115293 FORWARDweakly similar to ( 115) RPK1_IPONI Receptor-like protein kinase precursor (EC 2.7.11.1) - Ipomoea nil (Japanese morning glory) (Pharbitis nil) protein|retrotransposon protein, putative, unclassified, expressed	-2.36947
modification	LOC_Os02g46910	moderately similar to ( 335) AT1G32170 | Symbols: XTR4, XTH30 | XTR4 (XYLOGLUCAN ENDOTRANSGLYCOSYLASE 4); hydrolase, acting on glycosyl bonds / hydrolase, hydrolyzing O-glycosyl compounds / xyloglucan:xyloglucosyl transferase | chr1:11575434-11577776 FORWARDweakly similar to ( 160) XTH_WHEAT Probable xyloglucan endotransglucosylase/hydrolase precursor (EC 2.4.1.207) - Triticum aestivum (Wheat)GH1…	-2.34633
modification	LOC_Os10g40730	moderately similar to ( 206) AT1G65680 | Symbols: ATEXPB2, EXPB2, ATHEXP BETA 1.4 | ATEXPB2 (ARABIDOPSIS THALIANA EXPANSIN B2) | chr1:24427266-24428399 FORWARDhighly similar to ( 527) EXPB4_ORYSA Expansin-B4 precursor (OsEXPB4) (Beta-expansin-4) (OsaEXPb1.7) - Oryza sativa (Rice)Pollen_allerg_1 protein|expansin precursor, putative, expressed	-2.32009
degradation	LOC_Os02g03870	highly similar to ( 859) AT5G20950 | Symbols: | glycosyl hydrolase family 3 protein | chr5:7107609-7110775 REVERSEBglX Glyco_hydro_3 Glyco_hydro_3_C protein|periplasmic beta-glucosidase precursor, putative, expressed	-2.24529
cell wall proteins	LOC_Os05g38500	moderately similar to ( 300) AT3G46550 | Symbols: SOS5 | SOS5 (salt overly sensitive 5); polysaccharide binding / protein binding | chr3:17136612-17137874 REVERSE protein|fasciclin-like arabinogalactan protein, putative, expressed	-2.2435
precursor synthesis	LOC_Os08g28730	highly similar to ( 554) AT4G10960 | Symbols: UGE5 | UGE5 (UDP-D-glucose/UDP-D-galactose 4-epimerase 5); UDP-glucose 4-epimerase/ protein dimerization | chr4:6716083-6718472 REVERSEmoderately similar to ( 480) GALE1_PEA UDP-glucose 4-epimerase (EC 5.1.3.2) (Galactowaldenase) (UDP-galactose 4-epimerase) - Pisum sativum (Garden pea) GalE PRK10675 Epimerase WcaG RfbB Gmd PRK10217 PRK10084 protein|NA…	-2.20449
modification	LOC_Os10g39640	moderately similar to ( 255) AT3G45970 | Symbols: ATEXLA1, EXPL1, ATEXPL1, ATHEXP BETA 2.1 | ATEXLA1 (ARABIDOPSIS THALIANA EXPANSIN-LIKE A1) | chr3:16896238-16897189 FORWARDmoderately similar to ( 446) EXLA2_ORYSA Expansin-like A2 precursor (OsEXLA2) (OsEXPL2) (OsaEXPb2.2) - Oryza sativa (Rice) protein|expansin precursor, putative, expressed	-2.11872
modification	LOC_Os10g26680	moderately similar to ( 464) AT3G29090 | Symbols: PME31, ATPME31 | pectinesterase family protein | chr3:11073804-11075335 FORWARDweakly similar to ( 171) PME3_CITSI Pectinesterase-3 precursor (EC 3.1.1.11) (Pectin methylesterase 3) (PE 3) - Citrus sinensis (Sweet orange)Pectinesterase PemB PRK10531 protein|pectinesterase, putative, expressed	-2.07468
degradation	LOC_Os01g47400	highly similar to ( 506) AT5G66460 | Symbols: | (1-4)-beta-mannan endohydrolase, putative | chr5:26538911-26540837 REVERSECOG3934 protein|OsMan01 - Endo-Beta-Mannanase, expressed	2.04401
precursor synthesis	LOC_Os01g62840	highly similar to ( 626) AT2G39770 | Symbols: CYT1, VTC1, SOZ1, EMB101, GMP1 | CYT1 (CYTOKINESIS DEFECTIVE 1); mannose-1-phosphate guanylyltransferase/ nucleotidyltransferase | chr2:16589401-16590741 FORWARD GCD1 NTP_transferase RfbA GlmU GlgC glgC GalU LicC protein|mannose-1-phosphate guanyltransferase, putative, expressed	2.07884
modification	LOC_Os06g41700	moderately similar to ( 298) AT4G38210 | Symbols: ATEXPA20, EXP20, ATEXP20, ATHEXP ALPHA 1.23 | ATEXPA20 (ARABIDOPSIS THALIANA EXPANSIN A20) | chr4:17922975-17923821 REVERSEmoderately similar to ( 482) EXP16_ORYSA Expansin-A16 precursor (OsEXPA16) (Alpha-expansin-16) (OsEXP16) (OsaEXPa1.27) - Oryza sativa (Rice)Pollen_allerg_1 protein|expansin precursor, putative, expressed	2.12333
precursor synthesis	LOC_Os02g04840	nearly identical (1516) AT4G16130 | Symbols: ARA1, ISA1, ATISA1 | ARA1 (ARABINOSE KINASE); ATP binding / L-arabinokinase/ galactokinase | chr4:9120875-9127656 FORWARD GalK PRK05101 PRK05322 PRK03817 protein|GHMP kinases ATP-binding protein, putative, expressed	2.30436
modification	LOC_Os06g22919	moderately similar to ( 267) AT4G28850 | Symbols: | xyloglucan:xyloglucosyl transferase, putative / xyloglucan endotransglycosylase, putative / endo-xyloglucan transferase, putative | chr4:14244336-14245781 FORWARDmoderately similar to ( 231) BRU1_SOYBN Brassinosteroid-regulated protein BRU1 precursor - Glycine max (Soybean)GH16_XET Glyco_hydro_16 Glyco_hydrolase_16 GH16_GPI_glucanosyltransferase…	2.3669
modification	LOC_Os10g40710	moderately similar to ( 213) AT1G65680 | Symbols: ATEXPB2, EXPB2, ATHEXP BETA 1.4 | ATEXPB2 (ARABIDOPSIS THALIANA EXPANSIN B2) | chr1:24427266-24428399 FORWARDhighly similar to ( 545) EXPB2_ORYSA Expansin-B2 precursor (OsEXPB2) (Beta-expansin-2) (OsaEXPb1.9) - Oryza sativa (Rice)Pollen_allerg_1 protein|expansin precursor, putative, expressed	2.41824
degradation	LOC_Os03g03350	highly similar to ( 568) AT3G48950 | Symbols: | glycoside hydrolase family 28 protein / polygalacturonase (pectinase) family protein | chr3:18148017-18149987 FORWARDvery weakly similar to (85.9) PGLR3_MAIZE Exopolygalacturonase precursor (EC 3.2.1.67) (ExoPG) (Pectinase) (Galacturan 1,4-alpha-galacturonidase) - Zea mays (Maize)PGU1 Glyco_hydro_28 protein|polygalacturonase, putative, expressed	2.6137
cellulose synthesis	LOC_Os06g42020	highly similar to ( 808) AT5G03760 | Symbols: ATCSLA09, CSLA09, ATCSLA9, CSLA9, RAT4 | ATCSLA09; mannan synthase/ transferase, transferring glycosyl groups | chr5:985910-990087 REVERSECOG1215 bcsA protein|CSLA9 - cellulose synthase-like family A, expressed	2.62046
modification	LOC_Os08g14200	moderately similar to ( 282) AT5G57550 | Symbols: XTR3 | XTR3 (XYLOGLUCAN ENDOTRANSGLYCOSYLASE 3); hydrolase, acting on glycosyl bonds / xyloglucan:xyloglucosyl transferase | chr5:23305055-23306384 REVERSEmoderately similar to ( 271) BRU1_SOYBN Brassinosteroid-regulated protein BRU1 precursor - Glycine max (Soybean)GH16_XET Glyco_hydro_16 Glyco_hydrolase_16 GH16_GPI_glucanosyltransferase protein|…	2.64068
precursor synthesis	LOC_Os07g47700	highly similar to ( 653) AT3G62830 | Symbols: UXS2, ATUXS2 | AUD1; UDP-glucuronate decarboxylase/ catalytic/ dTDP-glucose 4,6-dehydratase | chr3:23232539-23235353 FORWARDweakly similar to ( 102) GME1_ORYSA GDP-mannose 3,5-epimerase 1 (EC 5.1.3.18) (GDP-Man 3,5-epimerase 1) (OsGME-1) - Oryza sativa (Rice) WcaG RfbB Epimerase GalE PRK10084 PRK08125 PRK11908 PRK10217 Gmd PRK10675 RfbD protein|NAD de…	2.8292
cellulose synthesis	LOC_Os10g32980	highly similar to ( 879) AT5G44030 | Symbols: CESA4, IRX5, NWS2 | CESA4 (CELLULOSE SYNTHASE A4); cellulose synthase/ transferase, transferring glycosyl groups | chr5:17714713-17719564 FORWARDCellulose_synt protein|CESA7 - cellulose synthase, expressed	2.86684
cellulose synthesis	LOC_Os07g36610	highly similar to ( 727) AT3G03050 | Symbols: CSLD3, KJK, ATCSLD3 | CSLD3 (CELLULOSE SYNTHASE-LIKE D3); cellulose synthase/ transferase, transferring glycosyl groups | chr3:687873-691629 FORWARDCellulose_synt protein|CSLF9 - cellulose synthase-like family F; beta1,3;1,4 glucan synthase, expressed	2.91312
degradation	LOC_Os11g19210	highly similar to ( 810) AT1G78060 | Symbols: | glycosyl hydrolase family 3 protein | chr1:29349796-29352868 REVERSEmoderately similar to ( 368) XYNB_PRUPE Putative beta-D-xylosidase (EC 3.2.1.-) (PpAz152) (Fragment) - Prunus persica (Peach)Glyco_hydro_3_C BglX Glyco_hydro_3 protein|beta-D-xylosidase, putative, expressed	2.92028
modification	LOC_Os06g48170	moderately similar to ( 295) AT4G25810 | Symbols: XTR6, XTH23 | XTR6 (XYLOGLUCAN ENDOTRANSGLYCOSYLASE 6); hydrolase, acting on glycosyl bonds / hydrolase, hydrolyzing O-glycosyl compounds / xyloglucan:xyloglucosyl transferase | chr4:13128694-13129715 FORWARDmoderately similar to ( 289) BRU1_SOYBN Brassinosteroid-regulated protein BRU1 precursor - Glycine max (Soybean)GH16_XET Glyco_hydro_16 Glyco…	2.94214
modification	LOC_Os04g53950	GH16_XET protein|glycosyl hydrolases family 16 protein, protein, expressed	3.02689
cell wall proteins	LOC_Os04g57430	moderately similar to ( 317) AT4G06744 | Symbols: | leucine-rich repeat family protein / extensin family protein | chr4:4070870-4072084 REVERSEvery weakly similar to (83.2) RPK1_IPONI Receptor-like protein kinase precursor (EC 2.7.11.1) - Ipomoea nil (Japanese morning glory) (Pharbitis nil) protein|uncharacterized protein At4g06744 precursor, putative, expressed	3.03239
modification	LOC_Os01g66850	moderately similar to ( 387) AT3G62060 | Symbols: | pectinacetylesterase family protein | chr3:22980123-22982734 FORWARD PAE protein|pectinacetylesterase domain containing protein, expressed	3.05685
cell wall proteins	LOC_Os03g58110	moderately similar to ( 383) AT3G24480 | Symbols: | leucine-rich repeat family protein / extensin family protein | chr3:8901154-8902638 REVERSEweakly similar to ( 118) RPK1_IPONI Receptor-like protein kinase precursor (EC 2.7.11.1) - Ipomoea nil (Japanese morning glory) (Pharbitis nil) protein|uncharacterized protein At4g06744 precursor, putative, expressed	3.12726
degradation	LOC_Os10g26940	moderately similar to ( 236) AT1G70370 | Symbols: | BURP domain-containing protein / polygalacturonase, putative | chr1:26513003-26514998 REVERSEBURP protein|BURP domain containing protein, expressed	3.18046
degradation	LOC_Os02g51620	highly similar to ( 939) AT1G78060 | Symbols: | glycosyl hydrolase family 3 protein | chr1:29349796-29352868 REVERSEmoderately similar to ( 385) XYNB_PRUPE Putative beta-D-xylosidase (EC 3.2.1.-) (PpAz152) (Fragment) - Prunus persica (Peach)Glyco_hydro_3_C Glyco_hydro_3 BglX protein|glycosyl hydrolase family 3 protein, putative, expressed	3.18282
hemicellulose synthesis	LOC_Os02g52590	moderately similar to ( 433) AT2G03220 | Symbols: FT1, ATFUT1, ATFT1, MUR2 | FT1 (FUCOSYLTRANSFERASE 1); fucosyltransferase/ transferase, transferring glycosyl groups | chr2:970401-972353 REVERSEmoderately similar to ( 434) FUT1_PEA Galactoside 2-alpha-L-fucosyltransferase (EC 2.4.1.69) (Xyloglucan alpha-(1,2)-fucosyltransferase) (PsFT1) - Pisum sativum (Garden pea)XG_FTase protein|xyloglucan fuc…	3.28097
degradation	LOC_Os05g32530	nearly identical (1372) AT1G09010 | Symbols: | glycoside hydrolase family 2 protein | chr1:2895259-2899287 REVERSEnearly identical (1425) EBM_LILLO Mannosylglycoprotein endo-beta-mannosidase (EC 3.2.1.152) (Endo-beta-mannosidase) [Contains: Mannosylglycoprotein endo-beta-mannosidase 31 kDa subunit; Mannosylglycoprotein endo-beta-mannosidase 28 kDa subunit; Mannosylglycoprotein endo- LacZ protein|…	3.42584
cellulose synthesis	LOC_Os03g26044	highly similar to ( 568) AT5G03760 | Symbols: ATCSLA09, CSLA09, ATCSLA9, CSLA9, RAT4 | ATCSLA09; mannan synthase/ transferase, transferring glycosyl groups | chr5:985910-990087 REVERSECOG1215 bcsA PRK11204 protein|CSLA5 - cellulose synthase-like family A; mannan synthase, expressed	3.54765
degradation	LOC_Os04g54810	nearly identical (1093) AT5G64570 | Symbols: XYL4, ATBXL4 | XYL4; hydrolase, hydrolyzing O-glycosyl compounds / xylan 1,4-beta-xylosidase | chr5:25810227-25813309 REVERSEmoderately similar to ( 469) XYNB_PRUPE Putative beta-D-xylosidase (EC 3.2.1.-) (PpAz152) (Fragment) - Prunus persica (Peach)BglX Glyco_hydro_3 Glyco_hydro_3_C protein|beta-D-xylosidase, putative, expressed	3.56386
cellulose synthesis	LOC_Os01g54620	nearly identical (1497) AT4G18780 | Symbols: CESA8, IRX1, ATCESA8, LEW2 | IRX1 (IRREGULAR XYLEM 1); cellulose synthase/ transferase, transferring glycosyl groups | chr4:10312846-10316719 REVERSECellulose_synt protein|CESA4 - cellulose synthase, expressed	3.71883
degradation	LOC_Os03g14010	highly similar to ( 627) AT4G38650 | Symbols: | glycosyl hydrolase family 10 protein | chr4:18063377-18065769 FORWARDGlyco_10 Glyco_hydro_10 XynA protein|glycosyl hydrolase family 10 protein, putative, expressed	3.75654
modification	LOC_Os02g47400	highly similar to ( 567) AT4G19420 | Symbols: | pectinacetylesterase family protein | chr4:10587504-10589807 REVERSE PAE protein|pectinacetylesterase domain containing protein, expressed	3.78008
degradation	LOC_Os01g04300	highly similar to ( 545) AT1G58370 | Symbols: RXF12, ATXYN1 | RXF12; endo-1,4-beta-xylanase/ hydrolase, hydrolyzing O-glycosyl compounds | chr1:21684751-21688209 FORWARDweakly similar to ( 148) POLB_MAIZE Putative Pol polyprotein from transposon element Bs1 (ORF 1) - Zea mays (Maize)Glyco_10 Glyco_hydro_10 XynA protein|glycosyl hydrolase family 10 protein, putative, expressed	3.99033
cellulose synthesis	LOC_Os09g25490	nearly identical (1701) AT5G17420 | Symbols: IRX3, CESA7, ATCESA7, MUR10 | IRX3 (IRREGULAR XYLEM 3); cellulose synthase | chr5:5736859-5741407 REVERSECellulose_synt protein|CESA9 - cellulose synthase, expressed	4.04912
degradation	LOC_Os10g38040	very weakly similar to (92.8) AT5G62150 | Symbols: | peptidoglycan-binding LysM domain-containing protein | chr5:24958325-24958633 FORWARD protein|lysM domain containing protein, putative, expressed	4.06112
degradation	LOC_Os03g47010	highly similar to ( 767) AT1G58370 | Symbols: RXF12, ATXYN1 | RXF12; endo-1,4-beta-xylanase/ hydrolase, hydrolyzing O-glycosyl compounds | chr1:21684751-21688209 FORWARDGlyco_10 Glyco_hydro_10 XynA CBM_4_9 protein|glycosyl hydrolase family 10 protein, putative, expressed	4.29076
cell wall proteins	LOC_Os09g30486	weakly similar to ( 189) AT2G04780 | Symbols: FLA7 | FLA7 (FASCICLIN-LIKE ARABINOOGALACTAN 7) | chr2:1677488-1678252 FORWARD protein|fasciclin domain containing protein, expressed	4.40499
degradation	LOC_Os03g61270	weakly similar to ( 171) AT5G66460 | Symbols: | (1-4)-beta-mannan endohydrolase, putative | chr5:26538911-26540837 REVERSE protein|OsMan04 - Endo-Beta-Mannanase, expressed	4.52212
modification	LOC_Os06g50400	moderately similar to ( 297) AT1G20190 | Symbols: ATEXPA11, EXP11, ATEXP11, ATHEXP ALPHA 1.14 | ATEXPA11 (ARABIDOPSIS THALIANA EXPANSIN 11) | chr1:6998762-6999710 REVERSEmoderately similar to ( 419) EXP29_ORYSA Expansin-A29 precursor (OsEXPA29) (Alpha-expansin-29) (OsEXP29) (OsaEXPa1.14) - Oryza sativa (Rice)Pollen_allerg_1 DPBB_1 protein|expansin precursor, putative, expressed	5.19959
modification	LOC_Os09g29710	weakly similar to ( 118) AT4G30380 | Symbols: EXLB2 | EXLB2 (EXPANSIN-LIKE B2 PRECURSOR) | chr4:14860486-14860994 FORWARD protein|beta-expansin precursor, putative, expressed	5.20517
modification	LOC_Os03g06000	moderately similar to ( 323) AT1G20190 | Symbols: ATEXPA11, EXP11, ATEXP11, ATHEXP ALPHA 1.14 | ATEXPA11 (ARABIDOPSIS THALIANA EXPANSIN 11) | chr1:6998762-6999710 REVERSEmoderately similar to ( 422) EXP12_ORYSA Expansin-A12 precursor (OsEXPA12) (Alpha-expansin-12) (OsEXP12) (OsaEXPa1.15) - Oryza sativa (Rice)Pollen_allerg_1 DPBB_1 protein|expansin precursor, putative, expressed	5.22267
cell wall proteins	LOC_Os04g39600	weakly similar to ( 162) AT2G04780 | Symbols: FLA7 | FLA7 (FASCICLIN-LIKE ARABINOOGALACTAN 7) | chr2:1677488-1678252 FORWARD protein|fasciclin domain containing protein, expressed	5.70046
modification	LOC_Os04g46740	moderately similar to ( 484) AT5G47500 | Symbols: | pectinesterase family protein | chr5:19271262-19272845 REVERSEweakly similar to ( 168) PME_DAUCA Pectinesterase (EC 3.1.1.11) (Pectin methylesterase) (PE) - Daucus carota (Carrot)Pectinesterase PemB protein|pectinesterase, putative, expressed	5.85312
modification	LOC_Os10g39840	moderately similar to ( 338) AT3G44990 | Symbols: XTR8, ATXTR8 | XTR8 (XYLOGLUCAN ENDO-TRANSGLYCOSYLASE-RELATED 8); hydrolase, acting on glycosyl bonds / xyloglucan:xyloglucosyl transferase | chr3:16447280-16448678 REVERSEweakly similar to ( 175) XTH_TOBAC Probable xyloglucan endotransglucosylase/hydrolase protein precursor (EC 2.4.1.207) - Nicotiana tabacum (Common tobacco)GH16_XET Glyco_hydro_1…	6.15897
modification	LOC_Os03g28090	moderately similar to ( 405) AT2G26450 | Symbols: | pectinesterase family protein | chr2:11251279-11253446 FORWARDmoderately similar to ( 312) PME3_CITSI Pectinesterase-3 precursor (EC 3.1.1.11) (Pectin methylesterase 3) (PE 3) - Citrus sinensis (Sweet orange)Pectinesterase PemB protein|pectinesterase, putative, expressed	6.80618
cell wall proteins	LOC_Os02g20560	weakly similar to ( 134) AT5G03170 | Symbols: FLA11 | FLA11 | chr5:752898-753638 REVERSE protein|fasciclin domain containing protein, expressed	Day 2 specific
cell wall proteins	LOC_Os03g43650	moderately similar to ( 317) AT4G18670 | Symbols: | protein binding / structural constituent of cell wall | chr4:10275918-10278491 REVERSEvery weakly similar to (91	Day 2 specific
cellulose synthesis	LOC_Os08g15420	highly similar to ( 911) AT4G31590 | Symbols: ATCSLC05, CSLC05, ATCSLC5 | ATCSLC5 (CELLULOSE-SYNTHASE LIKE C5); cellulose synthase/ transferase, transferring glycosyl groups | chr4:15309889-15312336 REVERSECOG1215 bcsA PRK11204 protein|CSLC3 - cellulose synthase-like family C, expressed	Day 2 specific
degradation	LOC_Os05g25560	moderately similar to ( 489) AT1G58370 | Symbols: RXF12, ATXYN1 | RXF12; endo-1,4-beta-xylanase/ hydrolase, hydrolyzing O-glycosyl compounds | chr1:21684751-21688209 FORWARDGlyco_10 Glyco_hydro_10 XynA protein|glycosyl hydrolase family 10 protein, putative, expressed	Day 2 specific
modification	LOC_Os02g16780	moderately similar to ( 293) AT1G20190 | Symbols: ATEXPA11, EXP11, ATEXP11, ATHEXP ALPHA 1	Day 2 specific
modification	LOC_Os04g46630	moderately similar to ( 251) AT1G65680 | Symbols: ATEXPB2, EXPB2, ATHEXP BETA 1	Day 2 specific
modification	LOC_Os06g47360	weakly similar to ( 123) AT4G30380 | Symbols: EXLB2 | EXLB2 (EXPANSIN-LIKE B2 PRECURSOR) | chr4:14860486-14860994 FORWARD protein|beta-expansin precursor, putative, expressed	Day 2 specific
modification	LOC_Os02g57770	moderately similar to ( 305) AT2G36870 | Symbols: | xyloglucan:xyloglucosyl transferase, putative / xyloglucan endotransglycosylase, putative / endo-xyloglucan transferase, putative | chr2:15472869-15474630 REVERSEweakly similar to ( 187) XTH_TOBAC Probable xyloglucan endotransglucosylase/hydrolase protein precursor (EC 2	Day 2 specific
modification	LOC_Os05g15690	moderately similar to ( 251) AT1G65680 | Symbols: ATEXPB2, EXPB2, ATHEXP BETA 1	Day 2 specific
modification	LOC_Os10g30340	moderately similar to ( 293) AT1G20190 | Symbols: ATEXPA11, EXP11, ATEXP11, ATHEXP ALPHA 1	Day 2 specific
modification	LOC_Os04g51510	moderately similar to ( 221) AT3G23730 | Symbols: | xyloglucan:xyloglucosyl transferase, putative / xyloglucan endotransglycosylase, putative / endo-xyloglucan transferase, putative | chr3:8550222-8551248 FORWARDmoderately similar to ( 213) BRU1_SOYBN Brassinosteroid-regulated protein BRU1 precursor - Glycine max (Soybean)GH16_XET Glyco_hydro_16 Glyco_hydrolase_16 protein|glycosyl hydrolases fami…	Day 2 specific
modification	LOC_Os01g16770	moderately similar to ( 305) AT5G56320 | Symbols: ATEXPA14, EXP14, ATEXP14, ATHEXP ALPHA 1	Day 2 specific

## Sheet: Stress
Stress related transcripts in coleoptile senescence (DEGs-133, Senescence specific-12 )
Category	Locus ID	Description		log2(fold_change)
stress.biotic	LOC_Os08g40690	weakly similar to ( 152) AT5G24090 | Symbols: | acidic endochitinase (CHIB1) | chr5:8143805-8145153 REVERSEmoderately similar to ( 357) XIP1_ORYSA Xylanase inhibitor protein 1 precursor (Class III chitinase homolog a) (RIXI protein) - Oryza sativa (Rice) protein|glycosyl hydrolase, putative, expressed		-8.73269
stress.biotic	LOC_Os11g47610	weakly similar to ( 181) AT5G24090 | Symbols: | acidic endochitinase (CHIB1) | chr5:8143805-8145153 REVERSEmoderately similar to ( 290) XIP1_ORYSA Xylanase inhibitor protein 1 precursor (Class III chitinase homolog a) (RIXI protein) - Oryza sativa (Rice) protein|glycosyl hydrolase, putative, expressed		-7.94737
stress.biotic	LOC_Os11g47590	weakly similar to ( 164) AT5G24090 | Symbols: | acidic endochitinase (CHIB1) | chr5:8143805-8145153 REVERSEmoderately similar to ( 293) XIP1_ORYSA Xylanase inhibitor protein 1 precursor (Class III chitinase homolog a) (RIXI protein) - Oryza sativa (Rice) protein|glycosyl hydrolase, putative, expressed		-6.8506
stress.biotic	LOC_Os11g47580	weakly similar to ( 197) AT5G24090 | Symbols: | acidic endochitinase (CHIB1) | chr5:8143805-8145153 REVERSEhighly similar to ( 630) XIP1_ORYSA Xylanase inhibitor protein 1 precursor (Class III chitinase homolog a) (RIXI protein) - Oryza sativa (Rice) protein|glycosyl hydrolase, putative, expressed		-6.70499
stress.biotic	LOC_Os11g47570	weakly similar to ( 160) AT5G24090 | Symbols: | acidic endochitinase (CHIB1) | chr5:8143805-8145153 REVERSEmoderately similar to ( 378) XIP2_ORYSA Xylanase inhibitor protein 2 precursor (Class III chitinase homolog h) - Oryza sativa (Rice) protein|glycosyl hydrolase, putative, expressed		-6.26513
stress.biotic	LOC_Os11g47510	weakly similar to ( 172) AT5G24090 | Symbols: | acidic endochitinase (CHIB1) | chr5:8143805-8145153 REVERSEmoderately similar to ( 368) XIP1_ORYSA Xylanase inhibitor protein 1 precursor (Class III chitinase homolog a) (RIXI protein) - Oryza sativa (Rice) protein|glycosyl hydrolase, putative, expressed		-5.9868
stress.biotic	LOC_Os11g47550	weakly similar to ( 181) AT5G24090 | Symbols: | acidic endochitinase (CHIB1) | chr5:8143805-8145153 REVERSEmoderately similar to ( 348) XIP2_ORYSA Xylanase inhibitor protein 2 precursor (Class III chitinase homolog h) - Oryza sativa (Rice) protein|glycosyl hydrolase, putative, expressed		-5.96821
stress.biotic.PR-proteins	LOC_Os02g27500	weakly similar to ( 112) AT1G53350 | Symbols: | ATP binding | chr1:19903899-19907515 FORWARD NB-ARC protein|Leucine Rich Repeat family protein, expressed		-5.83353
stress.biotic	LOC_Os06g39390	moderately similar to ( 227) AT3G62160 | Symbols: | transferase family protein | chr3:23014333-23015808 REVERSEvery weakly similar to (87.4) HCBT1_DIACA Anthranilate N-benzoyltransferase protein 1 (EC 2.3.1.144) (Anthranilate N-hydroxycinnamoyl/benzoyltransferase 1) - Dianthus caryophyllus (Carnation) (Clove pink)Transferase protein|transferase family protein, putative, expressed		-4.82465
stress.biotic	LOC_Os11g47600	weakly similar to ( 154) AT5G24090 | Symbols: | acidic endochitinase (CHIB1) | chr5:8143805-8145153 REVERSEmoderately similar to ( 274) XIP1_ORYSA Xylanase inhibitor protein 1 precursor (Class III chitinase homolog a) (RIXI protein) - Oryza sativa (Rice) protein|glycosyl hydrolase, putative, expressed		-4.82093
stress.biotic.respiratory burst	LOC_Os12g35610	highly similar to ( 973) AT5G51060 | Symbols: RHD2, ATRBOHC, RBOHC | RHD2 (ROOT HAIR DEFECTIVE 2); NAD(P)H oxidase | chr5:20757484-20762175 REVERSE NAD_binding_6 NADPH_Ox FAD_binding_8 Ferric_reduct protein|respiratory burst oxidase, putative, expressed		-4.69508
stress.abiotic.unspecified	LOC_Os05g39580	weakly similar to ( 119) AT2G38310 | Symbols: | unknown protein | chr2:16050251-16050874 FORWARD protein|bet v I allergen family protein, putative, expressed		-4.65607
stress.abiotic.drought/salt	LOC_Os05g32720	nearly identical (1061) AT4G02900 | Symbols: | early-responsive to dehydration protein-related / ERD protein-related | chr4:1284066-1287747 FORWARD DUF221 COG5594 protein|early-responsive to dehydration protein-related, putative, expressed		-4.47105
stress.biotic	LOC_Os05g15880	weakly similar to ( 159) AT5G24090 | Symbols: | acidic endochitinase (CHIB1) | chr5:8143805-8145153 REVERSEmoderately similar to ( 309) XIP2_ORYSA Xylanase inhibitor protein 2 precursor (Class III chitinase homolog h) - Oryza sativa (Rice) protein|glycosyl hydrolase, putative, expressed		-4.26203
stress.biotic	LOC_Os07g43820	weakly similar to ( 165) AT5G24090 | Symbols: | acidic endochitinase (CHIB1) | chr5:8143805-8145153 REVERSEmoderately similar to ( 290) XIP1_WHEAT Xylanase inhibitor protein 1 precursor (Class III chitinase homolog) (XIP-I protein) - Triticum aestivum (Wheat) protein|glycosyl hydrolase, putative, expressed		-4.18182
stress.biotic	LOC_Os05g15920	weakly similar to ( 137) AT5G24090 | Symbols: | acidic endochitinase (CHIB1) | chr5:8143805-8145153 REVERSEmoderately similar to ( 282) XIP2_ORYSA Xylanase inhibitor protein 2 precursor (Class III chitinase homolog h) - Oryza sativa (Rice) protein|glycosyl hydrolase, putative, expressed		-3.94924
stress.biotic.PR-proteins	LOC_Os08g39550	moderately similar to ( 380) AT3G12610 | Symbols: DRT100 | DRT100 (DNA-DAMAGE REPAIR/TOLERATION 100); nucleotide binding / protein binding | chr3:4006661-4007779 REVERSEweakly similar to ( 135) RPK1_IPONI Receptor-like protein kinase precursor (EC 2.7.11.1) - Ipomoea nil (Japanese morning glory) (Pharbitis nil) protein|polygalacturonase inhibitor 2 precursor, putative, expressed		-3.89005
stress.biotic	LOC_Os08g40680	weakly similar to ( 140) AT5G24090 | Symbols: | acidic endochitinase (CHIB1) | chr5:8143805-8145153 REVERSEmoderately similar to ( 384) XIP2_ORYSA Xylanase inhibitor protein 2 precursor (Class III chitinase homolog h) - Oryza sativa (Rice) protein|glycosyl hydrolase, putative, expressed		-3.704
stress.abiotic.unspecified	LOC_Os07g47620	weakly similar to ( 179) AT2G47710 | Symbols: | universal stress protein (USP) family protein | chr2:19555045-19555956 REVERSEUSP_Like protein|universal stress protein domain containing protein, putative, expressed		-3.68536
stress.biotic	LOC_Os10g11980	moderately similar to ( 272) AT5G17540 | Symbols: | transferase family protein | chr5:5782061-5783682 REVERSEweakly similar to ( 107) HCBT1_DIACA Anthranilate N-benzoyltransferase protein 1 (EC 2.3.1.144) (Anthranilate N-hydroxycinnamoyl/benzoyltransferase 1) - Dianthus caryophyllus (Carnation) (Clove pink)Transferase protein|transferase family protein, putative, expressed		-3.67537
stress.abiotic.unspecified	LOC_Os03g18600	weakly similar to ( 152) AT2G38310 | Symbols: | unknown protein | chr2:16050251-16050874 FORWARD protein|cyclase/dehydrase family protein, putative, expressed		-3.54293
stress.biotic	LOC_Os11g47530	weakly similar to ( 187) AT5G24090 | Symbols: | acidic endochitinase (CHIB1) | chr5:8143805-8145153 REVERSEmoderately similar to ( 341) XIP2_ORYSA Xylanase inhibitor protein 2 precursor (Class III chitinase homolog h) - Oryza sativa (Rice) protein|glycosyl hydrolase, putative, expressed		-3.38153
stress.abiotic.heat	LOC_Os07g49000	moderately similar to ( 323) AT4G02100 | Symbols: | DNAJ heat shock N-terminal domain-containing protein | chr4:930228-932049 FORWARD protein|DNAJ heat shock N-terminal domain-containing protein, putative, expressed		-3.38028
stress.biotic.PR-proteins	LOC_Os06g49390	moderately similar to ( 272) AT3G14460 | Symbols: | disease resistance protein (NBS-LRR class), putative | chr3:4851990-4856264 REVERSE NB-ARC protein|NBS-LRR disease resistance protein, putative, expressed		-3.33319
stress.abiotic.unspecified	LOC_Os06g36670	weakly similar to ( 190) AT2G26040 | Symbols: | Bet v I allergen family protein | chr2:11094832-11095404 REVERSE protein|bet v I allergen family protein, putative, expressed		-3.25954
stress.biotic.signalling.MLO-like	LOC_Os10g39520	moderately similar to ( 404) AT2G33670 | Symbols: MLO5, ATMLO5 | MLO5 (MILDEW RESISTANCE LOCUS O 5); calmodulin binding | chr2:14245138-14247879 FORWARDmoderately similar to ( 345) MLOH1_ORYSA MLO protein homolog 1 (OsMLO1) - Oryza sativa (Rice)Mlo protein|MLO domain containing protein, putative, expressed		-3.2312
stress.abiotic.drought/salt	LOC_Os02g45310	highly similar to ( 773) AT4G00750 | Symbols: | dehydration-responsive family protein | chr4:314405-317507 FORWARDDUF248 protein|dehydration response related protein, putative, expressed		-3.23027
stress.abiotic.heat	LOC_Os01g69930	moderately similar to ( 233) AT5G53150 | Symbols: | heat shock protein binding / unfolded protein binding | chr5:21554935-21557202 FORWARDDnaJ DnaJ protein|dnaJ domain containing protein, expressed		-3.05971
stress.abiotic.heat	LOC_Os03g14180	weakly similar to ( 176) AT4G27670 | Symbols: HSP21 | HSP21 (HEAT SHOCK PROTEIN 21) | chr4:13819048-13819895 REVERSEmoderately similar to ( 276) HS21C_WHEAT Small heat shock protein, chloroplast precursor (Heat shock protein 26.6) - Triticum aestivum (Wheat) HSP20 IbpA alpha-crystallin-Hsps protein|hsp20/alpha crystallin family protein, putative, expressed		-3.04992
stress.biotic.PR-proteins	LOC_Os11g37870	moderately similar to ( 225) AT3G07040 | Symbols: RPM1, RPS3 | RPM1 (RESISTANCE TO P. SYRINGAE PV MACULICOLA 1); nucleotide binding / protein binding | chr3:2226244-2229024 REVERSE NB-ARC protein|stripe rust resistance protein Yr10, putative, expressed		-3.02453
stress.biotic	LOC_Os11g47560	weakly similar to ( 169) AT5G24090 | Symbols: | acidic endochitinase (CHIB1) | chr5:8143805-8145153 REVERSEmoderately similar to ( 386) XIP2_ORYSA Xylanase inhibitor protein 2 precursor (Class III chitinase homolog h) - Oryza sativa (Rice) protein|glycosyl hydrolase, putative, expressed		-2.98642
stress.biotic.PR-proteins	LOC_Os12g14330	moderately similar to ( 362) AT3G07040 | Symbols: RPM1, RPS3 | RPM1 (RESISTANCE TO P. SYRINGAE PV MACULICOLA 1); nucleotide binding / protein binding | chr3:2226244-2229024 REVERSE NB-ARC protein|disease resistance protein RPM1, putative, expressed		-2.9461
stress.biotic	LOC_Os03g14050	moderately similar to ( 264) AT4G38670 | Symbols: | pathogenesis-related thaumatin family protein | chr4:18069856-18071227 REVERSEmoderately similar to ( 202) TLP1_PRUPE Thaumatin-like protein 1 precursor (PpAZ44) - Prunus persica (Peach)THN Thaumatin protein|thaumatin-like protein 1 precursor, putative, expressed		-2.73193
stress.biotic.PR-proteins.proteinase inhibitors.trypsin inhibitor	LOC_Os04g44470	very weakly similar to (94.0) AT1G73260 | Symbols: | trypsin and protease inhibitor family protein / Kunitz family protein | chr1:27547410-27548057 REVERSEmoderately similar to ( 332) IAAS_ORYSA Alpha-amylase/subtilisin inhibitor precursor (RASI) - Oryza sativa (Rice)Kunitz_legume STI STI protein|KUN1 - Kunitz-type trypsin inhibitor precursor, expressed		-2.66956
stress.abiotic.heat	LOC_Os03g19200	moderately similar to ( 377) AT4G02100 | Symbols: | DNAJ heat shock N-terminal domain-containing protein | chr4:930228-932049 FORWARD protein|DNAJ heat shock N-terminal domain-containing protein, putative, expressed		-2.62996
stress.abiotic.drought/salt	LOC_Os03g63770	moderately similar to ( 223) AT1G32230 | Symbols: | RCD1 (RADICAL-INDUCED CELL DEATH1); protein binding | chr1:11613427-11615748 FORWARD protein|RCD1, putative, expressed		-2.61738
stress.biotic.PR-proteins	LOC_Os10g04120	moderately similar to ( 287) AT3G14470 | Symbols: | disease resistance protein (NBS-LRR class), putative | chr3:4857940-4861104 FORWARD NB-ARC protein|powdery mildew resistance protein PM3b, putative, expressed		-2.6093
stress.biotic	LOC_Os05g50500	very weakly similar to (98.6) AT2G42900 | Symbols: | FUNCTIONS IN: molecular_function unknown; INVOLVED IN: biological_process unknown; LOCATED IN: cellular_component unknown; EXPRESSED IN: 22 plant structures; EXPRESSED DURING: 13 growth stages; CONTAINS InterPro DOMAIN/s: Plant Basic Secretory Protein (InterPro:IPR007541); Has 25 Blast hits to 25 proteins in 11 species: Archae - 0; Bacteria - 0…		-2.60304
stress.abiotic.unspecified	LOC_Os02g39620	very weakly similar to (93.6) AT4G00860 | Symbols: ATOZI1, AT0ZI1 | ATOZI1 | chr4:359548-359868 REVERSEDUF1138 protein|ATOZI1, putative, expressed		-2.59379
stress.biotic	LOC_Os02g39330	moderately similar to ( 322) AT3G54420 | Symbols: ATEP3, ATCHITIV, CHIV | ATEP3; chitinase | chr3:20145935-20147034 FORWARDmoderately similar to ( 298) CHI4_PHAVU Endochitinase PR4 precursor (EC 3.2.1.14) - Phaseolus vulgaris (Kidney bean) (French bean) chitinase_glyco_hydro_19 Glyco_hydro_19 protein|CHIT1 - Chitinase family protein precursor, expressed		-2.50857
stress.abiotic.drought/salt	LOC_Os10g36690	highly similar to ( 923) AT1G33170 | Symbols: | dehydration-responsive family protein | chr1:12027262-12030397 FORWARDDUF248 protein|dehydration response related protein, putative, expressed		-2.50626
stress.abiotic.drought/salt	LOC_Os04g14150	moderately similar to ( 333) AT1G31850 | Symbols: | dehydration-responsive protein, putative | chr1:11431165-11433443 FORWARDDUF248 protein|dehydration response related protein, putative, expressed		-2.476
stress.biotic.PR-proteins	LOC_Os10g33140	weakly similar to ( 163) AT2G34930 | Symbols: | disease resistance family protein | chr2:14737169-14739886 REVERSEweakly similar to ( 107) PSKR_DAUCA Phytosulfokine receptor precursor (EC 2.7.11.1) (Phytosulfokine LRR receptor kinase) - Daucus carota (Carrot) protein|hcrVf2 protein, putative, expressed		-2.43814
stress.biotic.PR-proteins	LOC_Os01g41770	moderately similar to ( 416) AT2G34930 | Symbols: | disease resistance family protein | chr2:14737169-14739886 REVERSEmoderately similar to ( 223) RPK1_IPONI Receptor-like protein kinase precursor (EC 2.7.11.1) - Ipomoea nil (Japanese morning glory) (Pharbitis nil) protein|leucine rich repeat protein, putative, expressed		-2.40883
stress.biotic	LOC_Os11g39260	protein|NBS-LRR disease resistance protein, putative, expressed		-2.35277
stress.biotic	LOC_Os02g39884	protein|expressed protein		-2.29207
stress.biotic.PR-proteins	LOC_Os11g03650	moderately similar to ( 224) AT1G50180 | Symbols: | disease resistance protein (CC-NBS-LRR class), putative | chr1:18584235-18587136 FORWARD NB-ARC protein|mla1, putative, expressed		-2.23057
stress.biotic.PR-proteins	LOC_Os12g32670	weakly similar to ( 151) AT3G14470 | Symbols: | disease resistance protein (NBS-LRR class), putative | chr3:4857940-4861104 FORWARD NB-ARC protein|CC-NBS-LRR resistance protein, putative, expressed		-2.2041
stress.biotic.PR-proteins	LOC_Os07g01530	very weakly similar to (92.0) AT5G45440 | Symbols: | disease resistance protein-related | chr5:18412426-18413466 REVERSE NB-ARC protein|expressed protein		-2.15882
stress.abiotic.drought/salt	LOC_Os10g42820	highly similar to ( 962) AT1G32090 | Symbols: | early-responsive to dehydration protein-related / ERD protein-related | chr1:11540244-11544041 REVERSE DUF221 COG5594 protein|early-responsive to dehydration protein-related, putative, expressed		-2.09566
stress.biotic	LOC_Os05g04690	moderately similar to ( 324) AT1G02360 | Symbols: | chitinase, putative | chr1:472138-473116 REVERSEmoderately similar to ( 274) CHIC_SECCE Basic endochitinase C precursor (EC 3.2.1.14) (Rye seed chitinase-c) (RSC-c) - Secale cereale (Rye) chitinase_glyco_hydro_19 Glyco_hydro_19 protein|CHIT11 - Chitinase family protein precursor, expressed		-2.06887
stress.biotic	LOC_Os06g47600	moderately similar to ( 270) AT1G73620 | Symbols: | thaumatin-like protein, putative / pathogenesis-related protein, putative | chr1:27681432-27682954 FORWARDweakly similar to ( 191) TP1A_MALDO Thaumatin-like protein 1a precursor (Allergen Mal d 2) (Mdtl1) (Pathogenesis-related protein 5a) (PR-5a) - Malus domestica (Apple) (Malus sylvestris)THN Thaumatin protein|thaumatin family domain containing…		2.01848
stress.biotic	LOC_Os05g04584	moderately similar to ( 243) AT3G62160 | Symbols: | transferase family protein | chr3:23014333-23015808 REVERSETransferase protein|transferase family protein, putative, expressed		2.02102
stress.abiotic.drought/salt	LOC_Os01g72210	highly similar to ( 685) AT3G54510 | Symbols: | early-responsive to dehydration protein-related / ERD protein-related | chr3:20180339-20183220 FORWARD DUF221 COG5594 protein|early-responsive to dehydration protein-related, putative, expressed		2.12137
stress.biotic.PR-proteins	LOC_Os11g07670	weakly similar to ( 140) AT1G65870 | Symbols: | disease resistance-responsive family protein | chr1:24503624-24504193 FORWARDDirigent protein|dirigent, putative, expressed		2.13246
stress.biotic.PR-proteins	LOC_Os07g01660	weakly similar to ( 110) AT5G42510 | Symbols: | disease resistance-responsive family protein | chr5:16998268-16998816 REVERSEDirigent protein|dirigent, putative, expressed		2.21661
stress.biotic	LOC_Os10g34930	weakly similar to ( 172) AT2G15220 | Symbols: | secretory protein, putative | chr2:6608689-6609366 FORWARDBSP protein|secretory protein, putative, expressed		2.23437
stress.biotic	LOC_Os04g33990	weakly similar to ( 172) AT3G44220 | Symbols: | harpin-induced family protein / HIN1 family protein / harpin-responsive family protein | chr3:15928216-15929645 FORWARDHin1 protein|harpin-induced protein 1 domain containing protein, expressed		2.27191
stress.biotic	LOC_Os09g21210	highly similar to ( 770) AT5G15870 | Symbols: | glycosyl hydrolase family 81 protein | chr5:5182641-5184878 REVERSE Glyco_hydro_81 ACF2 protein|beta-glucan-binding protein 4, putative, expressed		2.28277
stress.abiotic.heat	LOC_Os02g35000	moderately similar to ( 468) AT1G77020 | Symbols: | DNAJ heat shock N-terminal domain-containing protein | chr1:28945056-28946867 REVERSE DnaJ DnaJ PRK10767 protein|chaperone protein dnaJ 10, putative, expressed		2.29209
stress.biotic.PR-proteins	LOC_Os11g07680	weakly similar to ( 141) AT5G49040 | Symbols: | disease resistance-responsive protein-related / dirigent protein-related | chr5:19882676-19883251 REVERSEDirigent protein|dirigent, putative, expressed		2.34377
stress.abiotic.drought/salt	LOC_Os07g08210	moderately similar to ( 214) AT2G18250 | Symbols: ATCOAD | ATCOAD (4-phosphopantetheine adenylyltransferase); nucleotidyltransferase/ pantetheine-phosphate adenylyltransferase | chr2:7940025-7941499 FORWARD PPAT_CoAS COG1019 PRK00777 protein|cytidylyltransferase domain containing protein, expressed		2.41036
stress.abiotic.heat	LOC_Os01g53020	moderately similar to ( 370) AT2G42750 | Symbols: | DNAJ heat shock N-terminal domain-containing protein | chr2:17793404-17795419 FORWARD protein|heat shock protein DnaJ, putative, expressed		2.41575
stress.abiotic.light	LOC_Os11g08670	nearly identical (1133) AT1G21640 | Symbols: NADK2, ATNADK2 | NADK2; NAD+ kinase/ calmodulin binding | chr1:7588726-7592669 FORWARDnearly identical (1878) NADK2_ORYSA Probable NAD kinase 2, chloroplast precursor (EC 2.7.1.23) - Oryza sativa (Rice) nadF NAD_kinase ppnK ppnK ppnK ppnK ppnK ppnK ppnK ppnK ppnK ppnK ppnK ppnK ppnK protein|NAD kinase, putative, expressed		2.45144
stress.biotic.PR-proteins	LOC_Os07g17250	moderately similar to ( 283) AT3G14460 | Symbols: | disease resistance protein (NBS-LRR class), putative | chr3:4851990-4856264 REVERSE NB-ARC protein|disease resistance RPP13-like protein 1, putative, expressed		2.45165
stress.biotic	LOC_Os11g12350	very weakly similar to (83.2) AT3G07040 | Symbols: RPM1, RPS3 | RPM1 (RESISTANCE TO P. SYRINGAE PV MACULICOLA 1); nucleotide binding / protein binding | chr3:2226244-2229024 REVERSE protein|disease resistance protein, putative, expressed		2.48622
stress.biotic.respiratory burst	LOC_Os08g35210	highly similar to ( 589) AT1G19230 | Symbols: | respiratory burst oxidase protein E (RbohE) / NADPH oxidase | chr1:6644189-6649149 FORWARD NAD_binding_6 NADPH_Ox FAD_binding_8 COG4097 protein|ferric reductase, putative, expressed		2.57511
stress.abiotic.drought/salt	LOC_Os01g53240	moderately similar to ( 265) AT5G25610 | Symbols: RD22 | RD22; nutrient reservoir | chr5:8914498-8916684 REVERSEweakly similar to ( 117) EA30_VICFA Embryonic abundant protein VF30.1 precursor - Vicia faba (Broad bean)BURP protein|BURP domain containing protein, expressed		2.59458
stress.biotic	LOC_Os04g58090	weakly similar to ( 125) AT1G65690 | Symbols: | harpin-induced protein-related / HIN1-related / harpin-responsive protein-related | chr1:24431642-24432898 REVERSEHin1 protein|harpin-induced protein 1 domain containing protein, expressed		2.66949
stress.biotic	LOC_Os03g56900	moderately similar to ( 275) AT3G10260 | Symbols: | reticulon family protein | chr3:3171413-3172568 REVERSE Reticulon protein|reticulon domain containing protein, putative, expressed		2.67146
stress.biotic.PR-proteins	LOC_Os01g06920	moderately similar to ( 397) AT1G47890 | Symbols: AtRLP7 | AtRLP7 (Receptor Like Protein 7); kinase/ protein binding | chr1:17643976-17647035 FORWARDweakly similar to ( 197) RPK1_IPONI Receptor-like protein kinase precursor (EC 2.7.11.1) - Ipomoea nil (Japanese morning glory) (Pharbitis nil) protein|resistance protein SlVe1 precursor, putative, expressed		2.68035
stress.abiotic.unspecified	LOC_Os06g02470	weakly similar to ( 109) AT1G01170 | Symbols: | ozone-responsive stress-related protein, putative | chr1:74105-74443 REVERSEDUF1138 protein|ATOZI1, putative, expressed		2.70421
stress.biotic	LOC_Os10g11500	weakly similar to ( 147) AT2G14610 | Symbols: PR1, PR 1, ATPR1 | PR1 (PATHOGENESIS-RELATED GENE 1) | chr2:6241944-6242429 REVERSEweakly similar to ( 174) PRMS_MAIZE Pathogenesis-related protein PRMS precursor - Zea mays (Maize) SCP SCP SCP protein|SCP-like extracellular protein, expressed		2.7132
stress.biotic.signalling.MLO-like	LOC_Os03g03700	moderately similar to ( 494) AT2G39200 | Symbols: MLO12, ATMLO12 | MLO12 (MILDEW RESISTANCE LOCUS O 12); calmodulin binding | chr2:16356255-16359797 REVERSEhighly similar to ( 795) MLOH1_ORYSA MLO protein homolog 1 (OsMLO1) - Oryza sativa (Rice)Mlo protein|MLO domain containing protein, putative, expressed		2.79174
stress.abiotic.heat	LOC_Os03g11910	highly similar to ( 756) AT2G32120 | Symbols: HSP70T-2 | HSP70T-2 (HEAT-SHOCK PROTEIN 70T-2); ATP binding | chr2:13651720-13653411 REVERSEmoderately similar to ( 280) HSP7E_SPIOL Chloroplast envelope membrane 70 kDa heat shock-related protein - Spinacia oleracea (Spinach) HSP70 DnaK dnaK dnaK hscA hscA protein|DnaK family protein, putative, expressed		2.84532
stress.biotic	LOC_Os10g34910	weakly similar to ( 180) AT2G15220 | Symbols: | secretory protein, putative | chr2:6608689-6609366 FORWARDBSP protein|secretory protein, putative, expressed		2.85336
stress.biotic.PR-proteins	LOC_Os09g34160	moderately similar to ( 246) AT3G07040 | Symbols: RPM1, RPS3 | RPM1 (RESISTANCE TO P. SYRINGAE PV MACULICOLA 1); nucleotide binding / protein binding | chr3:2226244-2229024 REVERSE NB-ARC protein|resistance protein, putative, expressed		2.86613
stress.abiotic.unspecified	LOC_Os08g09040	moderately similar to ( 244) AT3G05950 | Symbols: | germin-like protein, putative | chr3:1781130-1781964 REVERSEweakly similar to ( 197) GLP1_MESCR Germin-like protein precursor - Mesembryanthemum crystallinum (Common ice plant)Cupin_1 protein|Cupin domain containing protein, expressed		2.97578
stress.abiotic.unspecified	LOC_Os08g35750	weakly similar to ( 184) AT1G72610 | Symbols: GLP1, ATGER1, GER1 | GER1 (GERMIN-LIKE PROTEIN 1); oxalate oxidase | chr1:27339302-27339928 REVERSEweakly similar to ( 180) AB19A_PRUPE Auxin-binding protein ABP19a precursor - Prunus persica (Peach)Cupin_1 protein|Cupin domain containing protein, expressed		2.98793
stress.abiotic	LOC_Os02g10990	highly similar to ( 708) AT3G15620 | Symbols: UVR3 | UVR3 (UV REPAIR DEFECTIVE 3); DNA (6-4) photolyase | chr3:5294201-5296548 REVERSEweakly similar to ( 133) PHR1_SINAL Deoxyribodipyrimidine photo-lyase (EC 4.1.99.3) (DNA photolyase) (Photoreactivating enzyme) - Sinapis alba (White mustard) (Brassica hirta) FAD_binding_7 PhrB PRK10674 DNA_photolyase protein|FAD binding domain of DNA photolyase d…		3.00115
stress.abiotic.unspecified	LOC_Os01g18170	moderately similar to ( 241) AT1G02335 | Symbols: GL22 | GL22 (GERMIN-LIKE PROTEIN SUBFAMILY 2 MEMBER 2 PRECURSOR.); manganese ion binding / nutrient reservoir | chr1:463979-464876 REVERSEmoderately similar to ( 240) NEC1_NICPL Nectarin-1 precursor (EC 1.15.1.1) (Superoxide dismutase [Mn]) - Nicotiana plumbaginifolia (Leadwort-leaved tobacco)Cupin_1 protein|Cupin domain containing protein, expres…		3.01201
stress.biotic.PR-proteins	LOC_Os06g47800	moderately similar to ( 259) AT3G14470 | Symbols: | disease resistance protein (NBS-LRR class), putative | chr3:4857940-4861104 FORWARD NB-ARC protein|disease resistance protein RGA3, putative, expressed		3.0375
stress.abiotic.unspecified	LOC_Os04g39150	weakly similar to ( 125) AT1G24020 | Symbols: MLP423 | MLP423 (MLP-LIKE PROTEIN 423) | chr1:8500653-8501458 REVERSEBet_v_I protein|pathogenesis-related Bet v I family protein, putative, expressed		3.05369
stress.abiotic.heat	LOC_Os05g38530	nearly identical (1105) AT3G12580 | Symbols: HSP70 | HSP70 (heat shock protein 70); ATP binding | chr3:3991487-3993689 REVERSEnearly identical (1113) HSP7C_PETHY Heat shock cognate 70 kDa protein - Petunia hybrida (Petunia) HSP70 dnaK DnaK dnaK hscA hscA protein|DnaK family protein, putative, expressed		3.07069
stress.biotic	LOC_Os11g37940	weakly similar to ( 172) AT3G04720 | Symbols: PR4, HEL, PR-4 | PR4 (PATHOGENESIS-RELATED 4); chitin binding | chr3:1285691-1286531 REVERSEweakly similar to ( 186) WIN2_SOLTU Wound-induced protein WIN2 precursor - Solanum tuberosum (Potato)Barwin protein|WIP2 - Wound-induced protein precursor, expressed		3.19155
stress.biotic.PR-proteins	LOC_Os11g42500	weakly similar to ( 105) AT5G42510 | Symbols: | disease resistance-responsive family protein | chr5:16998268-16998816 REVERSEDirigent protein|dirigent, putative, expressed		3.2149
stress.biotic	LOC_Os07g03710	weakly similar to ( 147) AT4G25790 | Symbols: | allergen V5/Tpx-1-related family protein | chr4:13122248-13123290 REVERSEweakly similar to ( 168) PRMS_MAIZE Pathogenesis-related protein PRMS precursor - Zea mays (Maize) SCP SCP SCP protein|SCP-like extracellular protein, expressed		3.40203
stress.abiotic.unspecified	LOC_Os04g22080	moderately similar to ( 201) AT1G72610 | Symbols: GLP1, ATGER1, GER1 | GER1 (GERMIN-LIKE PROTEIN 1); oxalate oxidase | chr1:27339302-27339928 REVERSEmoderately similar to ( 204) AB19A_PRUPE Auxin-binding protein ABP19a precursor - Prunus persica (Peach)Cupin_1 protein|retrotransposon protein, putative, unclassified, expressed		3.50253
stress.abiotic.heat	LOC_Os01g04370	weakly similar to ( 165) AT5G59720 | Symbols: HSP18.2 | HSP18.2 (heat shock protein 18.2) | chr5:24062632-24063117 FORWARDmoderately similar to ( 224) HSP11_ORYSA 16.9 kDa class I heat shock protein 1 - Oryza sativa (Rice) HSP20 alpha-crystallin-Hsps IbpA protein|hsp20/alpha crystallin family protein, putative, expressed		3.53934
stress.biotic.PR-proteins	LOC_Os12g07580	weakly similar to ( 158) AT5G49040 | Symbols: | disease resistance-responsive protein-related / dirigent protein-related | chr5:19882676-19883251 REVERSEDirigent protein|dirigent, putative, expressed		3.54791
stress.abiotic.heat	LOC_Os01g42190	weakly similar to ( 120) AT1G71000 | Symbols: | heat shock protein binding | chr1:26769336-26770111 REVERSE DnaJ DnaJ protein|heat shock protein DnaJ, putative, expressed		3.57392
stress.abiotic.heat	LOC_Os05g45350	moderately similar to ( 346) AT2G42750 | Symbols: | DNAJ heat shock N-terminal domain-containing protein | chr2:17793404-17795419 FORWARD DnaJ protein|dnaJ domain containing protein, expressed		3.58244
stress.abiotic.unspecified	LOC_Os01g65440	moderately similar to ( 203) AT1G44760 | Symbols: | universal stress protein (USP) family protein | chr1:16896894-16898427 REVERSE protein|universal stress protein domain containing protein, putative, expressed		3.59158
stress.abiotic.heat	LOC_Os04g23220	moderately similar to ( 316) AT5G57130 | Symbols: | protein binding | chr5:23145291-23149395 FORWARD protein|expressed protein		3.60464
stress.abiotic.unspecified	LOC_Os01g14670	moderately similar to ( 248) AT3G62020 | Symbols: GLP10 | GLP10 (GERMIN-LIKE PROTEIN 10); manganese ion binding / nutrient reservoir | chr3:22971443-22972192 REVERSEmoderately similar to ( 255) NEC1_NICPL Nectarin-1 precursor (EC 1.15.1.1) (Superoxide dismutase [Mn]) - Nicotiana plumbaginifolia (Leadwort-leaved tobacco)Cupin_1 protein|Cupin domain containing protein, expressed		3.6687
stress.abiotic.unspecified	LOC_Os08g09080	moderately similar to ( 234) AT3G05950 | Symbols: | germin-like protein, putative | chr3:1781130-1781964 REVERSEweakly similar to ( 194) GLP1_MESCR Germin-like protein precursor - Mesembryanthemum crystallinum (Common ice plant)Cupin_1 protein|Cupin domain containing protein, expressed		3.69475
stress.biotic	LOC_Os10g34920	moderately similar to ( 208) AT2G15220 | Symbols: | secretory protein, putative | chr2:6608689-6609366 FORWARDBSP protein|secretory protein, putative, expressed		3.73154
stress.abiotic.cold	LOC_Os01g72420	weakly similar to ( 144) AT1G50570 | Symbols: | C2 domain-containing protein | chr1:18726400-18727566 REVERSE protein|C2 domain containing protein, putative, expressed		3.76075
stress.biotic	LOC_Os07g03580	weakly similar to ( 122) AT5G26130 | Symbols: | FUNCTIONS IN: molecular_function unknown; INVOLVED IN: biological_process unknown; LOCATED IN: endomembrane system, extracellular region; EXPRESSED IN: root, leaf; EXPRESSED DURING: LP.04 four leaves visible; CONTAINS InterPro DOMAIN/s: Allergen V5/Tpx-1 related, conserved site (InterPro:IPR018244), Allergen V5/Tpx-1 related (InterPro:IPR001283), SC…		3.79461
stress.biotic	LOC_Os11g16530	weakly similar to ( 189) AT3G07040 | Symbols: RPM1, RPS3 | RPM1 (RESISTANCE TO P. SYRINGAE PV MACULICOLA 1); nucleotide binding / protein binding | chr3:2226244-2229024 REVERSE NB-ARC protein|mal, putative, expressed		3.80294
stress.abiotic.unspecified	LOC_Os01g07060	weakly similar to ( 119) AT5G05500 | Symbols: | pollen Ole e 1 allergen and extensin family protein | chr5:1629716-1630267 FORWARD protein|POEI43 - Pollen Ole e I allergen and extensin family protein precursor, putative, expressed		3.81504
stress.abiotic.heat	LOC_Os06g11610	weakly similar to ( 120) AT5G51440 | Symbols: | 23.5 kDa mitochondrial small heat shock protein (HSP23.5-M) | chr5:20891242-20892013 FORWARDweakly similar to ( 112) HS22M_PEA Heat shock 22 kDa protein, mitochondrial precursor - Pisum sativum (Garden pea) protein|heat shock 22 kDa protein, mitochondrial precursor, putative, expressed		3.83372
stress.abiotic.heat	LOC_Os04g57880	moderately similar to ( 315) AT5G23240 | Symbols: | DNAJ heat shock N-terminal domain-containing protein | chr5:7826857-7828534 REVERSE protein|heat shock protein DnaJ, putative, expressed		3.96299
stress.biotic	LOC_Os02g33550	weakly similar to ( 169) AT3G44220 | Symbols: | harpin-induced family protein / HIN1 family protein / harpin-responsive family protein | chr3:15928216-15929645 FORWARDHin1 protein|harpin-induced protein 1 domain containing protein, expressed		4.0552
stress.biotic.PR-proteins	LOC_Os12g10340	moderately similar to ( 210) AT3G14460 | Symbols: | disease resistance protein (NBS-LRR class), putative | chr3:4851990-4856264 REVERSE NB-ARC protein|NBS-LRR type resistance protein, putative, expressed		4.0659
stress.biotic.PR-proteins	LOC_Os11g42550	weakly similar to ( 104) AT1G65870 | Symbols: | disease resistance-responsive family protein | chr1:24503624-24504193 FORWARDDirigent protein|dirigent, putative, expressed		4.06739
stress.abiotic.unspecified	LOC_Os08g35760	moderately similar to ( 217) AT5G20630 | Symbols: GLP3, GLP3A, GLP3B, ATGER3, GER3 | GER3 (GERMIN 3); oxalate oxidase | chr5:6975315-6975950 REVERSEmoderately similar to ( 228) ABP20_PRUPE Auxin-binding protein ABP20 precursor - Prunus persica (Peach)Cupin_1 protein|Cupin domain containing protein, expressed		4.09729
stress.biotic	LOC_Os02g36590	moderately similar to ( 439) AT5G64550 | Symbols: | loricrin-related | chr5:25801794-25803698 REVERSE protein|CPuORF19 - conserved peptide uORF-containing transcript, expressed		4.2353
stress.biotic	LOC_Os05g33130	moderately similar to ( 343) AT3G12500 | Symbols: ATHCHIB, PR3, PR-3, CHI-B, B-CHI | ATHCHIB (ARABIDOPSIS THALIANA BASIC CHITINASE); chitinase | chr3:3962501-3963945 REVERSEmoderately similar to ( 370) CHIA_SECCE Basic endochitinase A precursor (EC 3.2.1.14) (Rye seed chitinase-a) (RSC-a) - Secale cereale (Rye) Glyco_hydro_19 chitinase_glyco_hydro_19 protein|CHIT17 - Chitinase family protein prec…		4.29002
stress.abiotic.unspecified	LOC_Os08g08990	moderately similar to ( 229) AT3G05950 | Symbols: | germin-like protein, putative | chr3:1781130-1781964 REVERSEweakly similar to ( 198) GLP1_MESCR Germin-like protein precursor - Mesembryanthemum crystallinum (Common ice plant)Cupin_1 protein|Cupin domain containing protein, expressed		4.43332
stress.biotic	LOC_Os03g46070	moderately similar to ( 250) AT4G11650 | Symbols: ATOSM34 | ATOSM34 (osmotin 34) | chr4:7025127-7026113 REVERSEmoderately similar to ( 290) ZEAM_MAIZE Zeamatin precursor - Zea mays (Maize)Thaumatin THN protein|thaumatin, putative, expressed		4.55357
stress.biotic	LOC_Os08g28790	very weakly similar to (81.3) AT1G22900 | Symbols: | FUNCTIONS IN: molecular_function unknown; INVOLVED IN: defense response; LOCATED IN: endomembrane system; EXPRESSED IN: stamen; EXPRESSED DURING: 4 anthesis; CONTAINS InterPro DOMAIN/s: Plant disease resistance response protein (InterPro:IPR004265); BEST Arabidopsis thaliana protein match is: disease resistance-responsive family protein (TAIR:A…		4.62851
stress.biotic	LOC_Os01g18744	moderately similar to ( 287) AT3G62160 | Symbols: | transferase family protein | chr3:23014333-23015808 REVERSEvery weakly similar to (84.7) HCBT3_DIACA Anthranilate N-benzoyltransferase protein 3 (EC 2.3.1.144) (Anthranilate N-hydroxycinnamoyl/benzoyltransferase 3) - Dianthus caryophyllus (Carnation) (Clove pink)Transferase protein|transferase family protein, putative, expressed		4.63895
stress.biotic	LOC_Os05g19910	moderately similar to ( 275) AT3G62160 | Symbols: | transferase family protein | chr3:23014333-23015808 REVERSETransferase protein|transferase family protein, putative, expressed		4.86162
stress.biotic	LOC_Os03g45960	moderately similar to ( 239) AT4G11650 | Symbols: ATOSM34 | ATOSM34 (osmotin 34) | chr4:7025127-7026113 REVERSEmoderately similar to ( 280) ZEAM_MAIZE Zeamatin precursor - Zea mays (Maize)Thaumatin THN protein|thaumatin, putative, expressed		4.92115
stress.abiotic	LOC_Os12g26290	highly similar to ( 790) AT3G01420 | Symbols: ALPHA-DOX1, DOX1, DIOX1 | DOX1; lipoxygenase | chr3:159689-162726 REVERSE An_peroxidase protein|alpha-DOX2, putative, expressed		5.09379
stress.abiotic.heat	LOC_Os03g16920	nearly identical (1017) AT3G12580 | Symbols: HSP70 | HSP70 (heat shock protein 70); ATP binding | chr3:3991487-3993689 REVERSEnearly identical (1041) HSP7C_PETHY Heat shock cognate 70 kDa protein - Petunia hybrida (Petunia) HSP70 dnaK DnaK dnaK hscA hscA protein|DnaK family protein, putative, expressed		5.78714
stress.biotic	LOC_Os06g25010	weakly similar to ( 123) AT5G24090 | Symbols: | acidic endochitinase (CHIB1) | chr5:8143805-8145153 REVERSEmoderately similar to ( 324) XIP1_WHEAT Xylanase inhibitor protein 1 precursor (Class III chitinase homolog) (XIP-I protein) - Triticum aestivum (Wheat) protein|glycosyl hydrolase, putative, expressed		5.88255
stress.biotic	LOC_Os03g46060	weakly similar to ( 169) AT4G11650 | Symbols: ATOSM34 | ATOSM34 (osmotin 34) | chr4:7025127-7026113 REVERSEweakly similar to ( 182) P21_SOYBN Protein P21 - Glycine max (Soybean)Thaumatin THN protein|thaumatin family domain containing protein, expressed		6.03744
stress.abiotic	LOC_Os04g38450	highly similar to ( 660) AT4G39640 | Symbols: GGT1 | GGT1 (GAMMA-GLUTAMYL TRANSPEPTIDASE 1); gamma-glutamyltransferase/ glutathione gamma-glutamylcysteinyltransferase | chr4:18400608-18402861 FORWARD G_glu_transpept Ggt ggt protein|gamma-glutamyltranspeptidase 1 precursor, putative, expressed		6.24636
stress.abiotic.drought/salt	LOC_Os04g33150	moderately similar to ( 333) AT1G47980 | Symbols: | unknown protein | chr1:17691985-17693818 REVERSE protein|desiccation-related protein PCC13-62 precursor, putative, expressed		6.41221
stress.biotic.PR-proteins	LOC_Os11g07830	weakly similar to ( 165) AT1G65870 | Symbols: | disease resistance-responsive family protein | chr1:24503624-24504193 FORWARDDirigent protein|dirigent, putative, expressed		6.57441
stress.abiotic.heat	LOC_Os02g54140	very weakly similar to ( 100) AT1G54050 | Symbols: | 17.4 kDa class III heat shock protein (HSP17.4-CIII) | chr1:20179558-20180122 REVERSEvery weakly similar to (83.2) HSP21_IPONI 17.2 kDa class II heat shock protein - Ipomoea nil (Japanese morning glory) (Pharbitis nil) IbpA HSP20 alpha-crystallin-Hsps protein|hsp20/alpha crystallin family protein, putative, expressed		6.66946
stress.abiotic.unspecified	LOC_Os08g08970	moderately similar to ( 230) AT3G05950 | Symbols: | germin-like protein, putative | chr3:1781130-1781964 REVERSEweakly similar to ( 192) GLP1_MESCR Germin-like protein precursor - Mesembryanthemum crystallinum (Common ice plant)Cupin_1 protein|Cupin domain containing protein, expressed		6.93876
stress.biotic	LOC_Os11g37970	weakly similar to ( 186) AT3G04720 | Symbols: PR4, HEL, PR-4 | PR4 (PATHOGENESIS-RELATED 4); chitin binding | chr3:1285691-1286531 REVERSEweakly similar to ( 186) BARW_HORVU Barwin - Hordeum vulgare (Barley)Barwin protein|WIP5 - Wound-induced protein precursor, expressed		6.99184
stress.abiotic.unspecified	LOC_Os08g09000	moderately similar to ( 242) AT3G05950 | Symbols: | germin-like protein, putative | chr3:1781130-1781964 REVERSEweakly similar to ( 191) GLP1_MESCR Germin-like protein precursor - Mesembryanthemum crystallinum (Common ice plant)Cupin_1 protein|Cupin domain containing protein, expressed		7.33023
stress.biotic.PR-proteins	LOC_Os07g44280	weakly similar to ( 151) AT1G64160 | Symbols: | disease resistance-responsive family protein / dirigent family protein | chr1:23814063-23814611 FORWARDweakly similar to ( 137) DR206_PEA Disease resistance response protein 206 - Pisum sativum (Garden pea)Dirigent protein|dirigent, putative, expressed		7.39001
stress.abiotic.heat	LOC_Os03g60620	nearly identical (1082) AT5G02500 | Symbols: HSC70-1, HSP70-1, AT-HSC70-1, HSC70 | HSC70-1 (HEAT SHOCK COGNATE PROTEIN 70-1); ATP binding | chr5:554055-556334 REVERSEnearly identical (1082) HSP7C_PETHY Heat shock cognate 70 kDa protein - Petunia hybrida (Petunia) HSP70 dnaK DnaK dnaK hscA hscA protein|DnaK family protein, putative, expressed		7.66804
stress.abiotic.drought/salt	LOC_Os05g12640	weakly similar to ( 156) AT5G25610 | Symbols: RD22 | RD22; nutrient reservoir | chr5:8914498-8916684 REVERSEweakly similar to ( 107) EA30_VICFA Embryonic abundant protein VF30.1 precursor - Vicia faba (Broad bean)BURP protein|BURP domain containing protein, expressed		8.07877
stress.biotic	LOC_Os05g15770	weakly similar to ( 179) AT5G24090 | Symbols: | acidic endochitinase (CHIB1) | chr5:8143805-8145153 REVERSEmoderately similar to ( 333) XIP2_ORYSA Xylanase inhibitor protein 2 precursor (Class III chitinase homolog h) - Oryza sativa (Rice) protein|glycosyl hydrolase, putative, expressed		8.55416
stress.abiotic.unspecified	LOC_Os08g08980	moderately similar to ( 226) AT3G05950 | Symbols: | germin-like protein, putative | chr3:1781130-1781964 REVERSEweakly similar to ( 197) GLP1_MESCR Germin-like protein precursor - Mesembryanthemum crystallinum (Common ice plant)Cupin_1 protein|cupin domain containing protein, expressed		10.8197
biotic	LOC_Os05g24770	moderately similar to ( 240) AT4G23630 | Symbols: BTI1 | BTI1 (VIRB2-INTERACTING PROTEIN 1) | chr4:12318070-12319574 FORWARD Reticulon protein|reticulon domain containing protein, putative, expressed		Day2 specific
biotic	LOC_Os06g31280	very weakly similar to (88		Day2 specific
biotic	LOC_Os12g12600	protein|dirigent, putative, expressed		Day2 specific
biotic	LOC_Os12g43430	weakly similar to ( 132) AT4G11650 | Symbols: ATOSM34 | ATOSM34 (osmotin 34) | chr4:7025127-7026113 REVERSEmoderately similar to ( 260) TLP_ORYSA Thaumatin-like protein precursor - Oryza sativa (Rice)Thaumatin THN protein|thaumatin, putative, expressed		Day2 specific
biotic	LOC_Os01g53090	moderately similar to ( 249) AT1G78780 | Symbols: | pathogenesis-related family protein | chr1:29621447-29622431 REVERSEmoderately similar to ( 234) PRPX_HORVU Pathogen-related protein - Hordeum vulgare (Barley) protein|pathogen-related protein, putative, expressed		Day2 specific
biotic	LOC_Os07g03690	weakly similar to ( 115) AT4G25780 | Symbols: | pathogenesis-related protein, putative | chr4:13121107-13121679 FORWARDweakly similar to ( 132) PR13_HORVU Pathogenesis-related protein PRB1-3 precursor (PR-1B) (HV-8) - Hordeum vulgare (Barley) SCP SCP SCP protein|SCP-like extracellular protein, expressed		Day2 specific
biotic	LOC_Os07g03730	weakly similar to ( 148) AT3G19690 | Symbols: | pathogenesis-related protein, putative | chr3:6842365-6842850 REVERSEweakly similar to ( 162) PRMS_MAIZE Pathogenesis-related protein PRMS precursor - Zea mays (Maize) SCP SCP SCP protein|SCP-like extracellular protein, expressed		Day2 specific
biotic	LOC_Os11g07770	weakly similar to ( 152) AT5G42500 | Symbols: | disease resistance-responsive family protein | chr5:16994359-16994916 REVERSEDirigent protein|dirigent, putative, expressed		Day2 specific
biotic	LOC_Os06g06850	moderately similar to ( 212) AT3G46730 | Symbols: | disease resistance protein (CC-NBS class), putative | chr3:17213069-17215612 REVERSE NB-ARC protein|resistance protein LR10, putative, expressed		Day2 specific
abiotic.unspecified	LOC_Os09g39510	very weakly similar to (94		Day2 specific
abiotic.unspecified	LOC_Os01g07030	weakly similar to ( 104) AT5G05500 | Symbols: | pollen Ole e 1 allergen and extensin family protein | chr5:1629716-1630267 FORWARD protein|POEI40 - Pollen Ole e I allergen and extensin family protein precursor, expressed		Day2 specific
abiotic.unspecified	LOC_Os10g39890	weakly similar to ( 105) AT3G09925 | Symbols: | pollen Ole e 1 allergen and extensin family protein | chr3:3051868-3052784 REVERSE protein|POEI31 - Pollen Ole e I allergen and extensin family protein precursor, putative, expressed		Day2 specific

## Sheet: Metabolism overview
Metabolism overview of DEGs
Metabolism	Number of transcripts
cell wall	94
secondary metabolism	70
lipid metabolism	65
amino acid metabolism	55
nucleotide metabolism	24
PS	21
redox	21
minor CHO metabolism	17
major CHO metabolism	17
glycolysis	10
TCA / org	10
mitochondrial electron transport / ATP synthesis	8
fermentation	6
N-metabolism	6
gluconeogenese/ glyoxylate cycle	3
C1-metabolism	2
OPP	2
tetrapyrrole synthesis	2
S-assimilation	1

## Sheet: Regulation overview
Regulation overview
Process	Number of transcripts
regulation of transcription	257
signalling	177
protein degradation	114
hormone metabolism	105
protein postranslational modification	104
redox	37
