# Supplementary material for: Integrated transcriptomics and miRNAomics provide insights into the complex multi-tiered regulatory networks associated with coleoptile senescence in rice
Source: Front Plant Sci. 2022 Oct 12;13:985402. doi: 10.3389/fpls.2022.985402 (PMC9597502; doi:10.3389/fpls.2022.985402)
Supplement: Supplementary file 6 [file Table_5.xlsx]

## Sheet: LS and CS up
Commonly up-regulated genes in LS and CS
MSU Gene ID	Description
LOC_Os09g27750	1-aminocyclopropane-1-carboxylate oxidase 1, putative, expressed.
LOC_Os01g73250	abscisic stress-ripening, putative, expressed.
LOC_Os03g60580	actin-depolymerizing factor, putative, expressed
LOC_Os05g07090	acyl-coenzyme A dehydrogenase, mitochondrial precursor, putative, expressed.
LOC_Os04g53370	acyltransferase, putative, expressed.
LOC_Os01g52010	alliin lyase precursor, putative, expressed.
LOC_Os11g03780	alpha-N-arabinofuranosidase, putative, expressed.
LOC_Os01g71740	amino acid permease family protein, putative, expressed.
LOC_Os01g65660	amino acid transporter, putative, expressed.
LOC_Os02g08100	AMP-binding domain containing protein, expressed.
LOC_Os01g12440	AP2 domain containing protein, expressed.
LOC_Os07g26630	aquaporin protein, putative, expressed.
LOC_Os07g26660	aquaporin protein, putative, expressed.
LOC_Os02g51110	aquaporin protein, putative, expressed.
LOC_Os06g22030	AT hook motif domain containing protein, expressed.
LOC_Os02g04810	auxin response factor 5, putative, expressed.
LOC_Os06g45040	B-box zinc finger family protein, putative, expressed.
LOC_Os01g11910	basic helix-loop-helix, putative, expressed.
LOC_Os01g03390	BBTI7 - Bowman-Birk type bran trypsin inhibitor precursor, expressed.
LOC_Os07g39530	BTBN16 - Bric-a-Brac, Tramtrack, Broad Complex BTB domain with non-phototropic hypocotyl 3 NPH3 domain, expressed.
LOC_Os01g43460	C4-dicarboxylate transporter/malic acid transport protein, expressed.
LOC_Os05g51690	CCT motif family protein, expressed.
LOC_Os04g59440	chlorophyll A-B binding protein, putative, expressed.
LOC_Os08g34280	cinnamoyl-CoA reductase, putative, expressed.
LOC_Os10g33650	CK1_CaseinKinase_1 CK1 includes the casein kinase 1 kinases, expressed.
LOC_Os02g36590	CPuORF19 - conserved peptide uORF-containing transcript, expressed.
LOC_Os03g26044	CSLA5 - cellulose synthase-like family A; mannan synthase, expressed
LOC_Os05g42250	cyclic nucleotide-gated ion channel 2, putative, expressed.
LOC_Os10g37340	cystathionine gamma-synthase, putative, expressed.
LOC_Os02g48080	cysteine-rich receptor-like protein kinase 7 precursor, putative, expressed.
LOC_Os01g51540	cytidine/deoxycytidylate deaminase, putative, expressed.
LOC_Os04g45090	cytochrome b561, putative, expressed.
LOC_Os02g09250	cytochrome P450 71D10, putative, expressed.
LOC_Os01g43700	cytochrome P450 72A1, putative, expressed.
LOC_Os02g30100	cytochrome P450, putative, expressed.
LOC_Os01g12770	cytochrome P450, putative, expressed.
LOC_Os08g21700	DCL, chloroplast precursor, putative, expressed.
LOC_Os06g48210	DEAD-box ATP-dependent RNA helicase, putative, expressed.
LOC_Os02g09490	dehydrogenase, putative, expressed.
LOC_Os03g46640	deoxyuridine 5-triphosphate nucleotidohydrolase, putative, expressed
LOC_Os01g57350	diacylglycerol kinase, putative, expressed.
LOC_Os01g54370	dihydropyrimidinase, putative, expressed.
LOC_Os10g28680	DUF581 domain containing protein, expressed.
LOC_Os01g14410	early light-induced protein, chloroplast precursor, putative, expressed.
LOC_Os07g08150	early light-induced protein, chloroplast precursor, putative, expressed.
LOC_Os07g08160	early light-induced protein, chloroplast precursor, putative, expressed.
LOC_Os03g42810	endonuclease/exonuclease/phosphatase family domain containing protein, expressed.
LOC_Os02g17680	ethylene-responsive protein related, putative, expressed.
LOC_Os05g31020	eukaryotic peptide chain release factor subunit 1-1, putative, expressed.
LOC_Os03g60509	expressed protein
LOC_Os01g60830	expressed protein.
LOC_Os08g37300	expressed protein.
LOC_Os01g73110	expressed protein.
LOC_Os02g04780	expressed protein.
LOC_Os02g34930	expressed protein.
LOC_Os02g58300	expressed protein.
LOC_Os03g05334	expressed protein.
LOC_Os04g33310	expressed protein.
LOC_Os04g54370	expressed protein.
LOC_Os05g02070	expressed protein.
LOC_Os05g39120	expressed protein.
LOC_Os06g38660	expressed protein.
LOC_Os07g38840	expressed protein.
LOC_Os08g31860	expressed protein.
LOC_Os08g32120	expressed protein.
LOC_Os10g25060	expressed protein.
LOC_Os11g38790	expressed protein.
LOC_Os12g05690	expressed protein.
LOC_Os01g73940	expressed protein.
LOC_Os09g23590	expressed protein.
LOC_Os08g44470	expressed protein.
LOC_Os08g32930	expressed protein.
LOC_Os02g50700	expressed protein.
LOC_Os04g02880	expressed protein.
LOC_Os06g11400	expressed protein.
LOC_Os01g49030	expressed protein.
LOC_Os02g37910	expressed protein.
LOC_Os02g10990	FAD binding domain of DNA photolyase domain containing protein, expressed
LOC_Os07g34570	FAD dependent oxidoreductase domain containing protein, expressed.
LOC_Os08g35210	ferric reductase, putative, expressed.
LOC_Os12g01530	ferritin-1, chloroplast precursor, putative, expressed.
LOC_Os07g37620	fiber expressed protein, putative, expressed.
LOC_Os01g03050	fruit protein PKIWI502, putative, expressed.
LOC_Os07g39740	GDSL-like lipase/acylhydrolase, putative, expressed.
LOC_Os06g44420	GDU1, putative, expressed.
LOC_Os04g44150	gibberellin 2-beta-dioxygenase 7, putative, expressed.
LOC_Os04g46970	glucosyltransferase, putative, expressed.
LOC_Os10g38590	glutathione S-transferase, N-terminal domain containing protein, expressed.
LOC_Os05g35200	glycosyl transferase, putative, expressed.
LOC_Os05g45070	harpin-induced protein 1 domain containing protein, expressed.
LOC_Os04g57880	heat shock protein DnaJ, putative, expressed.
LOC_Os04g17100	heavy metal-associated domain containing protein, expressed.
LOC_Os07g07480	HNH endonuclease domain-containing protein, putative, expressed.
LOC_Os04g48070	homeobox and START domains containing protein, putative, expressed.
LOC_Os03g10210	homeobox domain containing protein, expressed.
LOC_Os01g39020	HSF-type DNA-binding domain containing protein, expressed
LOC_Os02g32590	HSF-type DNA-binding domain containing protein, expressed.
LOC_Os01g53220	HSF-type DNA-binding domain containing protein, expressed.
LOC_Os06g24730	hydrolase, alpha/beta fold family domain containing protein, expressed.
LOC_Os01g44960	hydrolase, alpha/beta fold family domain containing protein, expressed.
LOC_Os06g08080	inorganic H+ pyrophosphatase, putative, expressed.
LOC_Os10g14920	integral membrane protein DUF6 containing protein, expressed.
LOC_Os06g01660	integral membrane protein DUF6 domain containing protein, expressed.
LOC_Os05g49300	iron-sulfur cluster assembly enzyme ISCU, mitochondrial precursor, putative, expressed.
LOC_Os02g41590	kinase, pfkB family, putative, expressed.
LOC_Os01g61160	laccase precursor protein, putative, expressed
LOC_Os03g20680	late embryogenesis abundant protein 1, putative, expressed.
LOC_Os12g44110	ligA, putative, expressed.
LOC_Os05g48416	lipase-related, putative, expressed.
LOC_Os01g72490	LRP1, putative, expressed.
LOC_Os07g18990	LTPL40 - Protease inhibitor/seed storage/LTP family protein precursor, expressed.
LOC_Os10g38040	lysM domain containing protein, putative, expressed.
LOC_Os08g20200	male sterility protein, putative, expressed.
LOC_Os07g01750	MATE efflux family protein, putative, expressed.
LOC_Os08g44870	MATE efflux family protein, putative, expressed.
LOC_Os01g12520	mitochondrial carrier protein, putative, expressed.
LOC_Os01g44394	mitotic checkpoint protein, putative, expressed.
LOC_Os02g51450	mTERF family protein, expressed.
LOC_Os07g37210	MYB family transcription factor, putative, expressed.
LOC_Os02g47190	MYB family transcription factor, putative, expressed.
LOC_Os01g09280	myb-related transcription activator, putative, expressed.
LOC_Os11g03300	NAC domain transcription factor, putative, expressed.
LOC_Os10g30860	nicotiana lesion-inducing like, putative, expressed.
LOC_Os07g37920	no apical meristem protein, putative, expressed.
LOC_Os11g31190	nodulin MtN3 family protein, putative, expressed.
LOC_Os01g03730	nuclease PA3, putative, expressed.
LOC_Os04g55850	nuclease PA3, putative, expressed.
LOC_Os02g57760	O-methyltransferase, putative, expressed.
LOC_Os10g25010	OsCML8 - Calmodulin-related calcium sensor protein, expressed.
LOC_Os03g17790	OsRCI2-5 - Putative low temperature and salt responsive protein, expressed.
LOC_Os02g39930	OsTIL-1 Temperature-induced lipocalin-1, expressed.
LOC_Os05g33310	oxidoreductase, 2OG-Fe oxygenase family protein, putative, expressed.
LOC_Os07g04990	oxidoreductase, aldo/keto reductase family protein, putative, expressed.
LOC_Os04g37490	oxidoreductase, aldo/keto reductase family protein, putative, expressed.
LOC_Os07g42700	paramyosin, putative, expressed.
LOC_Os06g51310	PAZ domain containing protein, putative, expressed.
LOC_Os01g51810	pentatricopeptide, putative, expressed.
LOC_Os08g41730	peptidase, T1 family, putative, expressed.
LOC_Os09g38100	phosphate carrier protein, mitochondrial precursor, putative, expressed.
LOC_Os02g56510	phosphate transporter 1, putative, expressed
LOC_Os04g59540	phosphatidylinositol-4-phosphate 5-Kinase, putative, expressed.
LOC_Os01g13570	phosphoglycerate mutase, putative, expressed.
LOC_Os01g47190	phosphoglycerate mutase, putative, expressed.
LOC_Os03g12990	phytosulfokines precursor, putative, expressed.
LOC_Os08g27720	pirin, putative, expressed.
LOC_Os03g57080	PLA IIIA/PLP7, putative, expressed.
LOC_Os03g58230	plant-specific domain TIGR01615 family protein, expressed.
LOC_Os09g16330	pleiotropic drug resistance protein, putative, expressed.
LOC_Os08g10550	potassium transporter, putative, expressed.
LOC_Os10g40360	proline oxidase, mitochondrial precursor, putative, expressed.
LOC_Os04g49748	purine permease, putative, expressed.
LOC_Os11g10980	pyruvate kinase, putative, expressed.
LOC_Os01g71690	recA protein, expressed.
LOC_Os10g25040	red chlorophyll catabolite reductase, putative, expressed.
LOC_Os01g06920	resistance protein SlVe1 precursor, putative, expressed.
LOC_Os07g49460	response regulator receiver domain containing protein, expressed.
LOC_Os01g18080	retrotransposon protein, putative, unclassified, expressed.
LOC_Os08g33710	ribonuclease T2 family domain containing protein, expressed.
LOC_Os09g37740	ribosomal L18p/L5e family protein, putative, expressed.
LOC_Os11g08940	RNA polymerases N 8 kDa subunit, putative, expressed.
LOC_Os06g13560	SAM dependent carboxyl methyltransferase, putative, expressed.
LOC_Os10g34930	secretory protein, putative, expressed.
LOC_Os09g36200	senescence-inducible chloroplast stay-green protein 1, putative, expressed.
LOC_Os05g42210	serine/threonine-protein kinase receptor precursor, putative, expressed.
LOC_Os11g37260	SEY1, putative, expressed.
LOC_Os01g64670	soluble inorganic pyrophosphatase, putative, expressed.
LOC_Os02g47600	soluble inorganic pyrophosphatase, putative, expressed.
LOC_Os07g48500	stress responsive protein, putative, expressed.
LOC_Os03g22120	sucrose synthase, putative, expressed.
LOC_Os06g05160	sulfate transporter, putative, expressed.
LOC_Os03g55310	SWIB/MDM2 domain containing protein, expressed.
LOC_Os05g46290	T-complex protein, putative, expressed.
LOC_Os09g38980	T-complex protein, putative, expressed.
LOC_Os02g36140	terpene synthase, putative, expressed.
LOC_Os05g24140	tetracycline transporter-like protein 1, putative, expressed.
LOC_Os03g14300	THION29 - Plant thionin family protein precursor, expressed.
LOC_Os07g12630	transcription elongation factor protein, putative, expressed.
LOC_Os01g64020	transcription factor, putative, expressed.
LOC_Os12g05680	transcription factor, putative, expressed.
LOC_Os05g04584	transferase family protein, putative, expressed.
LOC_Os10g30640	translin, putative, expressed.
LOC_Os05g37470	transmembrane amino acid transporter protein, putative, expressed.
LOC_Os03g10100	transporter family protein, putative, expressed.
LOC_Os10g37660	trehalase precursor, putative, expressed.
LOC_Os01g13280	ubiquitin conjugating enzyme protein, putative, expressed.
LOC_Os05g42040	UDP-glucoronosyl and UDP-glucosyl transferase domain containing protein, expressed.
LOC_Os03g52910	uncharacterized UPF0114 domain containing protein, expressed.
LOC_Os12g31850	ureide permease, putative, expressed.
LOC_Os01g37910	vacuolar-processing enzyme precursor, putative, expressed.
LOC_Os05g51570	vacuolar-processing enzyme precursor, putative, expressed.
LOC_Os11g29870	WRKY72, expressed.
LOC_Os01g18584	WRKY9, expressed.
LOC_Os10g30850	zinc finger, RING-type, putative, expressed.
LOC_Os04g58320	zinc finger, RING-type, putative, expressed.

## Sheet: GO LS and CS up
GO analysis of commonly up-regulated transcripts (in CS and LS)
Total No. of transcripts	194
Transcripts without GO	74
Biological process	Cellular component	Molecular function
72	92	88
BP_term	No. of transcripts		CC_term	No. of transcripts		MF_term	No. of transcripts
transcription	14		integral component of membrane	32		DNA binding	12
regulation of transcription	10		nucleus	19		sequence-specific DNA binding	8
defense response	4		membrane	15		transcription factor activity	7
cellular water homeostasis	3		plastid	11		zinc ion binding	7
protein phosphorylation	2		cytoplasm	10		oxidoreductase activity	7
translation	2		mitochondrion	10		ATP binding	6
response to stress	2		cytosol	6		iron ion binding	5
transcription from RNA polymerase II promoter	2		plasma membrane	5		hydrolase activity	5
phosphate-containing compound metabolic process	2		integral component of plasma membrane	4		magnesium ion binding	4
transport	2		vacuole	3		RNA binding	4
metabolic process	2		plasmodesma	3		metal ion binding	4
RNA splicing	2		chloroplast	2		heme binding	4
chlorophyll catabolic process	2		extracellular region	2		inorganic diphosphatase activity	3
secondary metabolite biosynthetic process	2		chloroplast stroma	2		water channel activity	3
proteolysis involved in cellular protein catabolic process	2		DNA-directed RNA polymerase II	1		amino acid transmembrane transporter activity	3
ion transmembrane transport	2		nuclear pore	1		glycerol channel activity	3
response to osmotic stress	2		catalytic step 2 spliceosome	1		monooxygenase activity	2
response to abscisic acid	2		chloroplast thylakoid	1		transporter activity	2
phosphorelay signal transduction system	1		plant-type cell wall	1		protein serine/threonine kinase activity	2
cysteine biosynthetic process via cystathionine	1		ribosome	1		single-stranded DNA binding	2
chloroplast organization	1		intracellular	1		nucleic acid binding	2
transcription from RNA polymerase I promoter	1		endoplasmic reticulum membrane	1		kinase activity	2
transcription-dependent tethering of RNA polymerase II gene DNA at nuclear periphery	1		thylakoid	1		structural constituent of ribosome	2
mitochondrial genome maintenance	1		DNA-directed RNA polymerase III complex	1		rRNA binding	2
amino acid export	1		proteasome core complex	1		L-ornithine transmembrane transporter activity	1
indole glucosinolate metabolic process	1		chloroplast membrane	1		cystathionine gamma-synthase activity	1
iron ion transport	1		DNA-directed RNA polymerase I complex	1		GTPase activity	1
chloroplast avoidance movement	1		Casparian strip	1		core promoter sequence-specific DNA binding	1
PSII associated light-harvesting complex II catabolic process	1					ferroxidase activity	1
pyrimidine nucleobase biosynthetic process	1					double-stranded DNA binding	1
polysaccharide catabolic process	1					alpha	1
vacuolar protein processing	1					cytidine deaminase activity	1
ribosomal small subunit assembly	1					O-methyltransferase activity	1
amino acid transmembrane transport	1					drug transmembrane transporter activity	1
sucrose metabolic process	1					dihydroorotase activity	1
trehalose catabolic process	1					catalytic activity	1
purine ribonucleoside salvage	1					sucrose transmembrane transporter activity	1
DNA catabolic process	1					ubiquitin protein ligase binding	1
proline catabolic process	1					fatty-acyl-CoA reductase (alcohol-forming) activity	1
cellular ion homeostasis	1					alpha-L-arabinofuranosidase activity	1
multicellular organism development	1					substrate-specific transmembrane transporter activity	1
cell proliferation	1					carbon-sulfur lyase activity	1
ethylene biosynthetic process	1					phosphatase activity	1
phenylpropanoid metabolic process	1					sucrose synthase activity	1
lignin biosynthetic process	1					potassium ion transmembrane transporter activity	1
cytidine deamination	1					voltage-gated anion channel activity	1
RNA secondary structure unwinding	1					methyltransferase activity	1
sucrose transport	1					calcium ion binding	1
proton transport	1					serine-type endopeptidase inhibitor activity	1
RNA metabolic process	1					proline dehydrogenase activity	1
aromatic compound biosynthetic process	1					glutathione transferase activity	1
gene silencing by RNA	1					threonine-type endopeptidase activity	1
phosphatidylinositol dephosphorylation	1					cysteine-type endopeptidase activity	1
response to freezing	1					adenosine kinase activity	1
chaperone-mediated protein folding	1					transcriptional activator activity	1
nitrogen compound transport	1					single-stranded RNA binding	1
DNA repair	1					DNA-directed RNA polymerase activity	1
RNA export from nucleus	1					ATP-dependent RNA helicase activity	1
proline biosynthetic process	1					cystathionine gamma-lyase activity	1
intracellular sequestering of iron ion	1					endonuclease activity	1
endocytosis	1					protein tyrosine kinase activity	1
thiamine biosynthetic process	1					pyruvate kinase activity	1
chloroplast accumulation movement	1					GTP binding	1
silicate transport	1					S-adenosylmethionine-dependent methyltransferase activity	1
transsulfuration	1					hydrogen-translocating pyrophosphatase activity	1
amino acid import	1					ent-kaurene synthase activity	1
'de novo' UMP biosynthetic process	1					silicate transmembrane transporter activity	1
positive regulation of transcription	1					antiporter activity	1
L-arabinose metabolic process	1					4-coumarate-CoA ligase activity	1
regulation of transcription from RNA polymerase II promoter	1					ATPase activity	1
transcription from RNA polymerase III promoter	1					transmembrane transporter activity	1
protein import into nucleus	1					ribonuclease T2 activity	1
regulation of cell shape	1					ubiquitin binding	1
response to heat	1					cinnamyl-alcohol dehydrogenase activity	1
L-arginine import	1					coenzyme binding	1
protein homotetramerization	1					sugar transmembrane transporter activity	1
diterpene phytoalexin metabolic process	1					dioxygenase activity	1
thiazole biosynthetic process	1					ubiquitin protein ligase activity	1
amino acid homeostasis	1					pheophytinase activity	1
defense response to other organism	1					L-histidine transmembrane transporter activity	1
Wnt signaling pathway	1					DNA-dependent ATPase activity	1
developmental process	1					ferric iron binding	1
regulation of DNA-templated transcription	1					terpene synthase activity	1
'de novo' L-methionine biosynthetic process	1					methionine gamma-lyase activity	1
response to ethylene	1					sinapyl alcohol dehydrogenase activity	1
auxin-activated signaling pathway	1					arginine transmembrane transporter activity	1
peptidyl-serine phosphorylation	1					pyridoxal phosphate binding	1
ribosome assembly	1					potassium ion binding	1
red far-red light phototransduction	1					ent-cassa-12	1
flower development	1					ribosomal small subunit binding	1
rhythmic process	1					L-lysine transmembrane transporter activity	1

## Sheet: LS and CS down
Commonly down-regulated transcripts in LS and CS
MSU GENE ID	Description
LOC_Os09g27820	1-aminocyclopropane-1-carboxylate oxidase protein, putative, expressed.
LOC_Os05g05670	1-aminocyclopropane-1-carboxylate oxidase, putative, expressed.
LOC_Os02g49310	AGC_PVPK_like_kin82y.7 - ACG kinases include homologs to PKA, PKG and PKC, expressed
LOC_Os04g47190	aminotransferase domain containing protein, putative, expressed.
LOC_Os09g39850	AP2 domain containing protein, expressed.
LOC_Os03g63330	aspartokinase, chloroplast precursor, putative, expressed.
LOC_Os01g36580	auxin-induced protein 5NG4, putative, expressed.
LOC_Os03g16390	avr9/Cf-9 rapidly elicited protein, putative, expressed.
LOC_Os06g49880	B-box zinc finger family protein, putative, expressed.
LOC_Os12g09250	bZIP transcription factor domain containing protein, expressed.
LOC_Os04g58570	C2 domain containing protein, putative, expressed.
LOC_Os12g01449	chloroplast unusual positioning protein, putative, expressed.
LOC_Os02g43360	cytochrome b5-like Heme/Steroid binding domain containing protein, expressed.
LOC_Os04g47410	DHHC zinc finger domain containing protein, expressed.
LOC_Os01g11240	DUF538 domain containing protein, putative, expressed.
LOC_Os06g03520	DUF581 domain containing protein, expressed.
LOC_Os08g34340	DUF593 domain containing protein, expressed.
LOC_Os01g06150	expressed protein.
LOC_Os01g49210	expressed protein.
LOC_Os01g58310	expressed protein.
LOC_Os01g62830	expressed protein.
LOC_Os01g68140	expressed protein.
LOC_Os02g30190	expressed protein.
LOC_Os02g33060	expressed protein.
LOC_Os03g12670	expressed protein.
LOC_Os03g15080	expressed protein.
LOC_Os03g29930	expressed protein.
LOC_Os03g55770	expressed protein.
LOC_Os06g43980	expressed protein.
LOC_Os06g47220	expressed protein.
LOC_Os07g36210	expressed protein.
LOC_Os07g39030	expressed protein.
LOC_Os08g37115	expressed protein.
LOC_Os09g32150	expressed protein.
LOC_Os10g35150	expressed protein.
LOC_Os11g04409	expressed protein.
LOC_Os12g04204	expressed protein.
LOC_Os12g40180	expressed protein.
LOC_Os03g47270	GCRP4 - Glycine and cysteine rich family protein precursor, expressed.
LOC_Os07g39750	GDSL-like lipase/acylhydrolase, putative, expressed.
LOC_Os02g42430	GEM, putative, expressed.
LOC_Os04g44500	GEM, putative, expressed.
LOC_Os06g46340	glycosyl hydrolase, family 31, putative, expressed.
LOC_Os01g51570	glycosyl hydrolases family 17, putative, expressed.
LOC_Os07g14700	harpin-induced protein 1 domain containing protein, expressed.
LOC_Os08g43490	heat shock protein DnaJ, putative, expressed.
LOC_Os04g39350	heavy metal associated domain containing protein, expressed.
LOC_Os03g06570	IQ calmodulin-binding motif family protein, putative, expressed.
LOC_Os03g60810	lectin-like receptor kinase, putative, expressed.
LOC_Os04g44900	lectin-like receptor kinase, putative, expressed.
LOC_Os01g67580	multidrug resistance-associated protein, putative, expressed.
LOC_Os07g43580	MYB family transcription factor, putative, expressed.
LOC_Os05g09440	NADP-dependent malic enzyme, chloroplast precursor, putative, expressed.
LOC_Os09g36600	nodulin, putative, expressed.
LOC_Os08g38400	oligopeptide transporter, putative, expressed.
LOC_Os01g32364	Os1bglu1 - beta-mannosidase/glucosidase homologue, expressed
LOC_Os01g59840	Os1bglu3 - beta-glucosidase homologue, similar to G.max isohydroxyurate hydrolase, expressed.
LOC_Os11g14140	OsFBK25 - F-box domain and kelch repeat containing protein, expressed.
LOC_Os01g59180	OsFBX27 - F-box domain containing protein, expressed.
LOC_Os12g35340	OsGrx_C11 - glutaredoxin subgroup III, expressed
LOC_Os04g47360	OsPOP9 - Putative Prolyl Oligopeptidase homologue, expressed.
LOC_Os04g29960	OsWAK43 - OsWAK receptor-like protein kinase, expressed.
LOC_Os04g40730	oxidoreductase, short chain dehydrogenase/reductase family, putative, expressed.
LOC_Os02g32620	PAN domain-containing protein At5g03700 precursor, putative, expressed.
LOC_Os03g29190	PDI, putative, expressed.
LOC_Os06g18000	protein kinase domain containing protein, expressed.
LOC_Os12g44050	purple acid phosphatase precursor, putative, expressed.
LOC_Os11g36160	receptor-like protein kinase 2 precursor, putative, expressed.
LOC_Os09g17630	receptor-like protein kinase 2, putative, expressed.
LOC_Os10g33040	receptor-like protein kinase precursor, putative, expressed.
LOC_Os02g32250	retrotransposon protein, putative, unclassified, expressed.
LOC_Os03g59090	retrotransposon protein, putative, unclassified, expressed.
LOC_Os01g11520	RING-H2 finger protein, putative, expressed.
LOC_Os05g50500	secretory protein, putative, expressed.
LOC_Os03g14050	thaumatin-like protein 1 precursor, putative, expressed.
LOC_Os07g35310	TKL_IRAK_DUF26-lc.12 - DUF26 kinases have homology to DUF26 containing loci, expressed
LOC_Os02g03580	transcription factor, putative, expressed.
LOC_Os04g52164	transferase family protein, putative, expressed.
LOC_Os08g35600	tyrosine protein kinase domain containing protein, putative, expressed.
LOC_Os09g31031	ubiquitin family protein, putative, expressed.
LOC_Os02g36940	uncharacterized Cys-rich domain containing protein, putative, expressed.
LOC_Os06g07780	vesicle-associated membrane protein, putative, expressed.
LOC_Os08g09900	WRKY118, expressed.
LOC_Os06g41010	zinc finger A20 and AN1 domain-containing stress-associated protein, putative, expressed.
LOC_Os01g20910	zinc finger, C3HC4 type domain containing protein, expressed.

## Sheet: GO LS and CS down
GO analysis of commonly down-regulated genes in LS and CS
Total No. of transcripts	85
Transcripts without GO
Biological process	Cellular component	Molecular function
17	26	32
BP_term	No. of transcripts		CC_term	No. of transcripts		MF_term	No. of transcripts
carbohydrate metabolic process	3		integral component of membrane	15		ATP binding	7
regulation of transcription	2		nucleus	5		transcription factor activity	5
transcription	2		plasma membrane	4		protein serine/threonine kinase activity	4
exocytosis	1		mitochondrion	2		DNA binding	4
ethylene biosynthetic process	1		plastid	2		zinc ion binding	4
positive regulation of cell death	1		cytoplasm	2		hydrolase activity	3
recognition of pollen	1		plasmodesma	1		protein kinase activity	3
cell redox homeostasis	1		intracellular	1		calcium ion binding	2
intracellular signal transduction	1		membrane	1		metal ion binding	2
lysine biosynthetic process via diaminopimelate	1		chloroplast stroma	1		carbohydrate binding	2
cell surface receptor signaling pathway	1		integral component of plasma membrane	1		sequence-specific DNA binding	2
defense response	1		SNARE complex	1		1-aminocyclopropane-1-carboxylate oxidase activity	1
transport	1		anchored component of plasma membrane	1		chlorophyllide a oxygenase [overall] activity	1
regulation of transcription from RNA polymerase II promoter	1					RNA polymerase II regulatory region sequence-specific DNA binding	1
vesicle fusion	1					SNARE binding	1
fruit ripening	1					aspartate kinase activity	1
positive regulation of defense response	1					heme binding	1
glycosyl compound metabolic process	1					thioredoxin-disulfide reductase activity	1
photomorphogenesis	1					beta-glucosidase activity	1
						transcription regulatory region DNA binding	1
						oligopeptide transmembrane transporter activity	1
						transmembrane transporter activity	1
						kinase activity	1
						signal transducer activity	1
						protein tyrosine kinase activity	1
						SNAP receptor activity	1
						amino acid binding	1
						L-ascorbic acid binding	1
						protein-disulfide reductase activity	1
						2 iron	1
						scopolin beta-glucosidase activity	1
						polysaccharide binding	1
						dioxygenase activity	1

## Sheet: LS DOWN CS UP
Genes down-regulated in LS and up-regulated in CS
MSU Gene ID	LS	CS	Description
LOC_Os02g53180	down-regulated	up-regulated	1-aminocyclopropane-1-carboxylate oxidase protein, putative, expressed.
LOC_Os02g47510	down-regulated	up-regulated	9-cis-epoxycarotenoid dioxygenase 1, chloroplast precursor, putative, expressed.
LOC_Os12g43340	down-regulated	up-regulated	actin-depolymerizing factor, putative, expressed.
LOC_Os06g49030	down-regulated	up-regulated	activator of 90 kDa heat shock protein ATPase homolog, putative, expressed.
LOC_Os10g35110	down-regulated	up-regulated	alpha-galactosidase precursor, putative, expressed.
LOC_Os04g20164	down-regulated	up-regulated	amine oxidase precursor, putative, expressed.
LOC_Os04g39489	down-regulated	up-regulated	amino acid transporter, putative, expressed.
LOC_Os04g24110	down-regulated	up-regulated	anthocyanin 3-O-beta-glucosyltransferase, putative, expressed.
LOC_Os09g11460	down-regulated	up-regulated	AP2 domain containing protein, expressed.
LOC_Os01g66530	down-regulated	up-regulated	ARGOS, putative, expressed.
LOC_Os03g18130	down-regulated	up-regulated	asparagine synthetase, putative, expressed.
LOC_Os09g28050	down-regulated	up-regulated	asparate aminotransferase, putative, expressed.
LOC_Os07g34940	down-regulated	up-regulated	aspartic proteinase nepenthesin-1 precursor, putative, expressed.
LOC_Os02g48870	down-regulated	up-regulated	aspartic proteinase nepenthesin-2 precursor, putative, expressed.
LOC_Os01g04050	down-regulated	up-regulated	BBTI12 - Bowman-Birk type bran trypsin inhibitor precursor, expressed.
LOC_Os10g32810	down-regulated	up-regulated	beta-amylase, putative, expressed.
LOC_Os09g21210	down-regulated	up-regulated	beta-glucan-binding protein 4, putative, expressed.
LOC_Os12g07190	down-regulated	up-regulated	CBS domain-containing protein, putative, expressed.
LOC_Os10g41100	down-regulated	up-regulated	CCT motif family protein, expressed.
LOC_Os06g15330	down-regulated	up-regulated	CCT/B-box zinc finger protein, putative, expressed.
LOC_Os02g35000	down-regulated	up-regulated	chaperone protein dnaJ 10, putative, expressed.
LOC_Os01g41710	down-regulated	up-regulated	chlorophyll A-B binding protein, putative, expressed
LOC_Os02g10390	down-regulated	up-regulated	chlorophyll A-B binding protein, putative, expressed.
LOC_Os03g39610	down-regulated	up-regulated	chlorophyll A-B binding protein, putative, expressed.
LOC_Os08g33820	down-regulated	up-regulated	chlorophyll A-B binding protein, putative, expressed.
LOC_Os01g55870	down-regulated	up-regulated	chorismate mutase, chloroplast precursor, putative, expressed.
LOC_Os08g39370	down-regulated	up-regulated	citrate transporter, putative, expressed.
LOC_Os05g47540	down-regulated	up-regulated	CPuORF26 - conserved peptide uORF-containing transcript, expressed.
LOC_Os03g63370	down-regulated	up-regulated	CRAL/TRIO domain containing protein, expressed.
LOC_Os08g09000	down-regulated	up-regulated	Cupin domain containing protein, expressed.
LOC_Os04g08350	down-regulated	up-regulated	cysteine synthase, chloroplast/chromoplast precursor, putative, expressed.
LOC_Os02g36150	down-regulated	up-regulated	cytochrome P450, putative, expressed.
LOC_Os09g36080	down-regulated	up-regulated	cytochrome P450, putative, expressed.
LOC_Os08g39694	down-regulated	up-regulated	cytochrome P450, putative, expressed.
LOC_Os03g55260	down-regulated	up-regulated	cytochrome P450, putative, expressed.
LOC_Os06g37300	down-regulated	up-regulated	cytochrome P450, putative, expressed.
LOC_Os11g29720	down-regulated	up-regulated	cytochrome P450, putative, expressed.
LOC_Os10g34480	down-regulated	up-regulated	cytochrome P450, putative, expressed.
LOC_Os08g43440	down-regulated	up-regulated	cytochrome P450, putative, expressed.
LOC_Os04g09920	down-regulated	up-regulated	cytochrome P450, putative, expressed.
LOC_Os04g25440	down-regulated	up-regulated	cytokinin-O-glucosyltransferase 2, putative, expressed.
LOC_Os08g34720	down-regulated	up-regulated	D-3-phosphoglycerate dehydrogenase, chloroplast precursor, putative, expressed.
LOC_Os07g49110	down-regulated	up-regulated	D-alanine--D-alanine ligase family, putative, expressed.
LOC_Os06g22919	down-regulated	up-regulated	DEFL9 - Defensin and Defensin-like DEFL family, expressed.
LOC_Os11g26760	down-regulated	up-regulated	dehydrin, putative, expressed.
LOC_Os11g10520	down-regulated	up-regulated	dehydrogenase, putative, expressed.
LOC_Os12g07580	down-regulated	up-regulated	dirigent, putative, expressed.
LOC_Os07g06490	down-regulated	up-regulated	DNA binding protein, putative, expressed.
LOC_Os03g16920	down-regulated	up-regulated	DnaK family protein, putative, expressed.
LOC_Os03g11910	down-regulated	up-regulated	DnaK family protein, putative, expressed.
LOC_Os11g02180	down-regulated	up-regulated	dual specificity protein phosphatase, putative, expressed.
LOC_Os02g53994	down-regulated	up-regulated	DUF1771 domain containing protein, putative, expressed.
LOC_Os01g41010	down-regulated	up-regulated	DUF581 domain containing protein, expressed.
LOC_Os01g72210	down-regulated	up-regulated	early-responsive to dehydration protein-related, putative, expressed.
LOC_Os07g41410	down-regulated	up-regulated	EGG APPARATUS-1, putative, expressed.
LOC_Os06g39344	down-regulated	up-regulated	enoyl-CoA hydratase/isomerase family protein, putative, expressed.
LOC_Os01g70850	down-regulated	up-regulated	esterase, putative, expressed.
LOC_Os01g72570	down-regulated	up-regulated	expressed protein.
LOC_Os12g36680	down-regulated	up-regulated	expressed protein.
LOC_Os01g29330	down-regulated	up-regulated	expressed protein.
LOC_Os02g49870	down-regulated	up-regulated	expressed protein.
LOC_Os01g47630	down-regulated	up-regulated	expressed protein.
LOC_Os01g56180	down-regulated	up-regulated	expressed protein.
LOC_Os03g24100	down-regulated	up-regulated	expressed protein.
LOC_Os01g04390	down-regulated	up-regulated	expressed protein.
LOC_Os02g58160	down-regulated	up-regulated	expressed protein.
LOC_Os03g19220	down-regulated	up-regulated	expressed protein.
LOC_Os06g34730	down-regulated	up-regulated	expressed protein.
LOC_Os01g37810	down-regulated	up-regulated	expressed protein.
LOC_Os05g45440	down-regulated	up-regulated	expressed protein.
LOC_Os05g38590	down-regulated	up-regulated	expressed protein.
LOC_Os05g29920	down-regulated	up-regulated	expressed protein.
LOC_Os05g01290	down-regulated	up-regulated	expressed protein.
LOC_Os04g54590	down-regulated	up-regulated	expressed protein.
LOC_Os12g11620	down-regulated	up-regulated	expressed protein.
LOC_Os06g42850	down-regulated	up-regulated	extracellular ligand-gated ion channel, putative, expressed.
LOC_Os10g39140	down-regulated	up-regulated	flavonol synthase/flavanone 3-hydroxylase, putative, expressed.
LOC_Os01g08090	down-regulated	up-regulated	flavonol-3-O-glycoside-7-O-glucosyltransferase 1, putative, expressed.
LOC_Os04g21350	down-regulated	up-regulated	flowering promoting factor-like 1, putative, expressed.
LOC_Os04g38450	down-regulated	up-regulated	gamma-glutamyltranspeptidase 1 precursor, putative, expressed.
LOC_Os01g22640	down-regulated	up-regulated	GDSL-like lipase/acylhydrolase, putative, expressed.
LOC_Os01g72170	down-regulated	up-regulated	glutathione S-transferase, putative, expressed.
LOC_Os01g27210	down-regulated	up-regulated	glutathione S-transferase, putative, expressed.
LOC_Os06g21140	down-regulated	up-regulated	glycine-rich cell wall structural protein precursor, putative, expressed.
LOC_Os10g28080	down-regulated	up-regulated	glycosyl hydrolase, putative, expressed.
LOC_Os05g15770	down-regulated	up-regulated	glycosyl hydrolase, putative, expressed.
LOC_Os05g41610	down-regulated	up-regulated	glycosyl hydrolases family 17, putative, expressed.
LOC_Os05g31140	down-regulated	up-regulated	glycosyl hydrolases family 17, putative, expressed.
LOC_Os11g29370	down-regulated	up-regulated	haloacid dehalogenase-like hydrolase family protein, putative, expressed.
LOC_Os06g44160	down-regulated	up-regulated	heat shock protein DnaJ, putative, expressed.
LOC_Os05g33010	down-regulated	up-regulated	heat shock protein DnaJ, putative, expressed.
LOC_Os03g60370	down-regulated	up-regulated	histidine acid phosphatase, putative, expressed.
LOC_Os04g45990	down-regulated	up-regulated	histone-lysine N-methyltransferase, putative, expressed.
LOC_Os09g16280	down-regulated	up-regulated	hydroxyproline-rich glycoprotein family protein, putative, expressed.
LOC_Os03g58290	down-regulated	up-regulated	indole-3-glycerol phosphate lyase, chloroplast precursor, putative, expressed.
LOC_Os06g08750	down-regulated	up-regulated	integral membrane transporter family protein, putative, expressed.
LOC_Os03g56160	down-regulated	up-regulated	lectin-like receptor kinase 7, putative, expressed.
LOC_Os04g51580	down-regulated	up-regulated	leucine rich repeat containing protein, expressed.
LOC_Os12g24580	down-regulated	up-regulated	Lg106, putative, expressed.
LOC_Os12g02310	down-regulated	up-regulated	LTPL11 - Protease inhibitor/seed storage/LTP family protein precursor, expressed.
LOC_Os12g02330	down-regulated	up-regulated	LTPL13 - Protease inhibitor/seed storage/LTP family protein precursor, expressed.
LOC_Os12g02340	down-regulated	up-regulated	LTPL14 - Protease inhibitor/seed storage/LTP family protein precursor, expressed.
LOC_Os11g02400	down-regulated	up-regulated	LTPL8 - Protease inhibitor/seed storage/LTP family protein precursor, expressed.
LOC_Os01g39960	down-regulated	up-regulated	lycopene epsilon cyclase, chloroplast precursor, putative, expressed.
LOC_Os02g08110	down-regulated	up-regulated	membrane associated DUF588 domain containing protein, putative, expressed.
LOC_Os06g44610	down-regulated	up-regulated	membrane associated DUF588 domain containing protein, putative, expressed.
LOC_Os01g57710	down-regulated	up-regulated	membrane protein, putative, expressed.
LOC_Os12g38270	down-regulated	up-regulated	metallothionein, putative, expressed.
LOC_Os08g37370	down-regulated	up-regulated	mitochondrial carrier protein, putative, expressed.
LOC_Os08g45210	down-regulated	up-regulated	Mpv17 / PMP22 family domain containing protein, expressed.
LOC_Os11g35390	down-regulated	up-regulated	MYB family transcription factor, putative, expressed.
LOC_Os01g09640	down-regulated	up-regulated	Myb transcription factor, putative, expressed.
LOC_Os05g10690	down-regulated	up-regulated	Myb transcription factor, putative, expressed.
LOC_Os06g24070	down-regulated	up-regulated	myb-like DNA-binding domain containing protein, expressed.
LOC_Os01g09590	down-regulated	up-regulated	myb-like DNA-binding domain containing protein, putative, expressed.
LOC_Os07g47700	down-regulated	up-regulated	NAD dependent epimerase/dehydratase family domain containing protein, expressed.
LOC_Os01g72430	down-regulated	up-regulated	NADPH quinone oxidoreductase, putative, expressed.
LOC_Os11g41150	down-regulated	up-regulated	nitrilase-associated protein, putative, expressed.
LOC_Os02g42330	down-regulated	up-regulated	nitrilase, putative, expressed.
LOC_Os03g22200	down-regulated	up-regulated	nodulin MtN3 family protein, putative, expressed.
LOC_Os05g12320	down-regulated	up-regulated	nodulin MtN3 family protein, putative, expressed.
LOC_Os03g05530	down-regulated	up-regulated	nodulin, putative, expressed.
LOC_Os04g43390	down-regulated	up-regulated	Os4bglu16 - monolignol beta-glucoside homologue, expressed.
LOC_Os06g46940	down-regulated	up-regulated	Os6bglu25 - beta-glucosidase homologue, similar to Os3bglu6, expressed.
LOC_Os02g34810	down-regulated	up-regulated	OsAPx8 - Thylakoid-bound Ascorbate Peroxidase encoding gene 5,8, expressed.
LOC_Os06g47640	down-regulated	up-regulated	OsCML29 - Calmodulin-related calcium sensor protein, expressed.
LOC_Os06g30370	down-regulated	up-regulated	osMFT1 MFT-Like1 homologous to Mother of FT and TFL1 gene; contains Pfam profile PF01161: Phosphatidylethanolamine-binding protein, expressed.
LOC_Os01g56150	down-regulated	up-regulated	OsProCP1 - Putative Lysosomal Pro-x Carboxypeptidase homologue, expressed.
LOC_Os04g45370	down-regulated	up-regulated	OsSAUR19 - Auxin-responsive SAUR gene family member, expressed.
LOC_Os11g24510	down-regulated	up-regulated	OsSCP56 - Putative Serine Carboxypeptidase homologue, expressed.
LOC_Os04g56170	down-regulated	up-regulated	OsSPL8 - SBP-box gene family member, expressed.
LOC_Os01g58290	down-regulated	up-regulated	OsSub9 - Putative Subtilisin homologue, expressed.
LOC_Os08g39210	down-regulated	up-regulated	OsWAK74 - OsWAK receptor-like protein kinase, expressed.
LOC_Os10g28320	down-regulated	up-regulated	oxidoreductase, aldo/keto reductase family protein, putative, expressed.
LOC_Os01g05760	down-regulated	up-regulated	PAS2, putative, expressed.
LOC_Os01g53090	down-regulated	up-regulated	pathogen-related protein, putative, expressed.
LOC_Os12g36880	down-regulated	up-regulated	pathogenesis-related Bet v I family protein, putative, expressed.
LOC_Os12g36860	down-regulated	up-regulated	pathogenesis-related protein 10, putative, expressed.
LOC_Os01g66850	down-regulated	up-regulated	pectinacetylesterase domain containing protein, expressed.
LOC_Os11g18044	down-regulated	up-regulated	peptide transporter PTR2, putative, expressed.
LOC_Os01g73170	down-regulated	up-regulated	peroxidase precursor, putative, expressed.
LOC_Os06g20150	down-regulated	up-regulated	peroxidase precursor, putative, expressed.
LOC_Os09g28160	down-regulated	up-regulated	phosphate carrier protein, mitochondrial precursor, putative, expressed.
LOC_Os04g42520	down-regulated	up-regulated	phosphoribosyl transferase, putative, expressed.
LOC_Os09g08160	down-regulated	up-regulated	plant protein of unknown function domain containing protein, expressed.
LOC_Os10g13914	down-regulated	up-regulated	POEI27 - Pollen Ole e I allergen and extensin family protein precursor, expressed.
LOC_Os11g17970	down-regulated	up-regulated	POT family protein, expressed.
LOC_Os01g21420	down-regulated	up-regulated	pre-mRNA-splicing factor SF2, putative, expressed.
LOC_Os11g45280	down-regulated	up-regulated	protein kinase family protein, putative, expressed.
LOC_Os04g58200	down-regulated	up-regulated	protochlorophyllide reductase A, chloroplast precursor, putative, expressed.
LOC_Os05g22614	down-regulated	up-regulated	PTAC16, putative, expressed.
LOC_Os09g35860	down-regulated	up-regulated	ras-related protein, putative, expressed.
LOC_Os02g34860	down-regulated	up-regulated	Regulator of chromosome condensation domain containing protein, expressed.
LOC_Os05g06920	down-regulated	up-regulated	relA-SpoT like protein RSH4, putative, expressed.
LOC_Os06g03830	down-regulated	up-regulated	retinol dehydrogenase, putative, expressed.
LOC_Os05g13940	down-regulated	up-regulated	retrotransposon protein, putative, unclassified, expressed.
LOC_Os04g22080	down-regulated	up-regulated	retrotransposon protein, putative, unclassified, expressed.
LOC_Os09g10750	down-regulated	up-regulated	rhodanese-like, putative, expressed.
LOC_Os09g36680	down-regulated	up-regulated	ribonuclease T2 family domain containing protein, expressed.
LOC_Os02g42450	down-regulated	up-regulated	RIPER1 - Ripening-related family protein precursor, expressed.
LOC_Os07g03730	down-regulated	up-regulated	SCP-like extracellular protein, expressed.
LOC_Os03g51430	down-regulated	up-regulated	SEC14 cytosolic factor family protein, putative, expressed.
LOC_Os01g66610	down-regulated	up-regulated	serine/threonine-protein kinase receptor precursor, putative, expressed.
LOC_Os04g33240	down-regulated	up-regulated	sex determination protein tasselseed-2, putative, expressed.
LOC_Os06g33710	down-regulated	up-regulated	spermidine synthase, putative, expressed.
LOC_Os03g12910	down-regulated	up-regulated	squalene monooxygenase, putative, expressed.
LOC_Os07g22930	down-regulated	up-regulated	starch synthase, putative, expressed.
LOC_Os01g52250	down-regulated	up-regulated	starch synthase, putative, expressed.
LOC_Os11g05050	down-regulated	up-regulated	stem-specific protein TSJT1, putative, expressed.
LOC_Os08g40420	down-regulated	up-regulated	ternary complex factor MIP1, putative, expressed.
LOC_Os12g43430	down-regulated	up-regulated	thaumatin, putative, expressed.
LOC_Os03g46070	down-regulated	up-regulated	thaumatin, putative, expressed.
LOC_Os07g09190	down-regulated	up-regulated	transketolase, putative, expressed.
LOC_Os01g15770	down-regulated	up-regulated	transmembrane protein 136, putative, expressed.
LOC_Os02g47200	down-regulated	up-regulated	transposon protein, putative, unclassified, expressed.
LOC_Os04g51160	down-regulated	up-regulated	transposon protein, putative, unclassified, expressed.
LOC_Os05g07870	down-regulated	up-regulated	triose phosphate/phosphate translocator, non-green plastid,chloroplast precursor, putative, expressed.
LOC_Os02g53750	down-regulated	up-regulated	tyrosine protein kinase domain containing protein, putative, expressed.
LOC_Os09g34214	down-regulated	up-regulated	UDP-glucoronosyl and UDP-glucosyl transferase domain containing protein, expressed.
LOC_Os06g08830	down-regulated	up-regulated	UDP-glucoronosyl and UDP-glucosyl transferase, putative, expressed.
LOC_Os03g42710	down-regulated	up-regulated	WD-40 repeat family protein, putative, expressed.
LOC_Os11g37970	down-regulated	up-regulated	WIP5 - Wound-induced protein precursor, expressed.
LOC_Os02g06560	down-regulated	up-regulated	wound induced protein, putative, expressed.
LOC_Os05g10670	down-regulated	up-regulated	zinc finger CCCH type family protein, putative, expressed.
LOC_Os04g49160	down-regulated	up-regulated	zinc finger, C3HC4 type domain containing protein, expressed.
LOC_Os09g26780	down-regulated	up-regulated	zinc-finger protein, putative, expressed.
LOC_Os03g57240	down-regulated	up-regulated	ZOS3-19 - C2H2 zinc finger protein, expressed.

## Sheet: GO LS DOWN CS UP
GO analysis of genes down-regulated in LS and upregulated in CS
Total No. of transcripts	187
Transcripts without GO	67
Biological process	Cellular component	Molecular function
65	85	89
BP_term	No. of transcripts		CC_term	No. of transcripts		MF_term	No. of transcripts
photosynthesis	5		integral component of membrane	34		metal ion binding	12
secondary metabolite biosynthetic process	5		membrane	17		oxidoreductase activity	11
transcription	4		plastid	10		heme binding	11
response to light stimulus	4		chloroplast	7		iron ion binding	8
lipid transport	4		cytoplasm	6		ATP binding	7
defense response	3		extracellular region	6		DNA binding	5
response to oxidative stress	3		nucleus	6		hydrolase activity	5
carbohydrate metabolic process	3		cytosol	5		monooxygenase activity	4
proteolysis	3		mitochondrion	4		zinc ion binding	4
flavonoid biosynthetic process	3		chloroplast thylakoid membrane	4		lipid binding	4
flavonoid glucuronidation	3		plant-type cell wall	4		transferase activity	3
hydrogen peroxide catabolic process	3		photosystem I	3		peroxidase activity	3
protein-chromophore linkage	3		plasma membrane	3		chlorophyll binding	3
glutathione metabolic process	2		endoplasmic reticulum	3		quercetin 3-O-glucosyltransferase activity	3
response to abscisic acid	2		intracellular membrane-bounded organelle	3		transporter activity	3
cell wall organization	2		photosystem II	3		pyridoxal phosphate binding	3
starch biosynthetic process	2		chloroplast envelope	3		pigment binding	3
transport	2		plastoglobule	3		quercetin 7-O-glucosyltransferase activity	3
glutamine metabolic process	2		amyloplast	2		protein kinase activity	2
response to biotic stimulus	2		cell wall	2		calcium ion binding	2
plant-type cell wall organization	2		apoplast	2		glycogen (starch) synthase activity	2
protein catabolic process	2		integral component of plasma membrane	1		glutathione transferase activity	2
chromatin remodeling	1		plasmodesma	1		aspartic-type endopeptidase activity	2
gibberellin biosynthetic process	1		vacuole	1		transcription factor activity	2
cysteine biosynthetic process from serine	1		vacuolar membrane	1		dioxygenase activity	2
response to reactive oxygen species	1		actin cytoskeleton	1		magnesium ion binding	1
asparagine biosynthetic process	1		microtubule	1		cytochrome-c peroxidase activity	1
translation	1		endosome	1		cysteine synthase activity	1
response to water deprivation	1		intracellular	1		carboxypeptidase activity	1
metabolic process	1		chloroplast outer membrane	1		protein phosphatase inhibitor activity	1
thiamine biosynthetic process	1		thylakoid	1		transaminase activity	1
diterpenoid biosynthetic process	1		chloroplast stroma	1		asparagine synthase (glutamine-hydrolyzing) activity	1
xyloglucan metabolic process	1		chloroplast starch grain	1		manganese ion binding	1
L-serine biosynthetic process	1		respiratory chain	1		phosphoglycerate dehydrogenase activity	1
L-methionine biosynthetic process from S-adenosylmethionine	1		chloroplast membrane	1		protein serine/threonine kinase activity	1
electron transport chain	1					chitinase activity	1
xanthophyll biosynthetic process	1					serine-type endopeptidase inhibitor activity	1
aromatic amino acid family biosynthetic process	1					serine-type carboxypeptidase activity	1
protein phosphorylation	1					tryptophan synthase activity	1
sodium ion transport	1					RNA binding	1
oxalate metabolic process	1					alternative oxidase activity	1
actin filament depolymerization	1					1-deoxy-D-xylulose-5-phosphate synthase activity	1
secondary metabolic process	1					acid phosphatase activity	1
response to UV-B	1					beta-glucosidase activity	1
phenylpropanoid biosynthetic process	1					pectin acetylesterase activity	1
ethylene biosynthetic process	1					sugar transmembrane transporter activity	1
biosynthetic process	1					guiding stereospecific synthesis activity	1
carbohydrate transport	1					transmembrane transporter activity	1
small GTPase mediated signal transduction	1					photoreceptor activity	1
nitrogen compound metabolic process	1					acetylglucosaminyltransferase activity	1
fatty acid beta-oxidation	1					protein tyrosine/serine/threonine phosphatase activity	1
polyamine biosynthetic process	1					GTP binding	1
tryptophan biosynthetic process	1					spermidine synthase activity	1
tryptophan biosynthetic process,	1					serine-type endopeptidase activity	1
chitin catabolic process	1					chorismate mutase activity	1
immune response	1					NAD(P)H dehydrogenase (quinone) activity	1
serine family amino acid biosynthetic process	1					3-hydroxyisobutyryl-CoA hydrolase activity	1
toxin catabolic process	1					structural constituent of ribosome	1
cold acclimation	1					transcription corepressor activity	1
response to cytokinin	1					ATPase activator activity	1
gibberellic acid mediated signaling pathway	1					binding	1
regulation of flower development	1					chromatin binding	1
stomatal movement	1					receptor activity	1
terpenoid biosynthetic process	1					copper ion binding	1
L-methionine biosynthetic process from methylthioadenosine	1					chitin binding	1
cell wall biogenesis	1					peptidase activity	1
chorismate metabolic process	1					dipeptidyl-peptidase activity	1
recognition of pollen	1					D-alanine-D-alanine ligase activity	1
anion transmembrane transport	1					amino acid binding	1
glycosyl compound metabolic process	1					lyase activity	1
regulation of transcription	1					ribonuclease T2 activity	1
cellular amino acid biosynthetic process	1					nutrient reservoir activity	1
response to absence of light	1					carboxylic ester hydrolase activity	1
response to salt stress	1					inositol phosphate phosphatase activity	1
chloroplast organization	1					scopolin beta-glucosidase activity	1
abscisic acid-activated signaling pathway	1					alpha-galactosidase activity	1
ent-kaurene oxidation to kaurenoic acid	1					abscisic acid binding	1
cellular response to oxidative stress	1					L-ascorbate peroxidase activity	1
1-deoxy-D-xylulose 5-phosphate biosynthetic process	1					xyloglucan:xyloglucosyl transferase activity	1
oxidation-reduction process	1					protein homodimerization activity	1
regulation of transcription from RNA polymerase II promoter	1					oxalate decarboxylase activity	1
negative regulation of flower development	1					NAD binding	1
viral process	1					polysaccharide binding	1
cyanide catabolic process	1					raffinose alpha-galactosidase activity	1
L-asparagine biosynthetic process	1					transcription coactivator activity	1
regulation of protein serine/threonine phosphatase activity	1					2-hydroxy-3-keto-5-methylthiopentenyl-1-phosphate phosphatase activity	1
regulation of chlorophyll biosynthetic process	1					L-3-cyanoalanine synthase activity	1
histone acetylation	1					acireductone synthase activity	1
diterpene phytoalexin biosynthetic process	1					methylthioribulose 1-phosphate dehydratase activity	1
root hair cell development	1					ent-isokaurene C2-hydroxylase activity	1
positive regulation of histone acetylation	1
positive regulation of organelle organization	1
response to wounding	1
positive regulation of transcription	1
regulation of defense response	1
negative regulation of nucleic acid-templated transcription	1
regulation of jasmonic acid mediated signaling pathway	1

## Sheet: LS UP CS DOWN
Genes up-regulated in LS and down-regulated in CS
MSU GENE ID	LS	CS	Description
LOC_Os09g31970	up-regulated	down-regulated	3-hydroxy-3-methylglutaryl-coenzyme A reductase, putative, expressed.
LOC_Os02g47110	up-regulated	down-regulated	ADP-ribosylation factor, putative, expressed.
LOC_Os05g32710	up-regulated	down-regulated	Alpha amylase, catalytic domain containing protein, expressed.
LOC_Os03g08460	up-regulated	down-regulated	AP2 domain containing protein, expressed.
LOC_Os06g22960	up-regulated	down-regulated	aquaporin protein, putative, expressed.
LOC_Os05g47650	up-regulated	down-regulated	B3 DNA binding domain containing protein, expressed.
LOC_Os02g45760	up-regulated	down-regulated	chitin-inducible gibberellin-responsive protein 2, putative, expressed.
LOC_Os07g41310	up-regulated	down-regulated	COBRA, putative, expressed.
LOC_Os03g40540	up-regulated	down-regulated	cytochrome P450, putative, expressed
LOC_Os02g12890	up-regulated	down-regulated	cytochrome P450, putative, expressed.
LOC_Os07g25590	up-regulated	down-regulated	decarboxylase, putative, expressed.
LOC_Os04g14150	up-regulated	down-regulated	dehydration response related protein, putative, expressed.
LOC_Os01g74370	up-regulated	down-regulated	domain of unknown function DUF966 domain containing protein, expressed.
LOC_Os03g11210	up-regulated	down-regulated	DUF538 domain containing protein, putative, expressed.
LOC_Os10g42820	up-regulated	down-regulated	early-responsive to dehydration protein-related, putative, expressed.
LOC_Os09g30490	up-regulated	down-regulated	EF hand family protein, expressed.
LOC_Os08g25140	up-regulated	down-regulated	ethanol tolerance protein GEKO1, putative, expressed.
LOC_Os01g01380	up-regulated	down-regulated	expressed protein.
LOC_Os03g21370	up-regulated	down-regulated	expressed protein.
LOC_Os02g33330	up-regulated	down-regulated	expressed protein.
LOC_Os03g07590	up-regulated	down-regulated	expressed protein.
LOC_Os03g16060	up-regulated	down-regulated	expressed protein.
LOC_Os03g51459	up-regulated	down-regulated	expressed protein.
LOC_Os06g44870	up-regulated	down-regulated	expressed protein.
LOC_Os06g46980	up-regulated	down-regulated	expressed protein.
LOC_Os07g38370	up-regulated	down-regulated	expressed protein.
LOC_Os10g34730	up-regulated	down-regulated	GEM, putative, expressed.
LOC_Os09g28230	up-regulated	down-regulated	gibberellin receptor GID1L2, putative, expressed.
LOC_Os01g53390	up-regulated	down-regulated	glucosyltransferase, putative, expressed.
LOC_Os05g48200	up-regulated	down-regulated	glutamate synthase, chloroplast precursor, putative, expressed.
LOC_Os06g48180	up-regulated	down-regulated	glycosyl hydrolases family 16, putative, expressed.
LOC_Os07g34720	up-regulated	down-regulated	harpin-induced protein 1 domain containing protein, expressed.
LOC_Os02g56140	up-regulated	down-regulated	helix-loop-helix DNA-binding domain containing protein, expressed.
LOC_Os12g02589	up-regulated	down-regulated	hydrolase, alpha/beta fold family protein, putative, expressed.
LOC_Os09g31080	up-regulated	down-regulated	induced stolen tip protein TUB8, putative, expressed.
LOC_Os04g45520	up-regulated	down-regulated	integral membrane protein, putative, expressed.
LOC_Os04g43650	up-regulated	down-regulated	L-allo-threonine aldolase, putative, expressed.
LOC_Os02g49650	up-regulated	down-regulated	leaf senescence related protein, putative, expressed.
LOC_Os02g13850	up-regulated	down-regulated	leucine-rich repeat-containing protein kinase family protein, putative, expressed.
LOC_Os05g47660	up-regulated	down-regulated	lipid phosphatase protein, putative, expressed.
LOC_Os10g42299	up-regulated	down-regulated	mitochondrial carrier protein, putative, expressed.
LOC_Os02g22020	up-regulated	down-regulated	MYB family transcription factor, putative, expressed.
LOC_Os07g48870	up-regulated	down-regulated	MYB family transcription factor, putative, expressed.
LOC_Os04g38720	up-regulated	down-regulated	no apical meristem protein, putative, expressed.
LOC_Os01g58640	up-regulated	down-regulated	nucleotide pyrophosphatase/phosphodiesterase, putative, expressed.
LOC_Os01g57854	up-regulated	down-regulated	pectinesterase, putative, expressed.
LOC_Os10g26680	up-regulated	down-regulated	pectinesterase, putative, expressed.
LOC_Os05g01444	up-regulated	down-regulated	polygalacturonase inhibitor precursor, putative, expressed.
LOC_Os10g04120	up-regulated	down-regulated	powdery mildew resistance protein PM3b, putative, expressed.
LOC_Os01g01740	up-regulated	down-regulated	protein kinase domain containing protein, expressed.
LOC_Os02g57700	up-regulated	down-regulated	protein kinase, putative, expressed.
LOC_Os08g41470	up-regulated	down-regulated	proteophosphoglycan ppg4, putative, expressed.
LOC_Os06g13810	up-regulated	down-regulated	pyrophosphate--fructose 6-phosphate 1-phosphotransferase subunit beta, putative, expressed.
LOC_Os03g18220	up-regulated	down-regulated	pyruvate decarboxylase isozyme 2, putative, expressed.
LOC_Os11g26130	up-regulated	down-regulated	receptor protein kinase TMK1 precursor, putative, expressed.
LOC_Os02g58540	up-regulated	down-regulated	RING-H2 finger protein, putative, expressed.
LOC_Os01g65550	up-regulated	down-regulated	RNA recognition motif containing protein, putative, expressed.
LOC_Os03g13540	up-regulated	down-regulated	Ser/Thr protein phosphatase family protein, putative, expressed.
LOC_Os06g12250	up-regulated	down-regulated	sphingolipid C4-hydroxylase SUR2, putative, expressed.
LOC_Os04g56530	up-regulated	down-regulated	STE_MEKK_ste11_MAP3K.1 - STE kinases include homologs to sterile 7, sterile 11 and sterile 20 from yeast, expressed
LOC_Os03g56220	up-regulated	down-regulated	stress-induced protein, putative, expressed.
LOC_Os06g49130	up-regulated	down-regulated	TAZ zinc finger family protein, expressed.
LOC_Os07g35004	up-regulated	down-regulated	TKL_IRAK_DUF26-la.4 - DUF26 kinases have homology to DUF26 containing loci, expressed
LOC_Os07g35340	up-regulated	down-regulated	TKL_IRAK_DUF26-lc.14 - DUF26 kinases have homology to DUF26 containing loci, expressed
LOC_Os11g07960	up-regulated	down-regulated	transferase family protein, putative, expressed.
LOC_Os02g54730	up-regulated	down-regulated	transmembrane amino acid transporter protein, putative, expressed.
LOC_Os03g40070	up-regulated	down-regulated	transposon protein, putative, unclassified, expressed.
LOC_Os05g44210	up-regulated	down-regulated	trehalose-6-phosphate synthase, putative, expressed.
LOC_Os03g51600	up-regulated	down-regulated	tubulin/FtsZ domain containing protein, putative, expressed.
LOC_Os06g10650	up-regulated	down-regulated	tyrosine phosphatase family protein, putative, expressed.
LOC_Os10g26700	up-regulated	down-regulated	YGL010w, putative, expressed.

## Sheet: GO LS UP CS DOWN
GO analysis of genes UP-regulated in LS and down-regulated in CS
Total No. of transcripts	71
Transcripts without GO	29
Biological process	Cellular component	Molecular function
23	29	36
BP_term	No. of transcripts		CC_term	No. of transcripts		MF_term	No. of transcripts
transcription	3		integral component of membrane	13		ATP binding	6
defense response	3		plasma membrane	4		hydrolase activity	4
cell wall modification	2		plastid	4		protein serine/threonine kinase activity	4
protein phosphorylation	2		plasmodesma	4		DNA binding	3
metabolic process	2		mitochondrion	3		transcription factor activity	2
pectin catabolic process	2		cell wall	3		pectinesterase activity	2
regulation of transcription	2		cytoplasm	3		acid phosphatase activity	2
isoprenoid biosynthetic process	1		nucleus	3		GTP binding	2
fatty acid biosynthetic process	1		Golgi apparatus	2		iron ion binding	2
xyloglucan metabolic process	1		endoplasmic reticulum membrane	2		aspartyl esterase activity	2
translation	1		membrane	2		metal ion binding	2
cellulose microfibril organization	1		extracellular region	1		monooxygenase activity	1
cellular water homeostasis	1		peroxisomal membrane	1		magnesium ion binding	1
lipid metabolic process	1		integral component of plasma membrane	1		6-phosphofructokinase activity	1
cell wall organization or biogenesis	1		integrator complex	1		protein kinase activity	1
proteasome-mediated ubiquitin-dependent protein catabolic process	1		intracellular	1		GTPase activity	1
D-amino acid catabolic process	1		microtubule	1		sphingosine hydroxylase activity	1
snRNA processing	1		plant-type vacuole membrane	1		transferase activity	1
small GTPase mediated signal transduction	1		apoplast	1		nucleotide binding	1
microtubule-based process	1		vacuolar membrane	1		water channel activity	1
cellular amino acid metabolic process	1		anchored component of membrane	1		tyrosine decarboxylase activity	1
fructose 6-phosphate metabolic process	1		central vacuole	1		hydroxymethylglutaryl-CoA reductase (NADPH) activity	1
transport	1		cytosol	1		zinc ion binding	1
coenzyme A metabolic process	1		anchored component of plasma membrane	1		D-aminoacyl-tRNA deacylase activity	1
cell growth	1		cell periphery	1		O-acetyltransferase activity	1
ion transmembrane transport	1					calcium ion binding	1
cell wall biogenesis	1					signal transducer activity	1
sterol biosynthetic process	1					protein tyrosine phosphatase activity	1
sphingolipid biosynthetic process	1					structural constituent of ribosome	1
defense response to Gram-negative bacterium	1					catalytic activity	1
cell wall organization	1					nucleic acid binding	1
						pyruvate decarboxylase activity	1
						ubiquitin-protein transferase activity	1
						structural constituent of cytoskeleton	1
						glycerol channel activity	1
						pyridoxal phosphate binding	1
						NADP binding	1
						ubiquitin protein ligase activity	1
						oxidoreductase activity	1
						xyloglucan:xyloglucosyl transferase activity	1
						carboxy-lyase activity	1
						sphingolipid delta-4 desaturase activity	1
						sequence-specific DNA binding	1
						pectinesterase inhibitor activity	1
						thiamine pyrophosphate binding	1
						diphosphate-fructose-6-phosphate 1-phosphotransferase activity	1
						heme binding	1
