# Supplementary material for: Integrated transcriptomics and miRNAomics provide insights into the complex multi-tiered regulatory networks associated with coleoptile senescence in rice
Source: Front Plant Sci. 2022 Oct 12;13:985402. doi: 10.3389/fpls.2022.985402 (PMC9597502; doi:10.3389/fpls.2022.985402)
Supplement: Supplementary file 7 [file Table_6.xlsx]

## Sheet: SmallRNA data statistics
Summary of data obtained and data filtration of small RNA sequencing data of rice coleptile senescence.
	Raw Reads	HQ reads	filtered HQ reads	Total Reads		3' adaptor		length filter (16-30)		Filter Low complexity		Filter invalid seq		filter by t/r RNA
Samples	Total Reads	Total Reads	Total Reads	Total Reads	Unique reads	Total Reads	Unique reads	Total Reads	Unique reads	Total Reads	Unique reads	Total Reads	Unique reads	Total Reads	Unique reads	Putative small RNA population
Control_R1	189030148	187280864	187268248	187268248	31404478	182649896	27487130	159579952	25699065	159555826	25694194	159489790	25666538	120871842	25543755	120871842
Control_R2	68877528	68513527	68509280	68509280	18704893	66664176	15504045	43804742	12768183	43792575	12765678	43774871	12752524	28855352	12657294	28855352
Day2_R1	81805833	80934441	80929389	80929389	22308838	78956778	18707106	58335314	16083343	58301636	16079745	58278239	16061482	39667229	15941651	39667229
Day2_R2	57191760	56898318	56892735	56892735	12294838	55341121	8909302	28106016	6100665	28095363	6098733	28083981	6090675	15990184	5998261	15990184
HQ reads filteration was done by NGS QC tool Kit
Adapter removal and length selection was done using UEA workbench

## Sheet: List of conserved and novel miR
Identification of miRNAs (both conserved and novel) in rice coleoptile senescence.
	No. of Conserved miRNAs	No. of novel miRNAs	No. of novel miRNAs with star sequence
miRNA identified	66	245	41
Differential expression in CS	41	49	21

## Sheet: Clustering of novel miRNAs 
Clustering of novel miRNAs with star sequence
	Length	miRNA_ID		Similarity %
>Cluster 0
0	22nt	>miRNA_229	*
1	22nt	>miRNA_230	at	1
2	20nt	>miRNA_231	at	0.9
3	20nt	>miRNA_232	at	0.9
4	22nt	>miRNA_238	at	0.8636
5	22nt	>miRNA_239	at	0.8636
6	22nt	>miRNA_319	at	0.9091
7	21nt	>miRNA_385	at	0.8571
8	22nt	>miRNA_419	at	0.8636
9	22nt	>miRNA_420	at	0.8636
10	22nt	>miRNA_421	at	0.8636
11	22nt	>miRNA_422	at	0.8636
12	21nt	>miRNA_461	at	0.8571
13	21nt	>miRNA_462	at	0.8571
14	21nt	>miRNA_463	at	0.8571
15	22nt	>miRNA_464	at	0.8182
16	21nt	>miRNA_481	at	0.8571
17	21nt	>miRNA_604	at	0.9048
18	21nt	>miRNA_605	at	0.9048
19	21nt	>miRNA_736	at	1
20	21nt	>miRNA_755	at	1
21	21nt	>miRNA_783	at	0.8571
22	20nt	>miRNA_831	at	0.9
23	21nt	>miRNA_844	at	0.8571
24	21nt	>miRNA_845	at	0.8571
25	21nt	>miRNA_846	at	1
26	21nt	>miRNA_847	at	1
27	21nt	>miRNA_871	at	0.8095
28	21nt	>miRNA_890	at	0.8571
29	21nt	>miRNA_891	at	0.8571
30	21nt	>miRNA_921	at	0.8571
31	21nt	>miRNA_922	at	0.8571
32	20nt	>miRNA_936	at	0.8
33	20nt	>miRNA_937	at	0.8
34	20nt	>miRNA_973	at	0.85
35	22nt	>miRNA_992	at	0.8636
36	22nt	>miRNA_993	at	0.8636
37	22nt	>miRNA_999	at	0.8182
38	20nt	>miRNA_1022	at	0.9
39	20nt	>miRNA_1036	at	0.85
40	21nt	>miRNA_1131	at	0.8571
41	21nt	>miRNA_1154	at	0.9048
42	22nt	>miRNA_1165	at	0.8636
43	21nt	>miRNA_1166	at	0.8571
44	20nt	>miRNA_1228	at	0.85
45	22nt	>miRNA_1264	at	0.8182
46	22nt	>miRNA_1265	at	0.9545
47	22nt	>miRNA_1266	at	0.9545
48	20nt	>miRNA_1341	at	0.85
49	22nt	>miRNA_1342	at	0.8636
50	22nt	>miRNA_1434	at	0.8636
51	22nt	>miRNA_1457	at	0.8182
52	22nt	>miRNA_1464	at	0.8182
53	21nt	>miRNA_1500	at	0.8571
54	22nt	>miRNA_1522	at	0.8636
55	22nt	>miRNA_1524	at	0.8182
>Cluster 1
0	21nt	>miRNA_43	at	1
1	22nt	>miRNA_61	*
2	22nt	>miRNA_102	at	0.8636
3	21nt	>miRNA_161	at	0.9048
4	21nt	>miRNA_162	at	0.9048
5	21nt	>miRNA_224	at	0.8571
6	20nt	>miRNA_226	at	0.95
7	22nt	>miRNA_246	at	0.8636
8	22nt	>miRNA_247	at	0.8636
9	22nt	>miRNA_249	at	0.8636
10	22nt	>miRNA_261	at	0.8182
11	21nt	>miRNA_310	at	0.9524
12	20nt	>miRNA_389	at	0.9
13	21nt	>miRNA_445	at	0.9524
14	20nt	>miRNA_522	at	0.95
15	20nt	>miRNA_563	at	0.95
16	20nt	>miRNA_609	at	0.9
17	20nt	>miRNA_610	at	0.9
18	21nt	>miRNA_626	at	0.9048
19	22nt	>miRNA_631	at	0.8182
20	22nt	>miRNA_632	at	0.8182
21	22nt	>miRNA_633	at	0.8182
22	22nt	>miRNA_641	at	0.8182
23	21nt	>miRNA_646	at	0.9524
24	21nt	>miRNA_705	at	0.9524
25	20nt	>miRNA_712	at	0.85
26	21nt	>miRNA_766	at	0.8571
27	21nt	>miRNA_804	at	0.8095
28	21nt	>miRNA_971	at	0.9048
29	20nt	>miRNA_978	at	0.9
30	20nt	>miRNA_979	at	0.9
31	20nt	>miRNA_980	at	0.9
32	20nt	>miRNA_1052	at	0.85
33	22nt	>miRNA_1127	at	0.8182
34	22nt	>miRNA_1181	at	0.9091
35	22nt	>miRNA_1182	at	0.9091
36	22nt	>miRNA_1183	at	0.9091
37	21nt	>miRNA_1204	at	0.9048
38	22nt	>miRNA_1227	at	0.9091
39	21nt	>miRNA_1320	at	0.8095
40	20nt	>miRNA_1366	at	0.9
41	21nt	>miRNA_1379	at	0.9048
42	21nt	>miRNA_1399	at	0.9048
43	21nt	>miRNA_1520	at	0.9048
>Cluster 2
0	21nt	>miRNA_97	at	0.8571
1	20nt	>miRNA_192	at	0.9
2	20nt	>miRNA_193	at	0.9
3	20nt	>miRNA_197	at	0.9
4	20nt	>miRNA_198	at	0.9
5	20nt	>miRNA_211	at	0.85
6	21nt	>miRNA_329	at	0.8571
7	21nt	>miRNA_353	at	0.8571
8	21nt	>miRNA_355	at	0.8571
9	21nt	>miRNA_356	at	0.8571
10	20nt	>miRNA_360	at	0.9
11	20nt	>miRNA_361	at	0.9
12	20nt	>miRNA_384	at	0.85
13	21nt	>miRNA_407	at	0.8571
14	21nt	>miRNA_408	at	0.8571
15	20nt	>miRNA_433	at	0.85
16	21nt	>miRNA_440	at	0.8095
17	20nt	>miRNA_479	at	0.9
18	20nt	>miRNA_480	at	0.9
19	21nt	>miRNA_616	at	0.8571
20	21nt	>miRNA_619	at	0.8571
21	21nt	>miRNA_620	at	0.8571
22	20nt	>miRNA_722	at	0.9
23	20nt	>miRNA_779	at	0.8
24	20nt	>miRNA_868	at	0.85
25	20nt	>miRNA_887	at	0.85
26	21nt	>miRNA_920	at	0.8571
27	21nt	>miRNA_952	at	0.8571
28	22nt	>miRNA_1065	*
29	20nt	>miRNA_1191	at	0.95
30	21nt	>miRNA_1363	at	0.8095
31	22nt	>miRNA_1401	at	0.8636
>Cluster 3
0	21nt	>miRNA_130	at	0.9048
1	20nt	>miRNA_144	at	0.9
2	22nt	>miRNA_163	*
3	21nt	>miRNA_240	at	0.9048
4	21nt	>miRNA_264	at	0.9048
5	21nt	>miRNA_279	at	0.8095
6	20nt	>miRNA_293	at	0.9
7	21nt	>miRNA_446	at	0.8095
8	21nt	>miRNA_458	at	0.8095
9	21nt	>miRNA_637	at	0.9048
10	21nt	>miRNA_638	at	0.9048
11	21nt	>miRNA_672	at	0.9524
12	21nt	>miRNA_703	at	0.9524
13	21nt	>miRNA_704	at	0.9524
14	20nt	>miRNA_785	at	0.9
15	21nt	>miRNA_858	at	0.9048
16	21nt	>miRNA_930	at	0.8571
17	21nt	>miRNA_954	at	0.9048
18	20nt	>miRNA_981	at	0.9
19	20nt	>miRNA_982	at	0.9
20	20nt	>miRNA_986	at	0.9
21	21nt	>miRNA_1081	at	0.9048
22	21nt	>miRNA_1106	at	1
23	21nt	>miRNA_1107	at	1
24	21nt	>miRNA_1161	at	0.9048
25	22nt	>miRNA_1225	at	0.8636
26	21nt	>miRNA_1242	at	0.8571
27	21nt	>miRNA_1243	at	0.8571
28	21nt	>miRNA_1381	at	0.9048
29	21nt	>miRNA_1430	at	0.9048
>Cluster 4
0	20nt	>miRNA_303	at	0.85
1	20nt	>miRNA_305	at	0.85
2	22nt	>miRNA_518	*
3	22nt	>miRNA_663	at	0.8182
4	22nt	>miRNA_666	at	0.9091
5	21nt	>miRNA_730	at	0.8571
6	22nt	>miRNA_792	at	0.8636
7	21nt	>miRNA_797	at	0.9048
8	21nt	>miRNA_798	at	0.9048
9	20nt	>miRNA_799	at	0.9
10	20nt	>miRNA_800	at	0.9
11	22nt	>miRNA_801	at	0.8636
12	21nt	>miRNA_802	at	0.9048
13	22nt	>miRNA_848	at	0.8636
14	22nt	>miRNA_849	at	0.8636
15	22nt	>miRNA_850	at	0.8636
16	22nt	>miRNA_851	at	0.8636
17	21nt	>miRNA_953	at	0.9048
18	21nt	>miRNA_998	at	0.8571
19	21nt	>miRNA_1008	at	0.9524
20	21nt	>miRNA_1045	at	1
21	20nt	>miRNA_1260	at	0.8
22	21nt	>miRNA_1300	at	0.9048
23	21nt	>miRNA_1307	at	0.8571
24	21nt	>miRNA_1362	at	0.9048
25	21nt	>miRNA_1439	at	0.8571
26	20nt	>miRNA_1440	at	0.85
>Cluster 5
0	22nt	>miRNA_57	*
1	21nt	>miRNA_154	at	0.9048
2	21nt	>miRNA_165	at	0.9048
3	21nt	>miRNA_166	at	0.9048
4	21nt	>miRNA_167	at	0.8095
5	20nt	>miRNA_175	at	0.85
6	21nt	>miRNA_178	at	0.8095
7	21nt	>miRNA_199	at	0.8571
8	21nt	>miRNA_200	at	0.8571
9	22nt	>miRNA_203	at	0.9545
10	20nt	>miRNA_234	at	0.9
11	21nt	>miRNA_339	at	0.8095
12	21nt	>miRNA_362	at	0.8571
13	21nt	>miRNA_364	at	0.8095
14	20nt	>miRNA_429	at	0.85
15	22nt	>miRNA_536	at	0.8182
16	21nt	>miRNA_658	at	0.8571
17	22nt	>miRNA_664	at	0.8182
18	21nt	>miRNA_780	at	0.8095
19	20nt	>miRNA_885	at	0.95
20	21nt	>miRNA_918	at	0.8095
21	22nt	>miRNA_1087	at	0.8182
22	21nt	>miRNA_1120	at	0.8571
23	21nt	>miRNA_1144	at	0.8571
24	20nt	>miRNA_1145	at	0.8
25	22nt	>miRNA_1152	at	0.8182
>Cluster 6
0	21nt	>miRNA_122	at	0.9048
1	21nt	>miRNA_210	at	0.9524
2	21nt	>miRNA_245	at	0.8571
3	21nt	>miRNA_423	at	0.8571
4	21nt	>miRNA_437	at	1
5	21nt	>miRNA_588	at	0.8571
6	21nt	>miRNA_589	at	0.8571
7	21nt	>miRNA_590	at	0.8571
8	21nt	>miRNA_715	at	0.9048
9	22nt	>miRNA_842	*
10	21nt	>miRNA_897	at	0.8571
11	21nt	>miRNA_898	at	0.8571
12	21nt	>miRNA_926	at	0.9048
13	21nt	>miRNA_991	at	0.8571
14	21nt	>miRNA_996	at	0.9048
15	21nt	>miRNA_1049	at	0.8571
16	21nt	>miRNA_1063	at	0.8571
17	20nt	>miRNA_1064	at	0.85
18	22nt	>miRNA_1096	at	0.8636
19	21nt	>miRNA_1247	at	0.9048
20	21nt	>miRNA_1324	at	0.8571
21	21nt	>miRNA_1400	at	0.9048
22	20nt	>miRNA_1403	at	0.85
23	20nt	>miRNA_1474	at	0.9
24	20nt	>miRNA_1502	at	0.8
25	20nt	>miRNA_1503	at	0.8
>Cluster 7
0	22nt	>miRNA_133	*
1	21nt	>miRNA_237	at	0.8571
2	22nt	>miRNA_266	at	0.8636
3	22nt	>miRNA_454	at	0.9091
4	22nt	>miRNA_455	at	0.9091
5	22nt	>miRNA_456	at	0.9091
6	22nt	>miRNA_457	at	0.9091
7	22nt	>miRNA_460	at	0.9091
8	20nt	>miRNA_579	at	0.85
9	20nt	>miRNA_612	at	0.95
10	21nt	>miRNA_714	at	0.8571
11	22nt	>miRNA_843	at	0.9091
12	22nt	>miRNA_925	at	0.8182
13	22nt	>miRNA_1117	at	0.8182
14	21nt	>miRNA_1146	at	0.9048
15	20nt	>miRNA_1196	at	0.85
16	22nt	>miRNA_1245	at	0.8182
17	21nt	>miRNA_1246	at	0.9048
18	21nt	>miRNA_1249	at	0.8571
19	22nt	>miRNA_1338	at	0.8636
20	20nt	>miRNA_1416	at	0.85
21	20nt	>miRNA_1417	at	0.85
22	20nt	>miRNA_1490	at	0.8
23	21nt	>miRNA_1491	at	0.9048
>Cluster 8
0	22nt	>miRNA_212	*
1	21nt	>miRNA_311	at	0.8095
2	21nt	>miRNA_530	at	0.8571
3	22nt	>miRNA_534	at	0.9091
4	21nt	>miRNA_553	at	0.8571
5	21nt	>miRNA_621	at	0.8571
6	21nt	>miRNA_652	at	0.8571
7	22nt	>miRNA_659	at	0.9091
8	22nt	>miRNA_681	at	0.9091
9	21nt	>miRNA_716	at	0.9048
10	21nt	>miRNA_717	at	0.9048
11	22nt	>miRNA_744	at	0.8182
12	22nt	>miRNA_773	at	0.8636
13	22nt	>miRNA_838	at	0.8636
14	22nt	>miRNA_839	at	0.8636
15	22nt	>miRNA_840	at	0.8636
16	21nt	>miRNA_841	at	0.8571
17	21nt	>miRNA_916	at	0.8571
18	21nt	>miRNA_917	at	0.8571
19	22nt	>miRNA_1013	at	0.8636
20	22nt	>miRNA_1014	at	0.8636
21	20nt	>miRNA_1174	at	0.85
22	21nt	>miRNA_1454	at	0.9048
>Cluster 9
0	20nt	>miRNA_191	at	0.8
1	21nt	>miRNA_235	at	0.9048
2	21nt	>miRNA_248	at	0.8095
3	20nt	>miRNA_373	at	0.85
4	22nt	>miRNA_467	*
5	21nt	>miRNA_582	at	0.8571
6	20nt	>miRNA_667	at	0.85
7	21nt	>miRNA_691	at	0.8095
8	22nt	>miRNA_692	at	0.8182
9	20nt	>miRNA_806	at	0.9
10	20nt	>miRNA_807	at	0.9
11	21nt	>miRNA_808	at	0.8095
12	21nt	>miRNA_809	at	0.8095
13	21nt	>miRNA_813	at	0.9048
14	20nt	>miRNA_815	at	0.9
15	21nt	>miRNA_1037	at	0.8571
16	20nt	>miRNA_1201	at	0.9
17	20nt	>miRNA_1325	at	0.85
18	20nt	>miRNA_1326	at	0.85
19	21nt	>miRNA_1475	at	0.8095
20	22nt	>miRNA_1476	at	0.8182
21	22nt	>miRNA_1477	at	0.8182
>Cluster 10
0	22nt	>miRNA_77	*
1	22nt	>miRNA_98	at	0.9091
2	22nt	>miRNA_99	at	0.9091
3	20nt	>miRNA_340	at	0.95
4	21nt	>miRNA_344	at	0.8095
5	22nt	>miRNA_354	at	0.9545
6	20nt	>miRNA_501	at	0.8
7	22nt	>miRNA_987	at	0.8636
8	22nt	>miRNA_988	at	0.8636
9	22nt	>miRNA_989	at	0.8636
10	21nt	>miRNA_1026	at	0.9524
11	22nt	>miRNA_1038	at	0.8636
12	22nt	>miRNA_1039	at	0.8636
13	22nt	>miRNA_1040	at	0.8636
14	22nt	>miRNA_1041	at	0.8636
15	21nt	>miRNA_1070	at	0.8571
16	20nt	>miRNA_1071	at	0.9
17	20nt	>miRNA_1277	at	0.9
18	20nt	>miRNA_1278	at	0.9
19	20nt	>miRNA_1279	at	0.9
20	22nt	>miRNA_1395	at	0.9091
>Cluster 11
0	21nt	>miRNA_181	at	0.9048
1	21nt	>miRNA_182	at	0.9048
2	21nt	>miRNA_183	at	0.9048
3	21nt	>miRNA_442	at	0.8571
4	21nt	>miRNA_443	at	0.8571
5	21nt	>miRNA_575	at	0.9048
6	21nt	>miRNA_576	at	0.9048
7	21nt	>miRNA_577	at	0.9048
8	21nt	>miRNA_578	at	0.9048
9	21nt	>miRNA_596	at	0.9048
10	22nt	>miRNA_634	*
11	21nt	>miRNA_764	at	0.9048
12	21nt	>miRNA_905	at	0.8571
13	21nt	>miRNA_968	at	0.9048
14	21nt	>miRNA_1102	at	0.9048
15	22nt	>miRNA_1170	at	0.9091
16	21nt	>miRNA_1194	at	0.8571
17	21nt	>miRNA_1235	at	0.8571
18	20nt	>miRNA_1252	at	0.8
>Cluster 12
0	22nt	>miRNA_177	*
1	21nt	>miRNA_243	at	0.9048
2	22nt	>miRNA_292	at	0.8182
3	22nt	>miRNA_312	at	0.9091
4	20nt	>miRNA_318	at	0.9
5	22nt	>miRNA_321	at	0.8182
6	22nt	>miRNA_348	at	0.8182
7	22nt	>miRNA_383	at	0.8182
8	22nt	>miRNA_434	at	0.8636
9	21nt	>miRNA_733	at	0.8571
10	22nt	>miRNA_829	at	0.8636
11	20nt	>miRNA_894	at	0.85
12	21nt	>miRNA_907	at	0.8095
13	21nt	>miRNA_1055	at	0.9048
14	21nt	>miRNA_1237	at	0.9048
15	20nt	>miRNA_1256	at	0.9
16	21nt	>miRNA_1299	at	0.8571
17	20nt	>miRNA_1359	at	0.9
>Cluster 13
0	21nt	>miRNA_28	at	0.8571
1	20nt	>miRNA_134	at	0.9
2	22nt	>miRNA_205	*
3	21nt	>miRNA_258	at	0.8571
4	21nt	>miRNA_259	at	0.8571
5	21nt	>miRNA_260	at	0.8571
6	21nt	>miRNA_315	at	0.8571
7	21nt	>miRNA_316	at	0.8571
8	22nt	>miRNA_426	at	0.8182
9	21nt	>miRNA_565	at	0.9524
10	21nt	>miRNA_793	at	0.8571
11	22nt	>miRNA_944	at	0.9545
12	21nt	>miRNA_1010	at	0.8571
13	21nt	>miRNA_1074	at	0.9048
14	21nt	>miRNA_1200	at	0.9048
15	22nt	>miRNA_1280	at	0.8182
16	22nt	>miRNA_1292	at	0.8182
>Cluster 14
0	22nt	>miRNA_34	*
1	22nt	>miRNA_281	at	0.9091
2	21nt	>miRNA_489	at	0.9524
3	20nt	>miRNA_519	at	1
4	20nt	>miRNA_635	at	0.85
5	21nt	>miRNA_636	at	0.8571
6	22nt	>miRNA_729	at	0.9545
7	21nt	>miRNA_758	at	0.8571
8	21nt	>miRNA_759	at	0.8571
9	22nt	>miRNA_817	at	0.9091
10	21nt	>miRNA_941	at	0.9048
11	21nt	>miRNA_942	at	0.9048
12	21nt	>miRNA_963	at	0.8571
13	21nt	>miRNA_1006	at	0.9048
14	21nt	>miRNA_1288	at	0.9048
15	21nt	>miRNA_1441	at	0.8571
>Cluster 15
0	22nt	>miRNA_213	*
1	22nt	>miRNA_217	at	0.9091
2	22nt	>miRNA_289	at	0.9091
3	22nt	>miRNA_290	at	0.9091
4	21nt	>miRNA_452	at	0.9048
5	21nt	>miRNA_453	at	0.9048
6	22nt	>miRNA_483	at	0.8636
7	22nt	>miRNA_484	at	0.8636
8	22nt	>miRNA_485	at	0.8636
9	22nt	>miRNA_529	at	0.9091
10	22nt	>miRNA_539	at	0.9091
11	22nt	>miRNA_611	at	0.9091
12	21nt	>miRNA_613	at	0.8571
13	20nt	>miRNA_1050	at	0.8
14	22nt	>miRNA_1210	at	0.8182
15	20nt	>miRNA_1262	at	0.8
>Cluster 16
0	21nt	>miRNA_524	*
1	21nt	>miRNA_538	at	0.8571
2	21nt	>miRNA_542	at	0.8571
3	20nt	>miRNA_586	at	0.9
4	20nt	>miRNA_787	at	0.85
5	21nt	>miRNA_830	at	0.8571
6	21nt	>miRNA_875	at	0.8571
7	21nt	>miRNA_1025	at	0.8571
8	21nt	>miRNA_1164	at	0.8571
9	21nt	>miRNA_1316	at	0.9048
10	21nt	>miRNA_1317	at	0.9048
11	20nt	>miRNA_1365	at	0.9
12	21nt	>miRNA_1426	at	0.8571
13	21nt	>miRNA_1494	at	0.8095
14	21nt	>miRNA_1507	at	0.8095
>Cluster 17
0	20nt	>miRNA_15	at	1
1	22nt	>miRNA_22	*
2	21nt	>miRNA_62C	at	0.9048
3	21nt	>miRNA_63C	at	0.9048
4	21nt	>miRNA_66C	at	0.9524
5	21nt	>miRNA_67C	at	0.9524
6	21nt	>miRNA_69C	at	0.9524
7	21nt	>miRNA_70C	at	0.9524
8	21nt	>miRNA_71C	at	0.9524
9	21nt	>miRNA_72C	at	0.9524
10	21nt	>miRNA_91C	at	0.9048
11	21nt	>miRNA_93C	at	0.9048
12	21nt	>miRNA_94C	at	0.9048
13	21nt	>miRNA_95C	at	0.9048
>Cluster 18
0	20nt	>miRNA_291	at	0.85
1	21nt	>miRNA_402	at	1
2	21nt	>miRNA_403	at	1
3	21nt	>miRNA_404	at	1
4	21nt	>miRNA_413	at	1
5	21nt	>miRNA_513	at	0.9048
6	22nt	>miRNA_564	*
7	22nt	>miRNA_584	at	1
8	22nt	>miRNA_614	at	0.9091
9	21nt	>miRNA_624	at	0.8571
10	21nt	>miRNA_757	at	0.8095
11	22nt	>miRNA_888	at	0.8636
12	21nt	>miRNA_1267	at	0.9524
13	21nt	>miRNA_1380	at	0.8095
>Cluster 19
0	22nt	>miRNA_47	*
1	22nt	>miRNA_48	at	1
2	22nt	>miRNA_103	at	0.8636
3	22nt	>miRNA_164	at	0.8636
4	20nt	>miRNA_202	at	0.8
5	21nt	>miRNA_299	at	0.9048
6	20nt	>miRNA_938	at	0.85
7	22nt	>miRNA_970	at	0.8636
8	21nt	>miRNA_1112	at	0.8571
9	22nt	>miRNA_1113	at	0.8636
10	20nt	>miRNA_1275	at	0.9
11	21nt	>miRNA_1510	at	0.8571
12	21nt	>miRNA_1516	at	0.8095
>Cluster 20
0	20nt	>miRNA_221	at	0.85
1	20nt	>miRNA_273	at	0.95
2	20nt	>miRNA_274	at	0.95
3	21nt	>miRNA_275	at	0.9048
4	21nt	>miRNA_276	at	0.9048
5	21nt	>miRNA_277	at	0.9048
6	20nt	>miRNA_466	at	0.9
7	22nt	>miRNA_520	*
8	22nt	>miRNA_521	at	1
9	21nt	>miRNA_617	at	0.8571
10	22nt	>miRNA_924	at	0.8182
11	21nt	>miRNA_1109	at	0.8571
12	22nt	>miRNA_1309	at	0.8636
>Cluster 21
0	21nt	>miRNA_343	at	0.9048
1	21nt	>miRNA_346	at	0.8571
2	21nt	>miRNA_486	at	0.9048
3	21nt	>miRNA_554	at	0.9048
4	21nt	>miRNA_555	at	0.9048
5	21nt	>miRNA_591	at	0.9048
6	22nt	>miRNA_592	*
7	21nt	>miRNA_762	at	0.9048
8	20nt	>miRNA_814	at	0.9
9	21nt	>miRNA_1322	at	0.8095
10	22nt	>miRNA_1339	at	0.8636
11	21nt	>miRNA_1389	at	0.8571
12	21nt	>miRNA_1492	at	0.8571
>Cluster 22
0	22nt	>miRNA_60	*
1	22nt	>miRNA_283	at	0.9091
2	22nt	>miRNA_392	at	0.9091
3	21nt	>miRNA_400	at	0.9524
4	22nt	>miRNA_651	at	0.8636
5	21nt	>miRNA_768	at	0.9524
6	22nt	>miRNA_835	at	0.8636
7	22nt	>miRNA_931	at	0.8636
8	22nt	>miRNA_932	at	0.8636
9	22nt	>miRNA_1044	at	0.8182
10	21nt	>miRNA_1148	at	0.9048
11	21nt	>miRNA_1348	at	0.8571
>Cluster 23
0	22nt	>miRNA_123	*
1	22nt	>miRNA_124	at	1
2	22nt	>miRNA_125	at	1
3	22nt	>miRNA_126	at	1
4	22nt	>miRNA_127	at	1
5	22nt	>miRNA_128	at	1
6	22nt	>miRNA_129	at	1
7	21nt	>miRNA_698	at	0.9524
8	21nt	>miRNA_699	at	0.9524
9	21nt	>miRNA_700	at	0.9524
10	21nt	>miRNA_701	at	0.9524
11	21nt	>miRNA_702	at	0.9524
>Cluster 24
0	20nt	>miRNA_105	at	0.9
1	22nt	>miRNA_158	*
2	20nt	>miRNA_406	at	0.9
3	20nt	>miRNA_525	at	0.85
4	20nt	>miRNA_639	at	0.8
5	20nt	>miRNA_640	at	0.8
6	20nt	>miRNA_823	at	0.85
7	20nt	>miRNA_824	at	0.85
8	20nt	>miRNA_901	at	0.9
9	20nt	>miRNA_951	at	0.85
10	21nt	>miRNA_1254	at	0.8571
11	22nt	>miRNA_1481	at	0.9091
>Cluster 25
0	21nt	>miRNA_52	at	0.9048
1	22nt	>miRNA_206	*
2	22nt	>miRNA_207	at	0.9091
3	22nt	>miRNA_263	at	0.8636
4	20nt	>miRNA_545	at	0.85
5	20nt	>miRNA_546	at	0.85
6	20nt	>miRNA_547	at	0.85
7	22nt	>miRNA_665	at	0.8636
8	22nt	>miRNA_796	at	0.8182
9	22nt	>miRNA_995	at	0.8636
10	21nt	>miRNA_1151	at	0.8571
11	21nt	>miRNA_1287	at	0.9048
>Cluster 26
0	21nt	>miRNA_46	at	0.8571
1	21nt	>miRNA_149	at	0.8095
2	21nt	>miRNA_150	at	0.8095
3	21nt	>miRNA_151	at	0.8095
4	20nt	>miRNA_219	at	0.85
5	22nt	>miRNA_487	*
6	21nt	>miRNA_911	at	0.8571
7	22nt	>miRNA_912	at	0.8182
8	21nt	>miRNA_1137	at	0.8571
9	22nt	>miRNA_1158	at	0.8182
10	21nt	>miRNA_1250	at	0.8095
11	22nt	>miRNA_1296	at	0.8636
>Cluster 27
0	21nt	>miRNA_228	at	0.8095
1	21nt	>miRNA_470	at	0.8571
2	21nt	>miRNA_473	at	0.8571
3	21nt	>miRNA_474	at	0.8571
4	22nt	>miRNA_694	*
5	20nt	>miRNA_731	at	0.95
6	21nt	>miRNA_856	at	0.8571
7	22nt	>miRNA_880	at	0.9545
8	22nt	>miRNA_881	at	0.9545
9	22nt	>miRNA_882	at	0.9545
10	20nt	>miRNA_1302	at	0.9
11	20nt	>miRNA_1303	at	0.9
>Cluster 28
0	20nt	>miRNA_42	at	0.95
1	21nt	>miRNA_96	at	0.9524
2	21nt	>miRNA_251	at	0.9524
3	21nt	>miRNA_430	at	0.9524
4	20nt	>miRNA_431	at	0.9
5	20nt	>miRNA_432	at	0.9
6	21nt	>miRNA_496	at	0.8571
7	20nt	>miRNA_543	at	0.95
8	22nt	>miRNA_943	*
9	22nt	>miRNA_1177	at	0.8636
10	22nt	>miRNA_1178	at	0.8636
11	22nt	>miRNA_1179	at	0.8636
>Cluster 29
0	20nt	>miRNA_118	at	0.85
1	20nt	>miRNA_119	at	0.85
2	21nt	>miRNA_320	at	0.8095
3	21nt	>miRNA_504	at	0.8095
4	22nt	>miRNA_531	*
5	22nt	>miRNA_532	at	1
6	21nt	>miRNA_1098	at	0.8571
7	22nt	>miRNA_1220	at	0.8182
8	20nt	>miRNA_1251	at	0.85
9	21nt	>miRNA_1272	at	0.8095
10	20nt	>miRNA_1498	at	0.8
>Cluster 30
0	20nt	>miRNA_33	at	1
1	22nt	>miRNA_106	*
2	21nt	>miRNA_138	at	0.9048
3	21nt	>miRNA_139	at	0.9048
4	21nt	>miRNA_140	at	0.9048
5	21nt	>miRNA_204	at	0.8571
6	22nt	>miRNA_352	at	0.9091
7	20nt	>miRNA_1078	at	0.85
8	20nt	>miRNA_1079	at	0.85
9	21nt	>miRNA_1391	at	0.8095
>Cluster 31
0	22nt	>miRNA_156	*
1	22nt	>miRNA_157	at	1
2	21nt	>miRNA_337	at	0.8571
3	22nt	>miRNA_488	at	0.8182
4	22nt	>miRNA_517	at	0.8182
5	22nt	>miRNA_662	at	0.8636
6	22nt	>miRNA_876	at	0.8182
7	22nt	>miRNA_877	at	0.8182
8	22nt	>miRNA_878	at	0.8182
9	22nt	>miRNA_1075	at	0.9545
>Cluster 32
0	21nt	>miRNA_54	at	0.8571
1	21nt	>miRNA_236	at	0.8571
2	22nt	>miRNA_294	*
3	22nt	>miRNA_615	at	0.8636
4	22nt	>miRNA_655	at	0.8636
5	22nt	>miRNA_669	at	0.8636
6	21nt	>miRNA_745	at	0.8571
7	21nt	>miRNA_769	at	0.8571
8	21nt	>miRNA_972	at	0.8095
9	22nt	>miRNA_1051	at	0.8182
>Cluster 33
0	20nt	>miRNA_304	at	0.85
1	22nt	>miRNA_325	*
2	21nt	>miRNA_436	at	0.9048
3	20nt	>miRNA_441	at	0.9
4	21nt	>miRNA_718	at	0.9048
5	22nt	>miRNA_720	at	0.9091
6	20nt	>miRNA_1082	at	0.8
7	21nt	>miRNA_1195	at	1
8	20nt	>miRNA_1295	at	0.85
9	21nt	>miRNA_1351	at	0.8571
>Cluster 34
0	20nt	>miRNA_8	at	1
1	20nt	>miRNA_9	at	1
2	20nt	>miRNA_10	at	1
3	20nt	>miRNA_11	at	1
4	20nt	>miRNA_12	at	1
5	20nt	>miRNA_13	at	1
6	21nt	>miRNA_18	*
7	21nt	>miRNA_19	at	1
8	21nt	>miRNA_20	at	1
9	21nt	>miRNA_21	at	1
>Cluster 35
0	22nt	>miRNA_190	*
1	22nt	>miRNA_244	at	0.9091
2	22nt	>miRNA_297	at	0.8182
3	22nt	>miRNA_526	at	0.8182
4	21nt	>miRNA_598	at	0.9048
5	22nt	>miRNA_629	at	0.8636
6	22nt	>miRNA_630	at	0.8636
7	20nt	>miRNA_679	at	0.9
8	22nt	>miRNA_1370	at	0.8182
>Cluster 36
0	21nt	>miRNA_215	at	0.8095
1	22nt	>miRNA_227	*
2	21nt	>miRNA_374	at	0.8095
3	21nt	>miRNA_515	at	0.8095
4	21nt	>miRNA_627	at	0.8571
5	21nt	>miRNA_816	at	0.9048
6	22nt	>miRNA_983	at	0.8182
7	22nt	>miRNA_1132	at	0.9091
8	22nt	>miRNA_1431	at	0.9091
>Cluster 37
0	20nt	>miRNA_108	at	0.8
1	22nt	>miRNA_302	*
2	22nt	>miRNA_492	at	0.8182
3	21nt	>miRNA_864	at	0.8571
4	21nt	>miRNA_865	at	0.8571
5	21nt	>miRNA_934	at	0.8571
6	21nt	>miRNA_935	at	0.8571
7	21nt	>miRNA_960	at	0.8571
8	22nt	>miRNA_1197	at	0.8182
>Cluster 38
0	22nt	>miRNA_397	*
1	22nt	>miRNA_398	at	1
2	22nt	>miRNA_471	at	0.8636
3	22nt	>miRNA_472	at	0.8636
4	21nt	>miRNA_1030	at	0.8571
5	21nt	>miRNA_1080	at	0.8095
6	21nt	>miRNA_1138	at	0.9048
7	21nt	>miRNA_1139	at	0.9048
8	21nt	>miRNA_1315	at	0.8571
>Cluster 39
0	21nt	>miRNA_1311	at	0.8571
1	21nt	>miRNA_1312	at	0.8571
2	21nt	>miRNA_1313	at	0.8571
3	21nt	>miRNA_1314	at	0.8571
4	21nt	>miRNA_1461	at	0.9048
5	21nt	>miRNA_1462	at	0.9048
6	22nt	>miRNA_1466	*
7	22nt	>miRNA_1467	at	1
8	22nt	>miRNA_1468	at	1
>Cluster 40
0	20nt	>miRNA_172	at	0.9
1	21nt	>miRNA_350	at	0.8571
2	21nt	>miRNA_351	at	0.8571
3	21nt	>miRNA_367	at	0.9048
4	21nt	>miRNA_368	at	0.9048
5	21nt	>miRNA_369	at	0.9048
6	20nt	>miRNA_450	at	0.9
7	20nt	>miRNA_1376	at	1
8	22nt	>miRNA_1527	*
>Cluster 41
0	22nt	>miRNA_256	*
1	21nt	>miRNA_280	at	0.8571
2	22nt	>miRNA_379	at	0.9091
3	22nt	>miRNA_425	at	0.8182
4	21nt	>miRNA_650	at	0.8095
5	20nt	>miRNA_927	at	0.95
6	20nt	>miRNA_1424	at	0.85
7	21nt	>miRNA_1518	at	0.8571
>Cluster 42
0	20nt	>miRNA_49	at	0.9
1	20nt	>miRNA_50	at	0.9
2	21nt	>miRNA_424	at	0.9048
3	21nt	>miRNA_886	at	0.8571
4	22nt	>miRNA_1016	*
5	22nt	>miRNA_1121	at	0.8182
6	21nt	>miRNA_1261	at	0.8571
7	21nt	>miRNA_1465	at	0.8095
>Cluster 43
0	21nt	>miRNA_335	at	0.8571
1	21nt	>miRNA_347	at	0.8095
2	21nt	>miRNA_707	at	0.8571
3	21nt	>miRNA_828	at	0.8095
4	21nt	>miRNA_834	at	0.8095
5	22nt	>miRNA_1186	*
6	21nt	>miRNA_1445	at	0.8095
7	22nt	>miRNA_1538	at	0.9091
>Cluster 44
0	22nt	>miRNA_120	*
1	20nt	>miRNA_537	at	0.8
2	22nt	>miRNA_791	at	0.8182
3	21nt	>miRNA_1103	at	0.9524
4	21nt	>miRNA_1192	at	0.8095
5	21nt	>miRNA_1289	at	0.9048
6	21nt	>miRNA_1472	at	0.9524
>Cluster 45
0	22nt	>miRNA_332	*
1	22nt	>miRNA_336	at	1
2	20nt	>miRNA_475	at	0.8
3	20nt	>miRNA_476	at	0.8
4	21nt	>miRNA_1031	at	0.9048
5	21nt	>miRNA_1032	at	0.9048
6	21nt	>miRNA_1129	at	0.8571
>Cluster 46
0	22nt	>miRNA_341	*
1	22nt	>miRNA_342	at	1
2	22nt	>miRNA_743	at	0.8636
3	22nt	>miRNA_749	at	0.9545
4	21nt	>miRNA_1095	at	0.9048
5	22nt	>miRNA_1176	at	0.9545
6	20nt	>miRNA_1393	at	0.8
>Cluster 47
0	22nt	>miRNA_349	*
1	20nt	>miRNA_388	at	1
2	20nt	>miRNA_393	at	1
3	21nt	>miRNA_899	at	0.8571
4	21nt	>miRNA_913	at	1
5	21nt	>miRNA_1212	at	0.9048
6	22nt	>miRNA_1433	at	0.8182
>Cluster 48
0	21nt	>miRNA_209	at	0.8571
1	22nt	>miRNA_491	*
2	22nt	>miRNA_502	at	1
3	21nt	>miRNA_628	at	0.8095
4	20nt	>miRNA_723	at	0.9
5	22nt	>miRNA_1229	at	0.9545
6	20nt	>miRNA_1344	at	0.85
>Cluster 49
0	20nt	>miRNA_282	at	0.95
1	22nt	>miRNA_523	*
2	21nt	>miRNA_653	at	0.8095
3	22nt	>miRNA_906	at	0.9545
4	20nt	>miRNA_1015	at	0.9
5	20nt	>miRNA_1371	at	0.8
6	21nt	>miRNA_1529	at	0.9048
>Cluster 50
0	20nt	>miRNA_241	at	0.9
1	20nt	>miRNA_242	at	0.9
2	22nt	>miRNA_660	*
3	22nt	>miRNA_661	at	1
4	22nt	>miRNA_673	at	1
5	21nt	>miRNA_725	at	0.8095
6	21nt	>miRNA_812	at	0.8571
>Cluster 51
0	21nt	>miRNA_62	at	0.8571
1	21nt	>miRNA_63	at	0.8571
2	21nt	>miRNA_64	at	0.8571
3	21nt	>miRNA_65	at	0.8571
4	21nt	>miRNA_66	at	0.8571
5	22nt	>miRNA_1003	*
6	22nt	>miRNA_1162	at	0.9091
>Cluster 52
0	21nt	>miRNA_101	at	0.9048
1	21nt	>miRNA_111	at	0.9048
2	21nt	>miRNA_581	at	0.8571
3	21nt	>miRNA_603	at	0.8571
4	22nt	>miRNA_1469	*
5	22nt	>miRNA_1496	at	0.8182
6	22nt	>miRNA_1525	at	0.8636
>Cluster 53
0	20nt	>miRNA_76	at	0.95
1	21nt	>miRNA_160	*
2	21nt	>miRNA_689	at	0.8571
3	21nt	>miRNA_690	at	0.8571
4	21nt	>miRNA_852	at	0.8571
5	21nt	>miRNA_853	at	0.8571
6	21nt	>miRNA_1482	at	0.9524
>Cluster 54
0	21nt	>miRNA_185	*
1	21nt	>miRNA_186	at	1
2	21nt	>miRNA_187	at	1
3	21nt	>miRNA_188	at	1
4	21nt	>miRNA_189	at	1
5	21nt	>miRNA_1511	at	0.8571
6	21nt	>miRNA_1512	at	0.8571
>Cluster 55
0	22nt	>miRNA_171	*
1	22nt	>miRNA_366	at	0.8182
2	22nt	>miRNA_1012	at	0.9091
3	22nt	>miRNA_1135	at	0.9091
4	21nt	>miRNA_1205	at	0.8571
5	22nt	>miRNA_1206	at	0.9091
>Cluster 56
0	22nt	>miRNA_286	*
1	21nt	>miRNA_1009	at	0.8571
2	20nt	>miRNA_1024	at	0.85
3	21nt	>miRNA_1291	at	0.8571
4	22nt	>miRNA_1382	at	0.8636
5	22nt	>miRNA_1453	at	0.8182
>Cluster 57
0	20nt	>miRNA_201	at	0.95
1	22nt	>miRNA_417	*
2	22nt	>miRNA_418	at	1
3	21nt	>miRNA_499	at	0.8095
4	21nt	>miRNA_500	at	0.8095
5	22nt	>miRNA_1480	at	0.9091
>Cluster 58
0	21nt	>miRNA_550	at	0.8571
1	22nt	>miRNA_570	*
2	20nt	>miRNA_805	at	1
3	22nt	>miRNA_1028	at	0.8182
4	22nt	>miRNA_1149	at	0.8182
5	22nt	>miRNA_1368	at	0.8182
>Cluster 59
0	22nt	>miRNA_580	*
1	21nt	>miRNA_583	at	0.8571
2	22nt	>miRNA_706	at	0.8636
3	21nt	>miRNA_1017	at	0.9048
4	22nt	>miRNA_1273	at	0.8636
5	22nt	>miRNA_1328	at	0.8182
>Cluster 60
0	21nt	>miRNA_89	at	0.8095
1	21nt	>miRNA_599	at	0.8571
2	22nt	>miRNA_648	*
3	20nt	>miRNA_696	at	0.85
4	21nt	>miRNA_735	at	0.8571
5	20nt	>miRNA_1046	at	0.9
>Cluster 61
0	21nt	>miRNA_451	at	0.9048
1	21nt	>miRNA_732	at	0.9048
2	22nt	>miRNA_781	*
3	21nt	>miRNA_855	at	0.9048
4	21nt	>miRNA_967	at	1
5	21nt	>miRNA_1125	at	0.9048
>Cluster 62
0	21nt	>miRNA_174	at	0.9524
1	21nt	>miRNA_788	at	0.8095
2	22nt	>miRNA_837	*
3	20nt	>miRNA_862	at	0.95
4	20nt	>miRNA_1409	at	0.8
5	20nt	>miRNA_1521	at	0.8
>Cluster 63
0	20nt	>miRNA_173	at	0.8
1	20nt	>miRNA_298	at	0.85
2	21nt	>miRNA_1072	at	0.8571
3	22nt	>miRNA_1099	*
4	22nt	>miRNA_1100	at	1
5	22nt	>miRNA_1255	at	0.8636
>Cluster 64
0	21nt	>miRNA_495	at	0.9048
1	21nt	>miRNA_693	at	0.8571
2	21nt	>miRNA_946	at	0.9524
3	21nt	>miRNA_947	at	0.9524
4	21nt	>miRNA_1126	at	0.9048
5	22nt	>miRNA_1133	*
>Cluster 65
0	21nt	>miRNA_152	*
1	21nt	>miRNA_153	at	1
2	21nt	>miRNA_671	at	0.9048
3	20nt	>miRNA_721	at	0.95
4	20nt	>miRNA_1185	at	0.95
5	20nt	>miRNA_1357	at	0.8
>Cluster 66
0	21nt	>miRNA_438	*
1	21nt	>miRNA_869	at	0.8571
2	21nt	>miRNA_870	at	0.8571
3	20nt	>miRNA_1157	at	0.95
4	20nt	>miRNA_1244	at	0.95
5	21nt	>miRNA_1337	at	0.9524
>Cluster 67
0	21nt	>miRNA_683	*
1	21nt	>miRNA_684	at	1
2	21nt	>miRNA_685	at	1
3	21nt	>miRNA_686	at	1
4	21nt	>miRNA_687	at	1
5	21nt	>miRNA_688	at	1
>Cluster 68
0	20nt	>miRNA_117	at	0.9
1	20nt	>miRNA_750	at	0.85
2	21nt	>miRNA_873	*
3	21nt	>miRNA_874	at	1
4	21nt	>miRNA_969	at	0.8095
5	20nt	>miRNA_1327	at	0.9
>Cluster 69
0	20nt	>miRNA_30	*
1	20nt	>miRNA_677	at	0.95
2	20nt	>miRNA_678	at	0.95
3	20nt	>miRNA_867	at	0.9
4	20nt	>miRNA_1097	at	0.9
5	20nt	>miRNA_1517	at	0.9
>Cluster 70
0	22nt	>miRNA_301	*
1	21nt	>miRNA_415	at	0.8571
2	21nt	>miRNA_571	at	0.9048
3	21nt	>miRNA_1043	at	0.8095
4	21nt	>miRNA_1123	at	0.8571
>Cluster 71
0	22nt	>miRNA_482	*
1	21nt	>miRNA_509	at	0.9048
2	21nt	>miRNA_527	at	0.9048
3	21nt	>miRNA_709	at	0.9048
4	22nt	>miRNA_1019	at	0.9091
>Cluster 72
0	22nt	>miRNA_528	*
1	20nt	>miRNA_602	at	0.95
2	22nt	>miRNA_760	at	0.9091
3	22nt	>miRNA_1116	at	0.8182
4	21nt	>miRNA_1202	at	0.9048
>Cluster 73
0	21nt	>miRNA_35	at	0.9048
1	21nt	>miRNA_541	at	0.8571
2	22nt	>miRNA_680	*
3	22nt	>miRNA_854	at	0.9091
4	21nt	>miRNA_1259	at	0.9048
>Cluster 74
0	21nt	>miRNA_107	at	0.8095
1	20nt	>miRNA_647	at	0.9
2	22nt	>miRNA_1056	*
3	22nt	>miRNA_1057	at	0.8636
4	21nt	>miRNA_1115	at	0.8095
>Cluster 75
0	21nt	>miRNA_961	at	0.9048
1	21nt	>miRNA_962	at	0.8571
2	22nt	>miRNA_1085	*
3	22nt	>miRNA_1086	at	1
4	22nt	>miRNA_1143	at	0.8636
>Cluster 76
0	21nt	>miRNA_94	*
1	20nt	>miRNA_143	at	1
2	21nt	>miRNA_514	at	0.8571
3	21nt	>miRNA_827	at	0.8095
4	20nt	>miRNA_879	at	0.85
>Cluster 77
0	20nt	>miRNA_90	at	0.85
1	20nt	>miRNA_91	at	0.85
2	20nt	>miRNA_92	at	0.85
3	20nt	>miRNA_93	at	0.85
4	21nt	>miRNA_112	*
>Cluster 78
0	21nt	>miRNA_145	*
1	21nt	>miRNA_146	at	1
2	21nt	>miRNA_159	at	0.8095
3	20nt	>miRNA_253	at	0.85
4	20nt	>miRNA_573	at	0.9
>Cluster 79
0	21nt	>miRNA_267	*
1	21nt	>miRNA_268	at	1
2	21nt	>miRNA_269	at	1
3	21nt	>miRNA_270	at	1
4	21nt	>miRNA_271	at	1
>Cluster 80
0	21nt	>miRNA_322	*
1	20nt	>miRNA_1101	at	0.8
2	20nt	>miRNA_1269	at	0.8
3	20nt	>miRNA_1270	at	0.85
4	21nt	>miRNA_1358	at	0.8095
>Cluster 81
0	21nt	>miRNA_737	*
1	21nt	>miRNA_738	at	1
2	21nt	>miRNA_739	at	1
3	21nt	>miRNA_740	at	1
4	21nt	>miRNA_741	at	1
>Cluster 82
0	20nt	>miRNA_296	at	0.9
1	20nt	>miRNA_587	at	0.95
2	21nt	>miRNA_915	*
3	21nt	>miRNA_1062	at	0.9048
4	21nt	>miRNA_1488	at	0.8095
>Cluster 83
0	22nt	>miRNA_113	*
1	22nt	>miRNA_114	at	1
2	20nt	>miRNA_136	at	1
3	20nt	>miRNA_137	at	1
>Cluster 84
0	22nt	>miRNA_222	*
1	21nt	>miRNA_728	at	0.9048
2	20nt	>miRNA_1047	at	0.9
3	21nt	>miRNA_1448	at	0.8571
>Cluster 85
0	22nt	>miRNA_326	*
1	22nt	>miRNA_327	at	1
2	22nt	>miRNA_328	at	1
3	22nt	>miRNA_1224	at	0.9091
>Cluster 86
0	20nt	>miRNA_334	at	0.85
1	22nt	>miRNA_625	*
2	22nt	>miRNA_1134	at	0.9545
3	22nt	>miRNA_1377	at	0.9091
>Cluster 87
0	22nt	>miRNA_746	*
1	22nt	>miRNA_1140	at	0.8182
2	22nt	>miRNA_1335	at	0.8636
3	22nt	>miRNA_1384	at	0.8636
>Cluster 88
0	21nt	>miRNA_309	at	0.8095
1	22nt	>miRNA_761	*
2	21nt	>miRNA_939	at	0.8571
3	21nt	>miRNA_1411	at	0.9048
>Cluster 89
0	20nt	>miRNA_477	at	0.95
1	22nt	>miRNA_822	*
2	20nt	>miRNA_1346	at	0.85
3	20nt	>miRNA_1422	at	0.8
>Cluster 90
0	20nt	>miRNA_1188	at	0.9
1	22nt	>miRNA_1340	*
2	21nt	>miRNA_1367	at	1
3	20nt	>miRNA_1413	at	0.95
>Cluster 91
0	22nt	>miRNA_1394	*
1	21nt	>miRNA_1412	at	0.8571
2	21nt	>miRNA_1495	at	0.9048
3	22nt	>miRNA_1501	at	0.8182
>Cluster 92
0	21nt	>miRNA_358	at	0.8571
1	21nt	>miRNA_359	at	0.8571
2	21nt	>miRNA_382	at	0.8571
3	22nt	>miRNA_1396	*
>Cluster 93
0	21nt	>miRNA_401	at	0.8571
1	21nt	>miRNA_895	at	0.9048
2	20nt	>miRNA_948	at	0.85
3	22nt	>miRNA_1519	*
>Cluster 94
0	21nt	>miRNA_72	*
1	21nt	>miRNA_73	at	1
2	21nt	>miRNA_74	at	1
3	21nt	>miRNA_1294	at	0.8095
>Cluster 95
0	21nt	>miRNA_104	*
1	20nt	>miRNA_1114	at	0.9
2	20nt	>miRNA_1355	at	0.9
3	20nt	>miRNA_1356	at	0.9
>Cluster 96
0	21nt	>miRNA_375	*
1	21nt	>miRNA_376	at	1
2	21nt	>miRNA_377	at	1
3	21nt	>miRNA_378	at	1
>Cluster 97
0	21nt	>miRNA_390	*
1	21nt	>miRNA_391	at	1
2	21nt	>miRNA_568	at	0.9048
3	21nt	>miRNA_569	at	0.9048
>Cluster 98
0	21nt	>miRNA_751	*
1	21nt	>miRNA_752	at	1
2	21nt	>miRNA_753	at	1
3	21nt	>miRNA_754	at	1
>Cluster 99
0	21nt	>miRNA_900	*
1	21nt	>miRNA_1283	at	0.9048
2	21nt	>miRNA_1284	at	0.9048
3	20nt	>miRNA_1331	at	1
>Cluster 100
0	21nt	>miRNA_984	*
1	21nt	>miRNA_985	at	1
2	21nt	>miRNA_1239	at	0.9048
3	20nt	>miRNA_1378	at	0.8
>Cluster 101
0	20nt	>miRNA_540	at	0.95
1	20nt	>miRNA_1067	at	0.9
2	21nt	>miRNA_1147	*
3	20nt	>miRNA_1308	at	0.9
>Cluster 102
0	20nt	>miRNA_257	at	0.9
1	20nt	>miRNA_742	at	0.85
2	20nt	>miRNA_1336	at	0.8
3	21nt	>miRNA_1487	*
>Cluster 103
0	20nt	>miRNA_58	at	1
1	22nt	>miRNA_70	*
2	22nt	>miRNA_71	at	1
>Cluster 104
0	22nt	>miRNA_95	*
1	22nt	>miRNA_323	at	0.9545
2	22nt	>miRNA_324	at	0.9545
>Cluster 105
0	22nt	>miRNA_142	*
1	20nt	>miRNA_218	at	0.8
2	21nt	>miRNA_1310	at	0.8571
>Cluster 106
0	22nt	>miRNA_195	*
1	21nt	>miRNA_958	at	1
2	21nt	>miRNA_1180	at	0.8571
>Cluster 107
0	22nt	>miRNA_255	*
1	22nt	>miRNA_288	at	0.8636
2	22nt	>miRNA_533	at	0.8636
>Cluster 108
0	22nt	>miRNA_357	*
1	21nt	>miRNA_399	at	0.9524
2	20nt	>miRNA_1408	at	0.85
>Cluster 109
0	22nt	>miRNA_409	*
1	20nt	>miRNA_713	at	0.9
2	20nt	>miRNA_825	at	0.85
>Cluster 110
0	22nt	>miRNA_497	*
1	22nt	>miRNA_600	at	0.8182
2	22nt	>miRNA_601	at	0.8182
>Cluster 111
0	22nt	>miRNA_506	*
1	22nt	>miRNA_507	at	1
2	21nt	>miRNA_914	at	0.8571
>Cluster 112
0	22nt	>miRNA_674	*
1	22nt	>miRNA_892	at	0.9091
2	21nt	>miRNA_1425	at	0.8571
>Cluster 113
0	22nt	>miRNA_794	*
1	22nt	>miRNA_811	at	1
2	20nt	>miRNA_1539	at	0.9
>Cluster 114
0	21nt	>miRNA_468	at	0.8571
1	21nt	>miRNA_469	at	0.8571
2	22nt	>miRNA_857	*
>Cluster 115
0	22nt	>miRNA_893	*
1	22nt	>miRNA_1407	at	0.8636
2	21nt	>miRNA_1499	at	0.9524
>Cluster 116
0	20nt	>miRNA_819	at	0.95
1	20nt	>miRNA_820	at	0.95
2	22nt	>miRNA_957	*
>Cluster 117
0	22nt	>miRNA_975	*
1	22nt	>miRNA_976	at	1
2	22nt	>miRNA_977	at	1
>Cluster 118
0	20nt	>miRNA_763	at	0.85
1	22nt	>miRNA_1004	*
2	21nt	>miRNA_1215	at	0.9048
>Cluster 119
0	21nt	>miRNA_1172	at	0.8571
1	22nt	>miRNA_1189	*
2	21nt	>miRNA_1537	at	0.8095
>Cluster 120
0	22nt	>miRNA_1230	*
1	22nt	>miRNA_1231	at	1
2	22nt	>miRNA_1232	at	1
>Cluster 121
0	22nt	>miRNA_1281	*
1	20nt	>miRNA_1332	at	0.8
2	22nt	>miRNA_1345	at	0.8636
>Cluster 122
0	21nt	>miRNA_1068	at	1
1	22nt	>miRNA_1297	*
2	21nt	>miRNA_1443	at	0.9048
>Cluster 123
0	21nt	>miRNA_676	at	0.9048
1	21nt	>miRNA_771	at	0.8571
2	22nt	>miRNA_1354	*
>Cluster 124
0	22nt	>miRNA_1388	*
1	22nt	>miRNA_1450	at	0.8182
2	21nt	>miRNA_1451	at	0.8571
>Cluster 125
0	22nt	>miRNA_1404	*
1	22nt	>miRNA_1405	at	1
2	22nt	>miRNA_1406	at	1
>Cluster 126
0	20nt	>miRNA_59	at	0.85
1	21nt	>miRNA_100	at	0.8095
2	22nt	>miRNA_1509	*
>Cluster 127
0	21nt	>miRNA_1	*
1	21nt	>miRNA_86	at	0.8095
2	21nt	>miRNA_155	at	0.8095
>Cluster 128
0	21nt	>miRNA_31	*
1	20nt	>miRNA_44	at	0.95
2	21nt	>miRNA_53	at	0.9524
>Cluster 129
0	21nt	>miRNA_216	*
1	21nt	>miRNA_810	at	0.8571
2	20nt	>miRNA_1268	at	0.9
>Cluster 130
0	21nt	>miRNA_272	*
1	21nt	>miRNA_447	at	0.8571
2	21nt	>miRNA_1427	at	0.8571
>Cluster 131
0	21nt	>miRNA_593	*
1	21nt	>miRNA_594	at	1
2	21nt	>miRNA_595	at	1
>Cluster 132
0	21nt	>miRNA_657	*
1	21nt	>miRNA_710	at	0.9048
2	21nt	>miRNA_711	at	0.9048
>Cluster 133
0	21nt	>miRNA_776	*
1	21nt	>miRNA_777	at	1
2	21nt	>miRNA_778	at	1
>Cluster 134
0	21nt	>miRNA_1385	*
1	21nt	>miRNA_1386	at	1
2	21nt	>miRNA_1387	at	1
>Cluster 135
0	20nt	>miRNA_147	at	0.9
1	20nt	>miRNA_148	at	0.9
2	21nt	>miRNA_1523	*
>Cluster 136
0	21nt	>miRNA_10C	*
1	21nt	>miRNA_28C	at	1
2	21nt	>miRNA_29C	at	1
>Cluster 137
0	20nt	>miRNA_79	*
1	20nt	>miRNA_80	at	1
2	20nt	>miRNA_81	at	1
>Cluster 138
0	20nt	>miRNA_370	*
1	20nt	>miRNA_371	at	1
2	20nt	>miRNA_372	at	1
>Cluster 139
0	20nt	>miRNA_860	*
1	20nt	>miRNA_861	at	1
2	20nt	>miRNA_1471	at	0.9
>Cluster 140
0	22nt	>miRNA_2	*
1	20nt	>miRNA_45	at	0.8
>Cluster 141
0	22nt	>miRNA_121	*
1	21nt	>miRNA_1083	at	1
>Cluster 142
0	22nt	>miRNA_131	*
1	20nt	>miRNA_478	at	0.8
>Cluster 143
0	22nt	>miRNA_196	*
1	21nt	>miRNA_654	at	0.9048
>Cluster 144
0	22nt	>miRNA_278	*
1	22nt	>miRNA_727	at	0.8636
>Cluster 145
0	22nt	>miRNA_284	*
1	21nt	>miRNA_836	at	1
>Cluster 146
0	22nt	>miRNA_306	*
1	22nt	>miRNA_307	at	1
>Cluster 147
0	22nt	>miRNA_333	*
1	22nt	>miRNA_1479	at	0.8636
>Cluster 148
0	22nt	>miRNA_459	*
1	21nt	>miRNA_1023	at	0.8571
>Cluster 149
0	22nt	>miRNA_503	*
1	21nt	>miRNA_1035	at	0.8095
>Cluster 150
0	22nt	>miRNA_510	*
1	22nt	>miRNA_511	at	1
>Cluster 151
0	22nt	>miRNA_512	*
1	22nt	>miRNA_1169	at	0.9091
>Cluster 152
0	22nt	>miRNA_544	*
1	22nt	>miRNA_558	at	1
>Cluster 153
0	22nt	>miRNA_567	*
1	20nt	>miRNA_1058	at	0.8
>Cluster 154
0	22nt	>miRNA_585	*
1	20nt	>miRNA_597	at	0.85
>Cluster 155
0	22nt	>miRNA_606	*
1	22nt	>miRNA_607	at	1
>Cluster 156
0	22nt	>miRNA_643	*
1	22nt	>miRNA_1092	at	0.9091
>Cluster 157
0	20nt	>miRNA_194	at	0.85
1	22nt	>miRNA_644	*
>Cluster 158
0	22nt	>miRNA_649	*
1	22nt	>miRNA_675	at	0.8636
>Cluster 159
0	22nt	>miRNA_695	*
1	21nt	>miRNA_994	at	0.8571
>Cluster 160
0	22nt	>miRNA_904	*
1	22nt	>miRNA_1447	at	0.9091
>Cluster 161
0	22nt	>miRNA_909	*
1	22nt	>miRNA_910	at	1
>Cluster 162
0	22nt	>miRNA_923	*
1	21nt	>miRNA_1173	at	0.9048
>Cluster 163
0	22nt	>miRNA_940	*
1	22nt	>miRNA_959	at	0.8182
>Cluster 164
0	22nt	>miRNA_1059	*
1	21nt	>miRNA_1435	at	0.8095
>Cluster 165
0	20nt	>miRNA_300	at	0.8
1	22nt	>miRNA_1076	*
>Cluster 166
0	20nt	>miRNA_252	at	0.95
1	22nt	>miRNA_1111	*
>Cluster 167
0	22nt	>miRNA_1118	*
1	22nt	>miRNA_1119	at	1
>Cluster 168
0	21nt	>miRNA_572	at	0.8571
1	22nt	>miRNA_1124	*
>Cluster 169
0	21nt	>miRNA_116	at	0.9524
1	22nt	>miRNA_1153	*
>Cluster 170
0	22nt	>miRNA_1271	*
1	22nt	>miRNA_1423	at	0.8636
>Cluster 171
0	21nt	>miRNA_396	at	0.8571
1	22nt	>miRNA_1298	*
>Cluster 172
0	22nt	>miRNA_1349	*
1	22nt	>miRNA_1350	at	1
>Cluster 173
0	22nt	>miRNA_1361	*
1	21nt	>miRNA_1544	at	0.9048
>Cluster 174
0	22nt	>miRNA_1375	*
1	22nt	>miRNA_1528	at	0.9091
>Cluster 175
0	21nt	>miRNA_135	at	0.8095
1	22nt	>miRNA_1383	*
>Cluster 176
0	21nt	>miRNA_1160	at	0.9048
1	22nt	>miRNA_1414	*
>Cluster 177
0	21nt	>miRNA_394	at	0.9048
1	22nt	>miRNA_1415	*
>Cluster 178
0	21nt	>miRNA_365	at	1
1	22nt	>miRNA_1531	*
>Cluster 179
0	22nt	>miRNA_1540	*
1	22nt	>miRNA_1541	at	1
>Cluster 180
0	21nt	>miRNA_27	*
1	21nt	>miRNA_32	at	0.8095
>Cluster 181
0	21nt	>miRNA_41	*
1	20nt	>miRNA_1263	at	0.8
>Cluster 182
0	21nt	>miRNA_78	*
1	20nt	>miRNA_208	at	1
>Cluster 183
0	21nt	>miRNA_109	*
1	21nt	>miRNA_250	at	0.8571
>Cluster 184
0	21nt	>miRNA_168	*
1	21nt	>miRNA_169	at	1
>Cluster 185
0	21nt	>miRNA_180	*
1	21nt	>miRNA_220	at	0.8095
>Cluster 186
0	21nt	>miRNA_313	*
1	21nt	>miRNA_314	at	1
>Cluster 187
0	21nt	>miRNA_338	*
1	21nt	>miRNA_1459	at	0.8095
>Cluster 188
0	21nt	>miRNA_363	*
1	21nt	>miRNA_395	at	0.8095
>Cluster 189
0	21nt	>miRNA_380	*
1	21nt	>miRNA_381	at	1
>Cluster 190
0	21nt	>miRNA_386	*
1	21nt	>miRNA_387	at	1
>Cluster 191
0	21nt	>miRNA_427	*
1	21nt	>miRNA_428	at	1
>Cluster 192
0	21nt	>miRNA_448	*
1	21nt	>miRNA_449	at	1
>Cluster 193
0	21nt	>miRNA_498	*
1	21nt	>miRNA_1155	at	0.9048
>Cluster 194
0	21nt	>miRNA_548	*
1	21nt	>miRNA_549	at	1
>Cluster 195
0	21nt	>miRNA_556	*
1	21nt	>miRNA_557	at	1
>Cluster 196
0	21nt	>miRNA_608	*
1	21nt	>miRNA_997	at	0.8571
>Cluster 197
0	21nt	>miRNA_623	*
1	21nt	>miRNA_1410	at	0.9524
>Cluster 198
0	21nt	>miRNA_682	*
1	21nt	>miRNA_1005	at	0.8095
>Cluster 199
0	21nt	>miRNA_767	*
1	21nt	>miRNA_782	at	0.8571
>Cluster 200
0	21nt	>miRNA_866	*
1	21nt	>miRNA_1513	at	0.8571
>Cluster 201
0	21nt	>miRNA_883	*
1	21nt	>miRNA_884	at	1
>Cluster 202
0	21nt	>miRNA_933	*
1	21nt	>miRNA_1110	at	0.8095
>Cluster 203
0	21nt	>miRNA_949	*
1	21nt	>miRNA_950	at	1
>Cluster 204
0	21nt	>miRNA_955	*
1	21nt	>miRNA_956	at	1
>Cluster 205
0	21nt	>miRNA_974	*
1	21nt	>miRNA_1373	at	0.8571
>Cluster 206
0	21nt	>miRNA_1020	*
1	21nt	>miRNA_1021	at	1
>Cluster 207
0	21nt	>miRNA_1053	*
1	21nt	>miRNA_1536	at	0.8095
>Cluster 208
0	21nt	>miRNA_1093	*
1	21nt	>miRNA_1094	at	1
>Cluster 209
0	21nt	>miRNA_1141	*
1	21nt	>miRNA_1142	at	1
>Cluster 210
0	21nt	>miRNA_1234	*
1	20nt	>miRNA_1438	at	0.9
>Cluster 211
0	21nt	>miRNA_1257	*
1	21nt	>miRNA_1258	at	1
>Cluster 212
0	21nt	>miRNA_1290	*
1	21nt	>miRNA_1442	at	0.9048
>Cluster 213
0	20nt	>miRNA_1007	at	0.95
1	21nt	>miRNA_1305	*
>Cluster 214
0	21nt	>miRNA_1323	*
1	21nt	>miRNA_1458	at	0.8095
>Cluster 215
0	21nt	>miRNA_1374	*
1	21nt	>miRNA_1526	at	0.8571
>Cluster 216
0	21nt	>miRNA_1418	*
1	21nt	>miRNA_1419	at	1
>Cluster 217
0	20nt	>miRNA_708	at	0.9
1	21nt	>miRNA_1420	*
>Cluster 218
0	20nt	>miRNA_566	at	0.9
1	21nt	>miRNA_1470	*
>Cluster 219
0	21nt	>miRNA_1504	*
1	21nt	>miRNA_1505	at	1
>Cluster 220
0	21nt	>miRNA_1542	*
1	21nt	>miRNA_1543	at	1
>Cluster 221
0	20nt	>miRNA_4	*
1	20nt	>miRNA_5	at	1
>Cluster 222
0	20nt	>miRNA_36	*
1	20nt	>miRNA_37	at	1
>Cluster 223
0	20nt	>miRNA_39	*
1	20nt	>miRNA_40	at	1
>Cluster 224
0	20nt	>miRNA_82	*
1	20nt	>miRNA_83	at	1
>Cluster 225
0	20nt	>miRNA_330	*
1	20nt	>miRNA_331	at	1
>Cluster 226
0	20nt	>miRNA_493	*
1	20nt	>miRNA_734	at	0.85
>Cluster 227
0	20nt	>miRNA_1455	*
1	20nt	>miRNA_1533	at	1
>Cluster 228
0	22nt	>miRNA_29	*
>Cluster 229
0	22nt	>miRNA_67	*
>Cluster 230
0	22nt	>miRNA_141	*
>Cluster 231
0	22nt	>miRNA_214	*
>Cluster 232
0	22nt	>miRNA_223	*
>Cluster 233
0	22nt	>miRNA_262	*
>Cluster 234
0	22nt	>miRNA_405	*
>Cluster 235
0	22nt	>miRNA_411	*
>Cluster 236
0	22nt	>miRNA_416	*
>Cluster 237
0	22nt	>miRNA_552	*
>Cluster 238
0	22nt	>miRNA_560	*
>Cluster 239
0	22nt	>miRNA_642	*
>Cluster 240
0	22nt	>miRNA_668	*
>Cluster 241
0	22nt	>miRNA_670	*
>Cluster 242
0	22nt	>miRNA_724	*
>Cluster 243
0	22nt	>miRNA_747	*
>Cluster 244
0	22nt	>miRNA_756	*
>Cluster 245
0	22nt	>miRNA_765	*
>Cluster 246
0	22nt	>miRNA_772	*
>Cluster 247
0	22nt	>miRNA_774	*
>Cluster 248
0	22nt	>miRNA_784	*
>Cluster 249
0	22nt	>miRNA_789	*
>Cluster 250
0	22nt	>miRNA_818	*
>Cluster 251
0	22nt	>miRNA_833	*
>Cluster 252
0	22nt	>miRNA_863	*
>Cluster 253
0	22nt	>miRNA_902	*
>Cluster 254
0	22nt	>miRNA_903	*
>Cluster 255
0	22nt	>miRNA_908	*
>Cluster 256
0	22nt	>miRNA_965	*
>Cluster 257
0	22nt	>miRNA_1002	*
>Cluster 258
0	22nt	>miRNA_1027	*
>Cluster 259
0	22nt	>miRNA_1034	*
>Cluster 260
0	22nt	>miRNA_1060	*
>Cluster 261
0	22nt	>miRNA_1073	*
>Cluster 262
0	22nt	>miRNA_1077	*
>Cluster 263
0	22nt	>miRNA_1122	*
>Cluster 264
0	22nt	>miRNA_1136	*
>Cluster 265
0	22nt	>miRNA_1150	*
>Cluster 266
0	22nt	>miRNA_1171	*
>Cluster 267
0	22nt	>miRNA_1187	*
>Cluster 268
0	22nt	>miRNA_1190	*
>Cluster 269
0	22nt	>miRNA_1203	*
>Cluster 270
0	22nt	>miRNA_1207	*
>Cluster 271
0	22nt	>miRNA_1208	*
>Cluster 272
0	22nt	>miRNA_1213	*
>Cluster 273
0	22nt	>miRNA_1214	*
>Cluster 274
0	22nt	>miRNA_1216	*
>Cluster 275
0	22nt	>miRNA_1222	*
>Cluster 276
0	22nt	>miRNA_1226	*
>Cluster 277
0	22nt	>miRNA_1238	*
>Cluster 278
0	22nt	>miRNA_1240	*
>Cluster 279
0	22nt	>miRNA_1241	*
>Cluster 280
0	22nt	>miRNA_1274	*
>Cluster 281
0	22nt	>miRNA_1282	*
>Cluster 282
0	22nt	>miRNA_1304	*
>Cluster 283
0	22nt	>miRNA_1330	*
>Cluster 284
0	22nt	>miRNA_1343	*
>Cluster 285
0	22nt	>miRNA_1452	*
>Cluster 286
0	22nt	>miRNA_1456	*
>Cluster 287
0	22nt	>miRNA_1489	*
>Cluster 288
0	22nt	>miRNA_1497	*
>Cluster 289
0	22nt	>miRNA_1508	*
>Cluster 290
0	22nt	>miRNA_1515	*
>Cluster 291
0	22nt	>miRNA_1530	*
>Cluster 292
0	21nt	>miRNA_3	*
>Cluster 293
0	21nt	>miRNA_6	*
>Cluster 294
0	21nt	>miRNA_7	*
>Cluster 295
0	21nt	>miRNA_14	*
>Cluster 296
0	21nt	>miRNA_16	*
>Cluster 297
0	21nt	>miRNA_23	*
>Cluster 298
0	21nt	>miRNA_24	*
>Cluster 299
0	21nt	>miRNA_25	*
>Cluster 300
0	21nt	>miRNA_26	*
>Cluster 301
0	21nt	>miRNA_38	*
>Cluster 302
0	21nt	>miRNA_51	*
>Cluster 303
0	21nt	>miRNA_55	*
>Cluster 304
0	21nt	>miRNA_56	*
>Cluster 305
0	21nt	>miRNA_69	*
>Cluster 306
0	21nt	>miRNA_75	*
>Cluster 307
0	21nt	>miRNA_84	*
>Cluster 308
0	21nt	>miRNA_87	*
>Cluster 309
0	21nt	>miRNA_88	*
>Cluster 310
0	21nt	>miRNA_110	*
>Cluster 311
0	21nt	>miRNA_115	*
>Cluster 312
0	21nt	>miRNA_132	*
>Cluster 313
0	21nt	>miRNA_170	*
>Cluster 314
0	21nt	>miRNA_184	*
>Cluster 315
0	21nt	>miRNA_225	*
>Cluster 316
0	21nt	>miRNA_254	*
>Cluster 317
0	21nt	>miRNA_265	*
>Cluster 318
0	21nt	>miRNA_285	*
>Cluster 319
0	21nt	>miRNA_287	*
>Cluster 320
0	21nt	>miRNA_295	*
>Cluster 321
0	21nt	>miRNA_308	*
>Cluster 322
0	21nt	>miRNA_317	*
>Cluster 323
0	21nt	>miRNA_345	*
>Cluster 324
0	21nt	>miRNA_410	*
>Cluster 325
0	21nt	>miRNA_412	*
>Cluster 326
0	21nt	>miRNA_414	*
>Cluster 327
0	21nt	>miRNA_435	*
>Cluster 328
0	21nt	>miRNA_439	*
>Cluster 329
0	21nt	>miRNA_444	*
>Cluster 330
0	21nt	>miRNA_490	*
>Cluster 331
0	21nt	>miRNA_494	*
>Cluster 332
0	21nt	>miRNA_505	*
>Cluster 333
0	21nt	>miRNA_516	*
>Cluster 334
0	21nt	>miRNA_535	*
>Cluster 335
0	21nt	>miRNA_551	*
>Cluster 336
0	21nt	>miRNA_559	*
>Cluster 337
0	21nt	>miRNA_561	*
>Cluster 338
0	21nt	>miRNA_562	*
>Cluster 339
0	21nt	>miRNA_574	*
>Cluster 340
0	21nt	>miRNA_618	*
>Cluster 341
0	21nt	>miRNA_622	*
>Cluster 342
0	21nt	>miRNA_645	*
>Cluster 343
0	21nt	>miRNA_656	*
>Cluster 344
0	21nt	>miRNA_697	*
>Cluster 345
0	21nt	>miRNA_719	*
>Cluster 346
0	21nt	>miRNA_726	*
>Cluster 347
0	21nt	>miRNA_748	*
>Cluster 348
0	21nt	>miRNA_770	*
>Cluster 349
0	21nt	>miRNA_786	*
>Cluster 350
0	21nt	>miRNA_790	*
>Cluster 351
0	21nt	>miRNA_795	*
>Cluster 352
0	21nt	>miRNA_826	*
>Cluster 353
0	21nt	>miRNA_859	*
>Cluster 354
0	21nt	>miRNA_889	*
>Cluster 355
0	21nt	>miRNA_896	*
>Cluster 356
0	21nt	>miRNA_919	*
>Cluster 357
0	21nt	>miRNA_928	*
>Cluster 358
0	21nt	>miRNA_929	*
>Cluster 359
0	21nt	>miRNA_966	*
>Cluster 360
0	21nt	>miRNA_990	*
>Cluster 361
0	21nt	>miRNA_1001	*
>Cluster 362
0	21nt	>miRNA_1011	*
>Cluster 363
0	21nt	>miRNA_1018	*
>Cluster 364
0	21nt	>miRNA_1029	*
>Cluster 365
0	21nt	>miRNA_1033	*
>Cluster 366
0	21nt	>miRNA_1042	*
>Cluster 367
0	21nt	>miRNA_1048	*
>Cluster 368
0	21nt	>miRNA_1054	*
>Cluster 369
0	21nt	>miRNA_1061	*
>Cluster 370
0	21nt	>miRNA_1084	*
>Cluster 371
0	21nt	>miRNA_1089	*
>Cluster 372
0	21nt	>miRNA_1090	*
>Cluster 373
0	21nt	>miRNA_1091	*
>Cluster 374
0	21nt	>miRNA_1104	*
>Cluster 375
0	21nt	>miRNA_1105	*
>Cluster 376
0	21nt	>miRNA_1108	*
>Cluster 377
0	21nt	>miRNA_1130	*
>Cluster 378
0	21nt	>miRNA_1156	*
>Cluster 379
0	21nt	>miRNA_1159	*
>Cluster 380
0	21nt	>miRNA_1163	*
>Cluster 381
0	21nt	>miRNA_1167	*
>Cluster 382
0	21nt	>miRNA_1175	*
>Cluster 383
0	21nt	>miRNA_1184	*
>Cluster 384
0	21nt	>miRNA_1193	*
>Cluster 385
0	21nt	>miRNA_1198	*
>Cluster 386
0	21nt	>miRNA_1199	*
>Cluster 387
0	21nt	>miRNA_1209	*
>Cluster 388
0	21nt	>miRNA_1217	*
>Cluster 389
0	21nt	>miRNA_1218	*
>Cluster 390
0	21nt	>miRNA_1219	*
>Cluster 391
0	21nt	>miRNA_1221	*
>Cluster 392
0	21nt	>miRNA_1223	*
>Cluster 393
0	21nt	>miRNA_1233	*
>Cluster 394
0	21nt	>miRNA_1248	*
>Cluster 395
0	21nt	>miRNA_1276	*
>Cluster 396
0	21nt	>miRNA_1285	*
>Cluster 397
0	21nt	>miRNA_1286	*
>Cluster 398
0	21nt	>miRNA_1293	*
>Cluster 399
0	21nt	>miRNA_1306	*
>Cluster 400
0	21nt	>miRNA_1318	*
>Cluster 401
0	21nt	>miRNA_1319	*
>Cluster 402
0	21nt	>miRNA_1321	*
>Cluster 403
0	21nt	>miRNA_1329	*
>Cluster 404
0	21nt	>miRNA_1333	*
>Cluster 405
0	21nt	>miRNA_1334	*
>Cluster 406
0	21nt	>miRNA_1360	*
>Cluster 407
0	21nt	>miRNA_1372	*
>Cluster 408
0	21nt	>miRNA_1390	*
>Cluster 409
0	21nt	>miRNA_1392	*
>Cluster 410
0	21nt	>miRNA_1398	*
>Cluster 411
0	21nt	>miRNA_1402	*
>Cluster 412
0	21nt	>miRNA_1421	*
>Cluster 413
0	21nt	>miRNA_1432	*
>Cluster 414
0	21nt	>miRNA_1437	*
>Cluster 415
0	21nt	>miRNA_1444	*
>Cluster 416
0	21nt	>miRNA_1446	*
>Cluster 417
0	21nt	>miRNA_1449	*
>Cluster 418
0	21nt	>miRNA_1460	*
>Cluster 419
0	21nt	>miRNA_1463	*
>Cluster 420
0	21nt	>miRNA_1478	*
>Cluster 421
0	21nt	>miRNA_1483	*
>Cluster 422
0	21nt	>miRNA_1484	*
>Cluster 423
0	21nt	>miRNA_1485	*
>Cluster 424
0	21nt	>miRNA_1486	*
>Cluster 425
0	21nt	>miRNA_1493	*
>Cluster 426
0	21nt	>miRNA_1506	*
>Cluster 427
0	21nt	>miRNA_1514	*
>Cluster 428
0	21nt	>miRNA_1532	*
>Cluster 429
0	21nt	>miRNA_1535	*
>Cluster 430
0	21nt	>miRNA_49C	*
>Cluster 431
0	21nt	>miRNA_148C	*
>Cluster 432
0	20nt	>miRNA_17	*
>Cluster 433
0	20nt	>miRNA_68	*
>Cluster 434
0	20nt	>miRNA_85	*
>Cluster 435
0	20nt	>miRNA_176	*
>Cluster 436
0	20nt	>miRNA_179	*
>Cluster 437
0	20nt	>miRNA_233	*
>Cluster 438
0	20nt	>miRNA_465	*
>Cluster 439
0	20nt	>miRNA_508	*
>Cluster 440
0	20nt	>miRNA_775	*
>Cluster 441
0	20nt	>miRNA_803	*
>Cluster 442
0	20nt	>miRNA_821	*
>Cluster 443
0	20nt	>miRNA_832	*
>Cluster 444
0	20nt	>miRNA_872	*
>Cluster 445
0	20nt	>miRNA_945	*
>Cluster 446
0	20nt	>miRNA_964	*
>Cluster 447
0	20nt	>miRNA_1000	*
>Cluster 448
0	20nt	>miRNA_1066	*
>Cluster 449
0	20nt	>miRNA_1069	*
>Cluster 450
0	20nt	>miRNA_1088	*
>Cluster 451
0	20nt	>miRNA_1128	*
>Cluster 452
[truncated: 31 more rows]
