# Supplementary material for: Integrated transcriptomics and miRNAomics provide insights into the complex multi-tiered regulatory networks associated with coleoptile senescence in rice
Source: Front Plant Sci. 2022 Oct 12;13:985402. doi: 10.3389/fpls.2022.985402 (PMC9597502; doi:10.3389/fpls.2022.985402)
Supplement: Supplementary file 8 [file Table_7.xlsx]

## Sheet: Total conserved miRNAs identifi
Identified conserved miRNAs in coleoptile senescence
miRNA	miR_seq	miR_len	FC_Day2_R1	FC_Day2_R2	Average FC
osa-miR1428e-3p	TAAGATAATGCCATGAATTTG	21	7.31315	35.189	21.2511
osa-miR156j-3p	GCTCGCTCCTCTTTCTGTCAGC	22	-1.79316	-2.24546	-2.01931
osa-miR159f	CTTGGATTGAAGGGAGCTCTA	21	-6.56352	-1.1083	-3.83591
osa-miR160e-5p	TGCCTGGCTCCCTGTATGCCG	21	4.01669	5.1559	4.5863
osa-miR160f-3p	GCATTGAGGGAGTCATGCAGG	21	9.14144	16.2411	12.6913
osa-miR164a	TGGAGAAGCAGGGCACGTGCA	21	-2.60479	-2.43556	-2.52017
osa-miR164c	TGGAGAAGCAGGGTACGTGCA	21	9.90322	7.21827	8.56075
osa-miR164d	TGGAGAAGCAGGGCACGTGC	20	-4.56321	-2.28587	-3.42454
osa-miR166d-5p	GGAATGTTGTCTGGCTCGAGG	21	3.67966	3.87134	3.7755
osa-miR167d-3p	GATCATGCTGTGCAGTTTCATC	22	2.95096	5.44979	4.20038
osa-miR167d-5p	TGAAGCTGCCAGCATGATCTGA	22	3.00911	1.62462	2.31687
osa-miR168a-3p	CCCGCCTTGCACCAAGTGAAT	21	-1.26476	-3.02796	-2.14636
osa-miR168a-5p	TCGCTTGGTGCAGATCGGGAC	21	-1.69697	-4.2431	-2.97004
osa-miR169b	AGCCAAGGATGACTTGCCGG	20	-1.68166	-3.04782	-2.36474
osa-miR169f.1	TAGCCAAGGATGACTTGCCTA	21	-3.93811	-1.71283	-2.82547
osa-miR169h	TAGCCAAGGATGACTTGCCTG	21	-2.32495	-3.80164	-3.0633
osa-miR169n	GGCAAGTTGTTCTTGGCTACA	21	-5.12775	-1.35767	-3.24271
osa-miR169p	GGCAAGTCTGTCCTTGGCTACA	22	-2.34585	-4.10326	-3.22456
osa-miR169r-3p	TGGCAAGTCTCCTCGGCTACC	21	-1.00198	-3.80516	-2.40357
osa-miR171b	TGATTGAGCCGTGCCAATATC	21	-4.01303	-1.60779	-2.81041
osa-miR171h	TGAGCCGAACCAATATCACTC	21	4.31428	6.65434	5.48431
osa-miR319a-3p	ACTGGATGACGCGGGAGCTAA	21	3.13677	2.44147	2.78912
osa-miR319a-3p.2-3p	TTGGACTGAAGGGTGCTCCC	20	-2.12526	-3.67812	-2.90169
osa-miR390-3p	CGCTATCTATCCTGAGCTCC	20	-2.67514	-2.21464	-2.44489
osa-miR390-5p	AGCTCAGGAGGGATAGCGCC	21	-2.07103	-2.40196	-2.23649
osa-miR393a	TCCAAAGGGATCGCATTGATCC	22	1.95477	2.63744	2.29611
osa-miR394	AGGTGGGCATACTGCCAATGG	21	11.85	11.7297	11.7898
osa-miR396a-3p	GTTCAATAAAGCTGTGGGAAA	21	10.2297	5.77461	8.00216
osa-miR396a-5p	TTCCACAGCTTTCTTGAACTG	21	13.825	5.92929	9.87715
osa-miR396e-5p	TCCACAGGCTTTCTTGAACTG	21	3.76342	2.13078	2.9471
osa-miR397a	TCATTGAGTGCAGCGTTGATG	21	-1.65624	-3.81608	-2.73616
osa-miR398b	TGTGTTCTCAGGTCGCCCCTG	21	-7.39109	-4.71027	-6.05068
osa-miR528-3p	CCTGTGCTTGCCTCTTCCATT	21	-20.8651	-17.6404	-19.2528
osa-miR528-5p	TGGAAGGGGCATGCAGAGGAG	21	-1.75354	-2.91777	-2.33565
osa-miR529a	CTGTACCCTCTCTCTTCTTC	20	-3.07665	-7.04562	-5.06113
osa-miR529b	AGAAGAGAGAGAGTACAGCCT	21	-1.14916	-3.46534	-2.30725
osa-miR531a	CTCGCCGGGGCTGCGTGCCG	20	8.13433	3.06529	5.59491
osa-miR535-3p	GTGCTTTCTCCCGTTGTCACT	21	-1.49762	-2.78635	-2.14198
osa-miR5510	AGGCTGATCCACTCCAGAGGA	21	1.24656	5.4137	3.33013
osa-miR5788	TGGATGTGACATACTCTAGTA	21	3.19054	1.74817	2.46936
osa-miR1320-3p	TGTAAAATTCATTCGTTCCAA	21	1.52357	1.40566	1.46462
osa-miR1320-5p	TGGAACGGAGGAATTTTATAG	21	1.18043	-1.08059	0.049917
osa-miR1425-3p	CAGCAAGAACTGGATCTTAAT	21	-1.02278	1.28175	0.129483
osa-miR1432-5p	ATCAGGAGAGATGACACCGAC	21	-1.06868	-2.25923	-1.66395
osa-miR156c-3p	GCTCACTTCTCTCTCTGTCAGC	22	-1.81077	-1.98587	-1.89832
osa-miR156f-3p	GCTCACTGCTCTTTCTGTCATC	22	-1.0011	4.83952	1.91921
osa-miR156k	TGACAGAAGAGAGAGAGCAC	20	-1.06961	-1.51268	-1.29114
osa-miR160a-3p	GCGTGCAAGGAGCCAAGCATG	21	-1.55271	1.02721	-0.262749
osa-miR162a	GGGCGCAGTGGTTTATCGATC	21	2.45258	6.91751	4.68504
osa-miR166a-5p	GGAATGTTGTCTGGTTCAAGG	21	1.33537	1.1849	1.26014
osa-miR166g-3p	TCGGACCAGGCTTCATTCCTC	21	1.12528	1.51833	1.3218
osa-miR166i-5p	AATGCAGTTTGATCCAAGATC	21	-2.21589	-1.4234	-1.81965
osa-miR167a-5p	TGAAGCTGCCAGCATGATCTA	21	1.85751	-1.17518	0.341164
osa-miR169a	CAGCCAAGGATGACTTGCCGA	21	-1.46911	-1.27824	-1.37367
osa-miR169e	TAGCCAAGGATGACTTGCCGG	21	-1.70165	-1.47773	-1.58969
osa-miR169r-5p	TAGCCAAGGATGATTTGCCTGT	22	-1.36637	-1.42736	-1.39686
osa-miR171c-5p	GGATATTGGTGCGGTTCAATC	21	1.06333	2.26995	1.66664
osa-miR172c	TGAATCTTGATGATGCTGCAC	21	-2.69187	-1.05288	-1.87238
osa-miR1861b	CGATCTTGAGGCAGGAACTGAG	22	1.26485	-1.08059	0.0921306
osa-miR1861e	CGGTCTTGTGGCAAGAACTGAG	22	1.35557	1.97481	1.66519
osa-miR1861h	CGGTCTTGAGGCAGGAACTGAG	22	-1.30475	-2.37493	-1.83984
osa-miR2055	TTTCCTTGGGAAGGTGGTTTC	21	-1.53566	-1.02518	-1.28042
osa-miR2871a-3p	TATTTTAGTTTCTATGGTCAC	21	1.11406	2.06236	1.58821
osa-miR393b-3p	TCAGTGCAATCCCTTTGGAAT	21	1.78108	-1.24978	0.265647
osa-miR393b-5p	TCCAAAGGGATCGCATTGATCT	22	1.89669	-1.1083	0.394197
osa-miR399a	TGCCAAAGGAGAATTGCCCTG	21	-1.16353	4.06027	1.44837

## Sheet: Total novel miRNAs identified
Identified novel with star miRNAs in CS
miRNA ID	miR_seq	miR*	Length (bp)	FC_Day2	FC_Day2_R2	Average FC_ Day2
miRNA_1	GGCAAGTCTGTCCTTGGCTAC	GCAGCCAAGGATGACTTGCC(23) GCCAAGGATGACTTGCCGGC(202)	21	-1.50125	-2.11119	-1.80622
miRNA_2	GCTCACTGCTCTGTCTGTCATC	TGACAGAAGAGAGTGAGCACA(3980)	22	-2.36833	-1.61141	-1.98987
miRNA_4	TCCATTGTCGTCTAGTCCGG	TCACCCAGGCGACCCGGGTTC(5)	20	1.56891	-2.53703	-0.48406
miRNA_6	AGCTCAGGATAGATAGCGCCT	GCGCTATCCCTCCTGAGCTT(139)	21	1.01498	-3.86111	-1.42306
miRNA_14	GGAACGGAGGAATTTTATAGG	GTAAAATTCATTCGTTCCAA(30)	21	2.20303	1.49209	1.84756
miRNA_17	CAGCCAAGGATGACTTGCCG	TTGGCAAGTTGTTCTTGGCT(19)	20	2.06853	1.31893	1.69373
miRNA_18	TGGCGCGCATCCCCGTCGAGC	CGCCGGGGCTGCGTGCCGCC(339) GCCGGGGCTGCGTGCCGCCA(17)	21	-1.19316	-8.41171	-4.80243
miRNA_23	CTCGTCCTAGGTGAAACAGCC	TTGTTTCACCTAGGACGAGGAC(43)	21	2.76252	2.22101	2.49176
miRNA_24	TTAGTTCACATCAATCTTCCT	GAAGTTGGGTGTGAACTAAACA(103)	21	2.69057	7.26282	4.97669
miRNA_25	GGGGCGAGCTGGGAACACACG	CGTGTGTTCTCAGGTCGCCCCT(24) GTGTGTTCTCAGGTCGCCCCT(28)	21	-3.74702	-15.3883	-9.56767
miRNA_26	AGAAGGCAGCTACGTCTGAGC	GCTAAACTTGGATATGGAAGTC(6)	21	39.2435	11.4719	25.3577
miRNA_27	ATCATGCTGTGCAGTTTCATC	GAAGCTGCCAGCATGATCTG(50) GAAGCTGCCAGCATGATCTGAT(5)	21	2.13872	4.87233	3.50553
miRNA_28	TTTTCGTGTCAACGTTTGACT	GACGGTCAAACGTTGGACAC(19)	21	-1.56301	-3.09157	-2.32729
miRNA_29	ACTAGGTTTGTTTATTTTGGGA	TCCCAAAATAAACAAAGCTAGT(137)	22	-1.32392	1.20925	-0.0573389
miRNA_30	TTAATTAGGCTCAAAAGATC	CTTTTGAGCCTAATTAGTCCA(10)	20	-1.61507	-1.32996	-1.47251
miRNA_31	TAAGACGTTTTGACTTTTTTC	TAGAAAAAAGTCAAAACGGCTT(141)	21	-1.88998	-1.33406	-1.61202
miRNA_33	TAACGTTTGACTACTCGTCT	AAGACGAGTGGTCAAACGTT(6) TAAGACGAGTGGTCAAACGT(18)	20	-1.4907	-2.1216	-1.80615
miRNA_34	TTTAGGCTTAATAAATTCGTCT	GACGAATCTTTTAAGCCTAAT(5)	22	-1.18484	-1.00978	-1.09731
miRNA_36	TTTAGGTTGTTTTAAGATGC	TGCGTCTGTAGCAGCAATCT(17)	20	-2.35431	-1.09151	-1.72291
miRNA_39	GGTTCGATCCCGCTTAGCTC	GCTATAGCTCAGCTGGGAGAG(7)	20	1.8656	2.67774	2.27167
miRNA_42	TTCACGTTCAACGTTTGACT	ACGGTCAAACGTTGGGCACG(5)	20	-1.08895	-1.26346	-1.1762
miRNA_44	ATAAGACGTTTTGACTTTTT	AGAAAAAAGTCAAAACGGCT(21)	20	-1.7374	-1.50852	-1.62296
miRNA_46	TGTTTGACCATTCGTCTTTTT	GAATAAAACGAATGGTCAAA(5)	21	-1.45628	-1.23869	-1.34748
miRNA_47	TTCTAGTACGATGAATCTGGAC	CCAGATTCGTAGTACTAGGAT(7)	22	-3.46929	-2.77075	-3.12002
miRNA_49	CCAACGTTTGATTGTCCGTC	AATAAGACGGACGGTCAAACG(13)	20	-4.32098	-3.3249	-3.82294
miRNA_52	TTTAGCATGTGTTTGACCATT	GAACGGTCAAATATGTGCTAA(9) CGAACGGTCAAATATGTGCTAA(7)	21	-5.61545	-4.61791	-5.11668
miRNA_57	TATCAACGTTTGACCATTCGTC	ATAAGACGAATAGTCAAACGT(5)	22	1.02608	1.60406	1.31507
miRNA_68	TAAATTTATTTTTTGTGGGG	TTTTGGCTAAGATCAAGTGT(5)	20	-3.06298	3.86693	0.401977
miRNA_72	TATGTCTAGATTCATAGTACT	CTAGTACTACGAATCTGGATA(6) CCTAGTACTACGAATCTGGATA(6)	21	1.21886	-1.1083	0.0552795
miRNA_72	TATGTCTAGATTCATAGTACT	TAGTACGATGAATCTGGACA(6) TACGATGAATCTGGACATATGT(16)	21	1.21886	-1.1083	0.0552795
miRNA_75	TGGAATGTTGTCTGGTTCAAG	CTCGGACCAGGCTTCATTCC(12)	21	-38.0684	-3.21407	-20.6412
miRNA_79	CTGGTTTTAGCTTCAAGCCT	GGATGGCTTGTGGCTAAAACC(11)	20	25.139	1.17297	13.156
miRNA_82	TGACCGGAAGACCTAGAGCT	CGAGACTTTGGGCTATCCGGA(10)	20	27.8052	-1.1083	13.3485
miRNA_94	TATCTTAGTACTACGAATCTG	CCAGATTCGTAGTACTAGGA(19) CAGATTCGTAGTACTAGGATGT(19) AGATTCGTAGTACTAGGATGT(10)	21	-1.11075	-2.29576	-1.70326
miRNA_16	CGATGTTGGCATGGTTCAATC	TGATTGAGCCGTGCCAATATCA(54)	21	16.271	51.7309	34.0009
miRNA_22	TCTCGGACCAGGCTTCAATCCC	ATTGTTGTCTGGTTCAAGGTC(13)	22	-3.08945	-5.91093	-4.50019
miRNA_32	AGATCATCCGGCAGCTTCATC	GAAGCTGCCAGCATGATCTGA(17)	21	2.39822	2.70685	2.55253
miRNA_35	TTAGCACATCTTTGACCGTTC	CGAATGGTCAAACACGTACTA(16)	21	-2.13314	-2.26278	-2.19796
miRNA_41	AAGAAGAGAGAGAGTACAGCC	TGAAGGCTGTACCCTCTCTC(10)	21	-2.43028	-1.82078	-2.12553
miRNA_45	TCGCTCCTCTTTCTGTCAGC	TGTTGACAGAAGAGAGTGAG(9)	20	-2.65276	-4.80263	-3.72769
miRNA_53	AAGACGTTTTGACTTTTTTCT	AGAAAAAAGTCAAAACGGCTT(7)	21	-1.96906	-2.77075	-2.3699

## Sheet: DE Conserved
Differentially expressed conserved miRNAs in rice coleoptile senescence
miRBase_Id	miRNA_seq	miR_lgth	FC_Day2_R1	FC_Day2_R2	Avrg. Day 2 fold change
osa-miR156j-3p	GCTCGCTCCTCTTTCTGTCAGC	22	-1.79316	-2.24546	-2.01931
osa-miR159f	CTTGGATTGAAGGGAGCTCTA	21	-6.56352	-1.1083	-3.83591
osa-miR160e-5p	TGCCTGGCTCCCTGTATGCCG	21	4.01669	5.1559	4.5863
osa-miR160f-3p	GCATTGAGGGAGTCATGCAGG	21	9.14144	16.2411	12.6913
osa-miR164a	TGGAGAAGCAGGGCACGTGCA	21	-2.60479	-2.43556	-2.52017
osa-miR164c	TGGAGAAGCAGGGTACGTGCA	21	9.90322	7.21827	8.56075
osa-miR164d	TGGAGAAGCAGGGCACGTGC	20	-4.56321	-2.28587	-3.42454
osa-miR166d-5p	GGAATGTTGTCTGGCTCGAGG	21	3.67966	3.87134	3.7755
osa-miR167d-3p	GATCATGCTGTGCAGTTTCATC	22	2.95096	5.44979	4.20038
osa-miR167d-5p	TGAAGCTGCCAGCATGATCTGA	22	3.00911	1.62462	2.31687
osa-miR168a-3p	CCCGCCTTGCACCAAGTGAAT	21	-1.26476	-3.02796	-2.14636
osa-miR168a-5p	TCGCTTGGTGCAGATCGGGAC	21	-1.69697	-4.2431	-2.97004
osa-miR169b	AGCCAAGGATGACTTGCCGG	20	-1.68166	-3.04782	-2.36474
osa-miR169f.1	TAGCCAAGGATGACTTGCCTA	21	-3.93811	-1.71283	-2.82547
osa-miR169h	TAGCCAAGGATGACTTGCCTG	21	-2.32495	-3.80164	-3.0633
osa-miR169n	GGCAAGTTGTTCTTGGCTACA	21	-5.12775	-1.35767	-3.24271
osa-miR169p	GGCAAGTCTGTCCTTGGCTACA	22	-2.34585	-4.10326	-3.22456
osa-miR169r-3p	TGGCAAGTCTCCTCGGCTACC	21	-1.00198	-3.80516	-2.40357
osa-miR171b	TGATTGAGCCGTGCCAATATC	21	-4.01303	-1.60779	-2.81041
osa-miR171h	TGAGCCGAACCAATATCACTC	21	4.31428	6.65434	5.48431
osa-miR1428e-3p	TAAGATAATGCCATGAATTTG	21	7.31315	35.189	21.2511
osa-miR319a-3p	ACTGGATGACGCGGGAGCTAA	21	3.13677	2.44147	2.78912
osa-miR319a-3p.2-3p	TTGGACTGAAGGGTGCTCCC	20	-2.12526	-3.67812	-2.90169
osa-miR390-3p	CGCTATCTATCCTGAGCTCC	20	-2.67514	-2.21464	-2.44489
osa-miR390-5p	AAGCTCAGGAGGGATAGCGCC	21	-2.07103	-2.40196	-2.23649
osa-miR390-5p	AGCTCAGGAGGGATAGCGCC	20	-2.17006	-4.55634	-3.3632
osa-miR393a	TCCAAAGGGATCGCATTGATCC	22	1.95477	2.63744	2.29611
osa-miR394	AGGTGGGCATACTGCCAATGG	21	11.85	11.7297	11.7898
osa-miR396a-3p	GTTCAATAAAGCTGTGGGAAA	21	10.2297	5.77461	8.00216
osa-miR396a-5p	TTCCACAGCTTTCTTGAACTG	21	13.825	5.92929	9.87715
osa-miR396e-5p	TCCACAGGCTTTCTTGAACTG	21	3.76342	2.13078	2.9471
osa-miR397a	TCATTGAGTGCAGCGTTGATG	21	-1.65624	-3.81608	-2.73616
osa-miR398b	TGTGTTCTCAGGTCGCCCCTG	21	-7.39109	-4.71027	-6.05068
osa-miR528-3p	CCTGTGCTTGCCTCTTCCATT	21	-20.8651	-17.6404	-19.2528
osa-miR528-5p	TGGAAGGGGCATGCAGAGGAG	21	-1.75354	-2.91777	-2.33565
osa-miR529a	CTGTACCCTCTCTCTTCTTC	20	-3.07665	-7.04562	-5.06113
osa-miR529b	AGAAGAGAGAGAGTACAGCCT	21	-1.14916	-3.46534	-2.30725
osa-miR531a	CTCGCCGGGGCTGCGTGCCG	20	8.13433	3.06529	5.59491
osa-miR535-3p	GTGCTTTCTCCCGTTGTCACT	21	-1.49762	-2.78635	-2.14198
osa-miR5510	AGGCTGATCCACTCCAGAGGA	21	1.24656	5.4137	3.33013
osa-miR5788	TGGATGTGACATACTCTAGTA	21	3.19054	1.74817	2.46936

## Sheet: DE Novel
Differentially expressed novel miRNAs in rice coleoptile senescence.
miRNA ID	miR_sequence	miR* sequence	miR_length	FC_Day2_R1	FC_Day2_R2	Average fc
miRNA_16	CGATGTTGGCATGGTTCAATC	TGATTGAGCCGTGCCAATATCA(54)	21	16.271	51.7309	34.0009
miRNA_18	TGGCGCGCATCCCCGTCGAGC	CGCCGGGGCTGCGTGCCGCC(339) GCCGGGGCTGCGTGCCGCCA(17)	21	-1.19316	-8.41171	-4.80243
miRNA_22	TCTCGGACCAGGCTTCAATCCC	ATTGTTGTCTGGTTCAAGGTC(13)	22	-3.08945	-5.91093	-4.50019
miRNA_23	CTCGTCCTAGGTGAAACAGCC	TTGTTTCACCTAGGACGAGGAC(43)	21	2.76252	2.22101	2.49176
miRNA_24	TTAGTTCACATCAATCTTCCT	GAAGTTGGGTGTGAACTAAACA(103)	21	2.69057	7.26282	4.97669
miRNA_25	GGGGCGAGCTGGGAACACACG	CGTGTGTTCTCAGGTCGCCCCT(24) GTGTGTTCTCAGGTCGCCCCT(28)	21	-3.74702	-15.3883	-9.56767
miRNA_26	AGAAGGCAGCTACGTCTGAGC	GCTAAACTTGGATATGGAAGTC(6)	21	39.2435	11.4719	25.3577
miRNA_27	ATCATGCTGTGCAGTTTCATC	GAAGCTGCCAGCATGATCTG(50) GAAGCTGCCAGCATGATCTGAT(5)	21	2.13872	4.87233	3.50553
miRNA_28	TTTTCGTGTCAACGTTTGACT	GACGGTCAAACGTTGGACAC(19)	21	-1.56301	-3.09157	-2.32729
miRNA_32	AGATCATCCGGCAGCTTCATC	GAAGCTGCCAGCATGATCTGA(17)	21	2.39822	2.70685	2.55253
miRNA_35	TTAGCACATCTTTGACCGTTC	CGAATGGTCAAACACGTACTA(16)	21	-2.13314	-2.26278	-2.19796
miRNA_39	GGTTCGATCCCGCTTAGCTC	GCTATAGCTCAGCTGGGAGAG(7)	20	1.8656	2.67774	2.27167
miRNA_41	AAGAAGAGAGAGAGTACAGCC	TGAAGGCTGTACCCTCTCTC(10)	21	-2.43028	-1.82078	-2.12553
miRNA_45	TCGCTCCTCTTTCTGTCAGC	TGTTGACAGAAGAGAGTGAG(9)	20	-2.65276	-4.80263	-3.72769
miRNA_47	TTCTAGTACGATGAATCTGGAC	CCAGATTCGTAGTACTAGGAT(7)	22	-3.46929	-2.77075	-3.12002
miRNA_49	CCAACGTTTGATTGTCCGTC	AATAAGACGGACGGTCAAACG(13)	20	-4.32098	-3.3249	-3.82294
miRNA_52	TTTAGCATGTGTTTGACCATT	GAACGGTCAAATATGTGCTAA(9) CGAACGGTCAAATATGTGCTAA(7)	21	-5.61545	-4.61791	-5.11668
miRNA_53	AAGACGTTTTGACTTTTTTCT	AGAAAAAAGTCAAAACGGCTT(7)	21	-1.96906	-2.77075	-2.3699
miRNA_75	TGGAATGTTGTCTGGTTCAAG	CTCGGACCAGGCTTCATTCC(12)	21	-38.0684	-3.21407	-20.6412
miRNA_79	CTGGTTTTAGCTTCAAGCCT	GGATGGCTTGTGGCTAAAACC(11)	20	25.139	1.17297	13.156
miRNA_82	TGACCGGAAGACCTAGAGCT	CGAGACTTTGGGCTATCCGGA(10)	20	27.8052	-1.1083	13.3485
