# Supplementary material for: Integrated transcriptomics and miRNAomics provide insights into the complex multi-tiered regulatory networks associated with coleoptile senescence in rice
Source: Front Plant Sci. 2022 Oct 12;13:985402. doi: 10.3389/fpls.2022.985402 (PMC9597502; doi:10.3389/fpls.2022.985402)
Supplement: Supplementary file 9 [file Table_8.xlsx]

## Sheet: Commonly identified conserved m
Commonly identified conserved miRNAs in CS and rice flag leaf senescence (Sasi et al., 2019)							1.5 fold cutoff
		Expression in CS	Expression in rice flag leaf
miRNA	miR_seq	Day2 average FC	ES	MS	LS		Comparative Pattern	Pattern
osa-miR1428e-3p	TAAGATAATGCCATGAATTTG	21.2511	-1.88875	-2.47135	-2.67593		I
osa-miR160e-5p	TGCCTGGCTCCCTGTATGCCG	4.5863	-1.34818	-2.34582	-3.13536		I
osa-miR164a	TGGAGAAGCAGGGCACGTGCA	-2.52017	-0.228353	-2.64323	-2.51886		S	Down
osa-miR167d-5p	TGAAGCTGCCAGCATGATCTGA	2.31687	-0.552568	-0.0978355	0.02491		NS
osa-miR168a-5p	TCGCTTGGTGCAGATCGGGAC	-2.97004	1.44917	1.43188	1.27657		I
osa-miR171b	TGATTGAGCCGTGCCAATATC	-2.81041	-0.37653	-1.41018	-1.83368		S	Down
osa-miR171h	TGAGCCGAACCAATATCACTC	5.48431	-0.248643	-0.831249	-1.77279		I
osa-miR529b	AGAAGAGAGAGAGTACAGCCT	-2.30725	0.220187	-0.803928	-1.17843		NS
osa-miR535-3p	GTGCTTTCTCCCGTTGTCACT	-2.14198	-2.2425	-1.72336	-2.10369		S	Down
osa-miR1432-5p	ATCAGGAGAGATGACACCGAC	-1.66395	4.55451	2.94386	2.50001		I
osa-miR156k	TGACAGAAGAGAGAGAGCAC	-1.29114	-1.00422	-0.849864	0.208592		NS
osa-miR160a-3p	GCGTGCAAGGAGCCAAGCATG	-0.262749	0.488323	-1.06571	-0.516452		NS
osa-miR166g-3p	TCGGACCAGGCTTCATTCCTC	1.3218	0.472455	0.117481	0.266292		NS
osa-miR167a-5p	TGAAGCTGCCAGCATGATCTA	0.341164	0.372494	-0.551523	-1.37268		NS
osa-miR169r-5p	TAGCCAAGGATGATTTGCCTGT	-1.39686	-1.75622	-2.64549	-4.45414		NS
osa-miR1861e	CGGTCTTGTGGCAAGAACTGAG	1.66519	0.0156754	-1.77948	-0.732514		I
osa-miR2055	TTTCCTTGGGAAGGTGGTTTC	-1.28042	-0.00704622	-0.908305	-1.26816		NS
Note:
ES: Early flag leaf senescence
MS: Mid flag leaf senescence
LS: Late flag leaf senescence
I: Inverse expression pattern
S: Similar expression pattern
NS: Not significant

## Sheet: Novel miRNAs
Commonly expressing true novel miRNAs in CS and FLS in rice.
		Flag leaf senescence			Coleoptile senescence
miRNA ID in CS	miRNA ID in Sasi et al., 2019	ES	MS	LS	Average Day2 FC
miRNA_2	N_osa_619	0.229002	0.103725	0.043194	-1.98987
miRNA_23	N_osa_595	-0.47721	-0.31586	-0.0898	2.49176
miRNA_30	N_osa_176	-0.44268	-0.01763	-0.02957	-1.47251
Natural flag leaf senescence Sasi et al., 2019								Coleoptile senescence (present study)
MiRNA_id as in Sasi et al., 2019	SEQUENCE	STAR SEQ	Length (bp)	ES FC	MS FC	LS FC		miRNA	miR_seq	miR*	Length (bp)	FC_Day2	FC_Day2_R2	Average Day2 FC
N_osa_0	GCTTTCGTAGCTCAGTTGGT	AGTTCGACTCTCAACGAAAGC(3) GAGTTCGACTCTCAACGAAA(1) TGAGTTCGACTCTCAACGAA(1) TTGAGTTCGACTCTCAACGA(2) CTTGAGTTCGACTCTCAACGA(1)	20	0.314786	1.65418	2.22219		miRNA_1	GGCAAGTCTGTCCTTGGCTAC	GCAGCCAAGGATGACTTGCC(23) GCCAAGGATGACTTGCCGGC(202)	21	-1.50125	-2.11119	-1.80622
N_osa_1	ACGGCCACCACCGAGTCCGGC	CGGAGCCGGTGGTGGCGGTGG(3)	21	1.34028	2.59126	1.90903		miRNA_2	GCTCACTGCTCTGTCTGTCATC	TGACAGAAGAGAGTGAGCACA(3980)	22	-2.36833	-1.61141	-1.98987
N_osa_113	CCTTGCAACGGTGTGGTCGGC	GTGGCGGCGCCGTCGCGGGGC(8) TGGCGGCGCCGTCGCGGGGC(1) TGGCGGCGCCGTCGCGGGGCC(25) GGCGGCGCCGTCGCGGGGCC(2)	21	0.263256	0.528647	0.439547		miRNA_4	TCCATTGTCGTCTAGTCCGG	TCACCCAGGCGACCCGGGTTC(5)	20	1.56891	-2.53703	-0.48406
N_osa_114	TTGAGTGCAGCGTTGATGAACC	TTCACCAGCACTGCACCCAAT(32) TTCACCAGCACTGCACCCAATC(1269) TCACCAGCACTGCACCCAATC(1175)	22	-0.44061	-1.20378	-0.96393		miRNA_6	AGCTCAGGATAGATAGCGCCT	GCGCTATCCCTCCTGAGCTT(139)	21	1.01498	-3.86111	-1.42306
N_osa_121	CACTAGTTCAACTAAATGAAC	TTCGTTTATTTGGACTAGAG(17) TTCGTTTATTTGGACTAGAGT(63) TCGTTTATTTGGACTAGAGT(2) GTAGTTCGTTTATTTGGACT(1) TTCGTTTATTTGGACTAGAGTG(3) TCGTTTATTTGGACTAGAGTG(22) ATGTAGTTCGTTTATTTGGACT(1) CGTTTATTTGGACTAGAGTG(1) TCGTTTATTTGGACTAGAGTGG(1)	21	1.04985	1.92953	0.938779		miRNA_14	GGAACGGAGGAATTTTATAGG	GTAAAATTCATTCGTTCCAA(30)	21	2.20303	1.49209	1.84756
N_osa_122	AATGTGGGTAATACTAGAAAG	ACTTTCTAGCATTGCCCATATT(2) ACTTTCTAGCATTGCCCATA(1) AGACTTTCTAGCATTGCCCATA(1) AGACTTTCTAGCATTGCCCAT(7) AAGACTTTCTAGCATTGCCCAT(4) AGACTTTCTAGCATTGCCCA(6)	21	-0.53142	0.441184	-0.21907		miRNA_17	CAGCCAAGGATGACTTGCCG	TTGGCAAGTTGTTCTTGGCT(19)	20	2.06853	1.31893	1.69373
N_osa_123	AACTGTAAGCTTATGTGGAGG	CTCCACATAGCCTTATAGTTG(1)	21	-0.42027	-0.59936	0.135308		miRNA_18	TGGCGCGCATCCCCGTCGAGC	CGCCGGGGCTGCGTGCCGCC(339) GCCGGGGCTGCGTGCCGCCA(17)	21	-1.19316	-8.41171	-4.80243
N_osa_126	TATGATAATGGAGACACTAAA	TTTAGTGTCTTCATTATCACA(2) TTAGTGTCTTCATTATCACA(3) TTTAGTGTCTTCATTATCAC(2) TTAGTGTCTTCATTATCACAA(1) AGTGTCTTCATTATCACAAA(1) AAGTTTAGTGTCTTCATTATC(1)	21	0.34647	1.08324	0.609472		miRNA_23	CTCGTCCTAGGTGAAACAGCC	TTGTTTCACCTAGGACGAGGAC(43)	21	2.76252	2.221	2.49176
N_osa_127	CTAGAATGTGTCACATCCGGT	AAGACTGGATGTGACATATTC(1) TAAGACTGGATGTGACATATTC(2)	21	3.93379	1.81815	1.47607		miRNA_24	TTAGTTCACATCAATCTTCCT	GAAGTTGGGTGTGAACTAAACA(103)	21	2.69056	7.26282	4.97669
N_osa_128	ATAGGATCCTACGTGGCACTG	TGTTATTTAGGTCCCAAATCG(1) GTTATTTAGGTCCCAAATCG(1) TTATTTAGGTCCCAAATCGCC(1) TATTTAGGTCCCAAATCGCC(1)	21	-0.05867	-1.49992	-1.17843		miRNA_25	GGGGCGAGCTGGGAACACACG	CGTGTGTTCTCAGGTCGCCCCT(24) GTGTGTTCTCAGGTCGCCCCT(28)	21	-3.74702	-15.3883	-9.56767
N_osa_137	ATACTAGAAAGTCTTATAATC	ATTATAAGACTTTCTAGCATT(75) TATTATAAGACTTTCTAGCATT(32) TTATAAGACTTTCTAGCATT(91) ATTATAAGACTTTCTAGCAT(17) ATTATAAGACTTTCTAGCATTG(15) TATTATAAGACTTTCTAGCAT(23) TTATAAGACTTTCTAGCATTG(548) ATATTATAAGACTTTCTAGCAT(5) TATAAGACTTTCTAGCATTG(25) TATTATAAGACTTTCTAGCA(8) TTATAAGACTTTCTAGCATTGC(55) ATATTATAAGACTTTCTAGCA(97) TATAAGACTTTCTAGCATTGC(63) CATATTATAAGACTTTCTAGCA(5) ATAAGACTTTCTAGCATTGC(92) ATATTATAAGA…	21	0.997596	0.11361	-0.22847		miRNA_26	AGAAGGCAGCTACGTCTGAGC	GCTAAACTTGGATATGGAAGTC(6)	21	39.2435	11.4719	25.3577
N_osa_142	AAATATAGCAATCTAGTACTGG	TCGATACTAGGTTGCTATATT(2) ATACTAGGTTGCTATATTTTG(1)	22	-0.09686	0.56059	1.85789		miRNA_27	ATCATGCTGTGCAGTTTCATC	GAAGCTGCCAGCATGATCTG(50) GAAGCTGCCAGCATGATCTGAT(5)	21	2.13872	4.87233	3.50553
N_osa_15	AATGTGGGTAATACTAGAAAG	CTTTCTAGCATTGTCCACATT(3) ACTTTCTAGCATTGTCCACATT(1) ACTTTCTAGCATTGTCCACAT(4) TTTCTAGCATTGTCCACATTC(24) TTCTAGCATTGTCCACATTC(5) ACTTTCTAGCATTGTCCACA(4) TTCTAGCATTGTCCACATTCA(26) AGACTTTCTAGCATTGTCCACA(6) TCTAGCATTGTCCACATTCA(1) TTCTAGCATTGTCCACATTCAT(5) AGACTTTCTAGCATTGTCCAC(10) TCTAGCATTGTCCACATTCAT(3) AAGACTTTCTAGCATTGTCCAC(5) AGACTTTCTAGCATTGTCCA(2) TCTAGCATTGTCCACATTCATA(2)	21	-0.53142	0.441184	-0.21907		miRNA_28	TTTTCGTGTCAACGTTTGACT	GACGGTCAAACGTTGGACAC(19)	21	-1.56301	-3.09157	-2.32729
N_osa_151	ATCTGTAGTCCGCTGTTCTTC	AAGAGCAACGATTTACAGATT(2) AGAGCAACGATTTACAGATTT(3)	21	1.45229	1.29418	1.70258		miRNA_29	ACTAGGTTTGTTTATTTTGGGA	TCCCAAAATAAACAAAGCTAGT(137)	22	-1.32392	1.20925	-0.0573389
N_osa_152	ATACATCCGGTACTAAGTTGG	CCAACCTAGTACTGGATGTGA(1) ACCAACCTAGTACTGGATGTGA(2) CAACCTAGTACTGGATGTGAC(2) AACCTAGTACTGGATGTGAC(2) ACCAACCTAGTACTGGATGT(2) CAACCTAGTACTGGATGTGACA(1) AACCAACCTAGTACTGGATGT(16) AACCTAGTACTGGATGTGACA(6) AAACCAACCTAGTACTGGATGT(1) ACCTAGTACTGGATGTGACA(3) AACCAACCTAGTACTGGATG(3) AAACCAACCTAGTACTGGATG(2) AAAACCAACCTAGTACTGGATG(3) AAACCAACCTAGTACTGGAT(1) ACCTAGTACTGGATGTGACACA(1)	21	1.37429	1.20672	1.8095		miRNA_30	TTAATTAGGCTCAAAAGATC	CTTTTGAGCCTAATTAGTCCA(10)	20	-1.61507	-1.32996	-1.47251
N_osa_153	TCCAATGCAGATACTGAGACC	GTCTCAGCATCTGCATTGGAT(5) CTCCGGTCTCAGCATCTGCAT(1) TCTCAGCATCTGCATTGGATT(19) TCTCAGCATCTGCATTGGATTT(1)	21	-0.04075	-0.208318	0.394459		miRNA_31	TAAGACGTTTTGACTTTTTTC	TAGAAAAAAGTCAAAACGGCTT(141)	21	-1.88998	-1.33406	-1.61202
N_osa_155	AGGAGGCCGGGACCGCCGGAT	CCGGTGACCCCGGTCTCCTCG(3) CGGTGACCCCGGTCTCCTCG(1) CCGGTGACCCCGGTCTCCTCGC(3)	21	0.678294	3.88228	5.43955		miRNA_33	TAACGTTTGACTACTCGTCT	AAGACGAGTGGTCAAACGTT(6) TAAGACGAGTGGTCAAACGT(18)	20	-1.4907	-2.1216	-1.80615
N_osa_16	TTCATCTAGTATGAGGACGTG	CCATGTCCTCGTCCTAGGTGA(3) CATGTCCTCGTCCTAGGTGA(16) CATGTCCTCGTCCTAGGTGAA(115) ATGTCCTCGTCCTAGGTGAA(2) ATGTCCTCGTCCTAGGTGAAA(26) TGTCCTCGTCCTAGGTGAAA(17) ATGTCCTCGTCCTAGGTGAAAT(1) ATGCCATGTCCTCGTCCTAGG(2) TGTCCTCGTCCTAGGTGAAAT(12) ATGCCATGTCCTCGTCCTAG(1)	21	0.460781	-0.141357	-0.80269		miRNA_34	TTTAGGCTTAATAAATTCGTCT	GACGAATCTTTTAAGCCTAAT(5)	22	-1.18484	-1.00978	-1.09731
N_osa_160	TTACAGATCTGACATATGGGC	CCGCATGTCAGATTTGTAATC(3) GGGCCCGCATGTCAGATTTG(1) TGGGCCCGCATGTCAGATTTG(1) CGCATGTCAGATTTGTAATCT(8)	21	0.252116	0.185759	-0.20645		miRNA_36	TTTAGGTTGTTTTAAGATGC	TGCGTCTGTAGCAGCAATCT(17)	20	-2.35431	-1.09151	-1.72291
N_osa_162	CTAAGATGTGTCACACCCAAC	TTGGATGTGACACATCCTAGT(4) TGGATGTGACACATCCTAGT(4) TTGGTTGGATGTGACACATCCT(1) TTGGTTGGATGTGACACATC(2)	21	-0.13667	-1.25985	-0.1165		miRNA_39	GGTTCGATCCCGCTTAGCTC	GCTATAGCTCAGCTGGGAGAG(7)	20	1.8656	2.67774	2.27167
N_osa_164	TAAGACTTTTTAGCATTGCCT	TGAGCAATGCTAGAAAGTCTT(201) GTGAGCAATGCTAGAAAGTCTT(1) GAGCAATGCTAGAAAGTCTT(1) TGAGCAATGCTAGAAAGTCT(14) GTGAGCAATGCTAGAAAGTCT(1) GAGCAATGCTAGAAAGTCTTA(1) GTGAGCAATGCTAGAAAGTC(2) GAGCAATGCTAGAAAGTCTTAC(1) TGTGAGCAATGCTAGAAAGTC(33) AGCAATGCTAGAAAGTCTTAC(2) ATGTGAGCAATGCTAGAAAGTC(22) GCAATGCTAGAAAGTCTTAC(4) AGCAATGCTAGAAAGTCTTACA(1) ATGTGAGCAATGCTAGAAAGT(6) GCAATGCTAGAAAGTCTTACA(23) CAATGCTAGAAAGTCTTA…	21	4.33365	4.336	3.32407		miRNA_42	TTCACGTTCAACGTTTGACT	ACGGTCAAACGTTGGGCACG(5)	20	-1.08895	-1.26346	-1.1762
N_osa_165	GTGGTCGTGCCGGAGTGGTT	AGGTTCGAATCCTGCCGACC(1) GTTCGAATCCTGCCGACCACG(3) CAGGTTCGAATCCTGCCGAC(2) TTCGAATCCTGCCGACCACG(10)	20	0.548833	0.360141	0.242275		miRNA_44	ATAAGACGTTTTGACTTTTT	AGAAAAAAGTCAAAACGGCT(21)	20	-1.7374	-1.50852	-1.62296
N_osa_166	ATGTGGGCAATGATAGAAAGT	TTCTAGTATTGTCTACATTCA(1)	21	0.526291	0.666151	1.11762		miRNA_46	TGTTTGACCATTCGTCTTTTT	GAATAAAACGAATGGTCAAA(5)	21	-1.45628	-1.23869	-1.34748
N_osa_169	AAAGTTAGAGAAGTTTGACT	TAAGTCAAAATTCTTTTACTT(5) TAAGTCAAAATTCTTTTACT(15) CAAAATTCTTTTACTTTGACC(22)	20	0.368749	1.64221	1.36091		miRNA_47	TTCTAGTACGATGAATCTGGAC	CCAGATTCGTAGTACTAGGAT(7)	22	-3.46929	-2.77075	-3.12002
N_osa_17	AATATAGCAATCTAGTACCGG	CATCTGGTCCTAGGTTGCTATA(1)	21	1.46489	0.716274	0.061035		miRNA_49	CCAACGTTTGATTGTCCGTC	AATAAGACGGACGGTCAAACG(13)	20	-4.32098	-3.3249	-3.82294
N_osa_176	TTAATTAGGCTCAAAAGATC	AATCTTTTGAGCCTAATTAGT(3) ATCTTTTGAGCCTAATTAGTC(10) AATCTTTTGAGCCTAATTAG(1) TCTTTTGAGCCTAATTAGTCC(9) CTTTTGAGCCTAATTAGTCC(1) CGAATCTTTTGAGCCTAATTA(5) CTTTTGAGCCTAATTAGTCCA(1) CGAATCTTTTGAGCCTAATT(4) TTTTGAGCCTAATTAGTCCA(3) ACGAATCTTTTGAGCCTAATT(11) TTTTGAGCCTAATTAGTCCAT(1)	20	-0.44268	-0.0176348	-0.02957		miRNA_52	TTTAGCATGTGTTTGACCATT	GAACGGTCAAATATGTGCTAA(9) CGAACGGTCAAATATGTGCTAA(7)	21	-5.61545	-4.61791	-5.11668
N_osa_18	TTAATTAGGCTCAAAAGATC	AGTTCGACTCTCAACGAAAGC(3) GAGTTCGACTCTCAACGAAA(1) TGAGTTCGACTCTCAACGAA(1) TTGAGTTCGACTCTCAACGA(2) CTTGAGTTCGACTCTCAACGA(1)	20	-0.44268	-0.0176348	-0.02957		miRNA_57	TATCAACGTTTGACCATTCGTC	ATAAGACGAATAGTCAAACGT(5)	22	1.02608	1.60406	1.31507
N_osa_19	TGTAAAAGTTGGAGTTTTGAG	CAAAACTACAGCTTTTACGTG(6) AAAACTACAGCTTTTACGTG(4)	21	-0.64363	1.00258	1.32407		miRNA_68	TAAATTTATTTTTTGTGGGG	TTTTGGCTAAGATCAAGTGT(5)	20	-3.06298	3.86693	0.401977
N_osa_2	CTCGCCGGGGCTGCGTGCCGCC	TGGTGCGCATCCCCGTCGAGCG(1) GGTGCGCATCCCCGTCGAGCG(1)	22	0.526291	1.81988	1.8835		miRNA_72	TATGTCTAGATTCATAGTACT	CTAGTACTACGAATCTGGATA(6) CCTAGTACTACGAATCTGGATA(6)	21	1.21886	-1.1083	0.0552795
N_osa_22	ATTGTATTAGGATATGTCACA	ATGTGACACATTCTAGTACAAT(3) ATGTGACACATTCTAGTACAA(14) ATGTGACACATTCTAGTACA(18) GATGTGACACATTCTAGTACA(6) GGATGTGACACATTCTAGTAC(4)	21	-0.32932	-0.259849	0.719998		miRNA_72	TATGTCTAGATTCATAGTACT	TAGTACGATGAATCTGGACA(6) TACGATGAATCTGGACATATGT(16)	21	1.21886	-1.1083	0.0552795
N_osa_223	CTAGAATGTGTCACATCCGGT	ACCGGATGTGATATATTCTAG(12) AACCGGATGTGATATATTCTAG(4) AACCGGATGTGATATATTCTA(6) CGGATGTGATATATTCTAGT(11) CGGATGTGATATATTCTAGTA(50) GATGTGATATATTCTAGTAC(2)	21	3.93379	1.81815	1.47607		miRNA_79	CTGGTTTTAGCTTCAAGCCT	GGATGGCTTGTGGCTAAAACC(11)	20	25.139	1.17297	13.156
N_osa_225	TAGATGCTAATGAATCTAGGC	ATGTCTAGATTCATTAACAT(6) TATGTCTAGATTCATTAACAT(6) ATATGTCTAGATTCATTAACAT(5) TATGTCTAGATTCATTAACA(9) TCTAGATTCATTAACATATATA(3) ATATGTCTAGATTCATTAACA(35) TATATGTCTAGATTCATTAACA(1) ATATGTCTAGATTCATTAAC(68)	21	-0.13111	0.0784815	0.544336		miRNA_82	TGACCGGAAGACCTAGAGCT	CGAGACTTTGGGCTATCCGGA(10)	20	27.8052	-1.1083	13.3485
N_osa_229	AATCTTTTGAGACTAATTAAGT	ACGGACTAATTAGGCTTAAAA(34) CACGGACTAATTAGGCTTAAA(12)	22	0.028791	-0.355876	0.324069		miRNA_16	CGATGTTGGCATGGTTCAATC	TGATTGAGCCGTGCCAATATCA(54)	21	16.271	51.7309	34.0009
N_osa_232	AATTACATTGTGAAACGGAGG	CTCCGTTTTATAATGTAAGTC(1)	21	3.97475	3.80167	3.8052		miRNA_32	AGATCATCCGGCAGCTTCATC	GAAGCTGCCAGCATGATCTGA(17)	21	2.39822	2.70685	2.55253
N_osa_234	CTAGGATATGTCACATCCACC	TGGGCTTTGTGCCATATCGCT(1)	21	0.281872	0.00332765	-0.45086		miRNA_35	TTAGCACATCTTTGACCGTTC	CGAATGGTCAAACACGTACTA(16)	21	-2.13314	-2.26278	-2.19796
N_osa_246	AGAACCAGGACTAAAAATGATC	AGATCATCTTTAGTCCCGGTTC(2)	22	-0.73674	1.94368	0.546462		miRNA_45	TCGCTCCTCTTTCTGTCAGC	TGTTGACAGAAGAGAGTGAG(9)	20	-2.65276	-4.80263	-3.72769
N_osa_250	ATACTAGAAAGTCTTATAATC	GGTTATAAGACTTTCTAGTAT(1) TTATAAGACTTTCTAGTATT(12) TTATAAGACTTTCTAGTATTG(9) TTATAAGACTTTCTAGTATTGT(1) TATAAGACTTTCTAGTATTGT(1) ATAAGACTTTCTAGTATTGT(15)	21	0.997596	0.11361	-0.22847		miRNA_53	AAGACGTTTTGACTTTTTTCT	AGAAAAAAGTCAAAACGGCTT(7)	21	-1.96906	-2.77075	-2.3699
N_osa_254	AGACGAATCTTTTGAGCCTACT	AATTAGGCTCAAAAGATTCGTC(58) ATTAGGCTCAAAAGATTCGTC(644) AATTAGGCTCAAAAGATTCGT(134) TAATTAGGCTCAAAAGATTCGT(4) ATTAGGCTCAAAAGATTCGTCT(109) TTAGGCTCAAAAGATTCGTCT(696) TAATTAGGCTCAAAAGATTCG(144) TTAGGCTCAAAAGATTCGTCTC(138) TAGGCTCAAAAGATTCGTCTC(99) CTAATTAGGCTCAAAAGATTC(124) TAGGCTCAAAAGATTCGTCTCG(20) AGGCTCAAAAGATTCGTCTCG(107)	22	0.178367	1.04322	0.838643
N_osa_261	TACTAGAATGTGTCACATCCC	GGATGTGACACATTCTAGTAC(4)	21	0.277263	0.237184	0.05398
N_osa_265	AGTAAATTGGTTCCCGGCTCG	CCGGGCCGGGAACCAATTTACT(2) CCGGGCCGGGAACCAATTTAC(1) TCCGGGCCGGGAACCAATTTA(3) TTCCGGGCCGGGAACCAATTT(1)	21	1.84822	1.58754	1.98703
N_osa_270	ATGTGACATGTTCTAGTACTA	GTAATACTAGGATATGTCACA(1) GTAATACTAGGATATGTCAC(1) TAATACTAGGATATGTCACATC(6) AATACTAGGATATGTCACATC(1) ATACTAGGATATGTCACATC(1) AATACTAGGATATGTCACATCT(1) ATACTAGGATATGTCACATCT(1) TACTAGGATATGTCACATCT(10)	21	1.59668	1.41617	0.324069
N_osa_271	TTCGGACCAGGCTTCATTCCC	GGGAATGTTGTCTGGTCCGAG(1) GGAATGTTGTCTGGTCCGAG(22)	21	-0.3516	0.456861	0.916223
N_osa_273	AGGAGGCCGGGACCGCCGGAT	CCGGTGACCCCGGTCTCCTCG(3) CGGTGACCCCGGTCTCCTCG(1) CCGGTGACCCCGGTCTCCTCGC(3)	21	0.678294	3.88228	5.43955
N_osa_284	AAACTTGAAAACTATCGTTGG	TCCAACGGTAGTTTCTAAGTT(1) ATCCAACGGTAGTTTCTAAGT(1) GATCCAACGGTAGTTTCTAAG(1) AACGGTAGTTTCTAAGTTTC(1) GATCCAACGGTAGTTTCTAA(1) CAACGGTAGTTTCTAAGTTTCC(2)	21	1.11125	1.47618	1.32407
N_osa_287	TCTCGGATCAGGCTTCATTCC	AATGCAGTTTGATCCAAGAT(2) AATGCAGTTTGATCCAAGATC(72) ATGCAGTTTGATCCAAGATC(1) AATGCAGTTTGATCCAAGATCT(1)	21	-0.20763	-1.14578	-1.09707
N_osa_291	AAAATGCTAATCTGAGGCCA	TGGCCGGTGATGACAGCGTA(6) TGGCCGGTGATGACAGCGTAT(3) GGCCGGTGATGACAGCGTAT(1) GGCCGGTGATGACAGCGTATG(3)	20	-0.47371	0.690919	1.06103
N_osa_295	CAAAAGTCAACGGCGTCAAAC	TTTGACGCCGTTGACTTTTTT(32) TTGACGCCGTTGACTTTTTT(9) TTTGACGCCGTTGACTTTTT(34) TTTGACGCCGTTGACTTTTTTA(2)	21	1.11125	5.11361	2.90903
N_osa_306	TTCGGACCAGGCTTCATTCCC	GAATGACGTCCGGTCTGAAG(125) GAATGACGTCCGGTCTGAAGA(8321) AATGACGTCCGGTCTGAAGA(622) GAATGACGTCCGGTCTGAAGAT(24) AATGACGTCCGGTCTGAAGAT(2526) ATGACGTCCGGTCTGAAGAT(287) AATGACGTCCGGTCTGAAGATC(56) ATGACGTCCGGTCTGAAGATC(216) ATGACGTCCGGTCTGAAGATCG(228)	21	-0.3516	0.456861	0.916223
N_osa_307	TTTGGATGGATGGGACACATC	TGTGTCCCATCCTTCTAAAAT(1)	21	-0.63417	-1.13432	-1.3389
N_osa_308	ATGTAGGTAATGCTAGAAAGT	ACTTTCTAGCATTGCCCACAT(1) GACTTTCTAGCATTGCCCACAT(1) AGACTTTCTAGCATTGCCCACA(26) TTTCTAGCATTGCCCACATT(1) AGACTTTCTAGCATTGCCCAC(24) TTTCTAGCATTGCCCACATTC(4) AAGACTTTCTAGCATTGCCCAC(14) AGACTTTCTAGCATTGCCCA(6) AAGACTTTCTAGCATTGCCCA(69) TTCTAGCATTGCCCACATTCA(1) TAAGACTTTCTAGCATTGCCCA(35) AAGACTTTCTAGCATTGCCC(52) TTCTAGCATTGCCCACATTCAT(1)	21	-0.37749	-0.159409	-0.21198
N_osa_309	TGGAGTCGATTCATTGGTTAAT	TCAATTGTATCATATGGGTTG(1)	22	NC	-0.471353	4.13142
N_osa_311	TGGATGGGATGTATCCTAGTA	ACCTGTACAGATACGTCACATC(3) AACCTGTACAGATACGTCACA(3)	21	0.783066	0.204375	-0.85525
N_osa_317	AATCGAATTTGAACTTGCATG	AACATGCAAGTTCAAATTTGAC(1) AACATGCAAGTTCAAATTTG(1) AAACATGCAAGTTCAAATTTG(1)	21	-0.35342	-0.602597	-0.11203
N_osa_319	TTAGTAAGGGATGCGAAAACT	AACCAGGAAGTTATGGCCGCGG(1)	21	0.870245	0.472064	1.53052
N_osa_323	ACGGAGATTTGTAATGGTTGC	ACGGCCCATACCTACCTCCACT(3) GACGGCCCATACCTACCTCCA(1)	21	0.356366	0.882284	0.961499
N_osa_326	TTCCAAAATATAGCAACTTTT	TAAAAATGCTTATATTTTGGG(11) AAAAATGCTTATATTTTGGG(1) AAAAATGCTTATATTTTGGGA(2) AAAAATGCTTATATTTTGGGAT(4)	21	-1.56117	0.689112	0.558535
N_osa_327	AAAATATAAGAATCTAGGACT	TCCGATCTTAGGTTCTTATAT(1) TCTTAGGTTCTTATATTTTGG(3) ATCCGATCTTAGGTTCTTAT(1)	21	0.111253	0.0591619	0.708733
N_osa_331	ATGCTACACAGTACCGGCGTC	CACACACGGCCGGACTTGGCC(25) CCACACACGGCCGGACTTGGCC(2) CACACACGGCCGGACTTGGCCT(1) CCACACACGGCCGGACTTGGC(24) ACACACGGCCGGACTTGGCCT(18) CCCACACACGGCCGGACTTGGC(1) ACACACGGCCGGACTTGGCCTT(1) CACACGGCCGGACTTGGCCTT(3) CACACGGCCGGACTTGGCCTTC(1) ACCCACACACGGCCGGACTTG(1) ACACGGCCGGACTTGGCCTTC(8) CACCCACACACGGCCGGACTTG(1) ACACGGCCGGACTTGGCCTTCT(1)	21	0.774218	0.725044	1.13142
N_osa_344	ATGTGACACATTCTAACACTA	ATAGTACTAGGATATGTCACA(37) CATAGTACTAGGATATGTCACA(1) TAGTACTAGGATATGTCACA(7) ATAGTACTAGGATATGTCACAT(1) TAGTACTAGGATATGTCACAT(66) TAGTACTAGGATATGTCACATC(86) TCATAGTACTAGGATATGTCA(4) AGTACTAGGATATGTCACATC(11) GTACTAGGATATGTCACATC(1) TCATAGTACTAGGATATGTC(1) TTCATAGTACTAGGATATGTC(26) GTACTAGGATATGTCACATCA(1) ATTCATAGTACTAGGATATGTC(6) TTCATAGTACTAGGATATGT(1)	21	-2.99727	-2.40995	-1.61453
N_osa_348	ATCGGAAATGATCTGGTACCG	CGGTACTAAATCGTTTCCGAT(2) TCACGGTACTAAATCGTTTCCG(1) CGGTACTAAATCGTTTCCGATC(1) TCACGGTACTAAATCGTTTCC(1) GTACTAAATCGTTTCCGATC(1) TCACGGTACTAAATCGTTTC(6)	21	3.53752	2.85058	2.13142
N_osa_354	ATGTGACATCTCCTAGCACA	TGTACTAGAAAATGTCACATC(2) TACTAGAAAATGTCACATCC(15) TACTAGAAAATGTCACATCCC(7)	20	0.303898	0.421732	1.21715
N_osa_366	TTATAAAGTTATAATGGCATG	ATGCCATTATAATTTTGCAAA(1) ATGCCATTATAATTTTGCAAAG(1)	21	2.37429	0.376644	0.324069
N_osa_37	AGCTGCCGGTTCATGGATACC	GTTTGCATGACTCGGGAGATGA(1) TTTGCATGACTCGGGAGATGA(5)	21	-0.7396	0.305064	1.20502
N_osa_370	ATATATTAAAACCTAGGACCG	ATCCGATCCTAGGTTTTAATA(1)	21	0.604293	0.68065	1.15414
N_osa_374	TAGATGCTAATGAATCTAGGC	TGTCTAGATTCATTAACATCT(3) TGTCTAGATTCATTAACATC(1) TGTGTCTAGATTCATTAACATC(2) TGTGTCTAGATTCATTAACAT(3) TCTAGATTCATTAACATCTAT(1) ATGTGTCTAGATTCATTAACAT(4) ATGTGTCTAGATTCATTAACA(2) TATGTGTCTAGATTCATTAACA(1) ATGTGTCTAGATTCATTAAC(7)	21	-0.13111	0.0784815	0.544336
N_osa_379	TGCCAAAGGAGAGTTGCCCT	AGGGCTCCTCTCTCTTGGCA(7) AGGGCTCCTCTCTCTTGGCAG(34) GGGCTCCTCTCTCTTGGCAG(2) TCAGGGCTCCTCTCTCTTGGC(4) GGGCTCCTCTCTCTTGGCAGG(10) TCAGGGCTCCTCTCTCTTGG(1) GGCTCCTCTCTCTTGGCAGGG(1) GCTCCTCTCTCTTGGCAGGGA(1)	20	2.98572	4.0269	2.55673
N_osa_384	AGACGAATCTTTTGAGCCTACT	AATTAGTCTCAAAAGATTCGTC(5) ATTAGTCTCAAAAGATTCGTC(22) AATTAGTCTCAAAAGATTCGT(490) TAATTAGTCTCAAAAGATTCGT(8) ATTAGTCTCAAAAGATTCGTCT(1) TTAGTCTCAAAAGATTCGTCT(7) TAATTAGTCTCAAAAGATTCG(28) TTAGTCTCAAAAGATTCGTCTC(6) TAGTCTCAAAAGATTCGTCTC(2) AGTCTCAAAAGATTCGTCTCG(2)	22	0.178367	1.04322	0.838643
N_osa_385	ATCAATATGCATGTGGGAAAT	ATTTCCCACATTCATATTGAT(13) TATTTCCCACATTCATATTGAT(1) TTTCCCACATTCATATTGAT(10) ATTTCCCACATTCATATTGATC(1) TATTTCCCACATTCATATTGA(5) TTCCCACATTCATATTGATC(1) TATTTCCCACATTCATATTG(2)	21	-0.32171	-0.39335	-0.52393
N_osa_386	ATGGTAAATGCTAGAATGACT	AAGTCATTCTAGCATTTCCCA(4) TAAGTCATTCTAGCATTTCCCA(7) AAGTCATTCTAGCATTTCCC(5) TAAGTCATTCTAGCATTTCCC(217) TCATTCTAGCATTTCCCATAT(1) ATAAGTCATTCTAGCATTTCCC(11) TAAGTCATTCTAGCATTTCC(23) ATAAGTCATTCTAGCATTTCC(2) ATAAGTCATTCTAGCATTTC(9)	21	-0.12579	-0.123429	0.771528
N_osa_387	TTTAGAACGTGTTTGACCATT	AAACGGTTAAATATGTGCTAA(2) AACGGTTAAATATGTGCTAA(4) AAACGGTTAAATATGTGCTA(1) CAAACGGTTAAATATGTGCTA(1) ACGGTTAAATATGTGCTAAAA(2) GACAAACGGTTAAATATGTGC(1) CGGTTAAATATGTGCTAAAAA(1)	21	2.74868	0.528647	NC
N_osa_39	CATGTGCTAATCTATCGCTCC	ACGGAGCGGTCCATTAGCGCGT(2) ACGGAGCGGTCCATTAGCGCG(3) AACGGAGCGGTCCATTAGCGCG(1) AACGGAGCGGTCCATTAGCGC(3) AAACGGAGCGGTCCATTAGCGC(1) AGCGGTCCATTAGCGCGTGAT(14) AAAACGGAGCGGTCCATTAGCG(3) AAACGGAGCGGTCCATTAGC(1)	21	-0.47371	0.648941	0.38547
N_osa_392	TGTCCTCGTCTTAGGTGAAAC	GTTCCATCTAGGATGAGGACG(2) TTCCATCTAGGATGAGGACGT(4) TTGTTCCATCTAGGATGAGGA(32) TCCATCTAGGATGAGGACGTG(11) TTGTTCCATCTAGGATGAGG(1) GTTGTTCCATCTAGGATGAGG(11) CCATCTAGGATGAGGACGTGG(2) CATCTAGGATGAGGACGTGG(1) GTTGTTCCATCTAGGATGAG(1)	21	1.95925	0.666151	1.17207
N_osa_399	TTCCAAAATATAGCAACTTTT	AAAAATGTTTATATTTTGGGAC(3) AAATGTTTATATTTTGGGAC(2)	21	-1.56117	0.689112	0.558535
N_osa_400	AAATAAGATGAGTGGTTAAAC	TGTTTGATCATTCGTCTTATTT(4) GTTTGATCATTCGTCTTATT(1) TGTTTGATCATTCGTCTTATT(15) CTGTTTGATCATTCGTCTTATT(1) TGTTTGATCATTCGTCTTAT(3) CTGTTTGATCATTCGTCTTAT(1) ACTGTTTGATCATTCGTCTTAT(1) TGATCATTCGTCTTATTTAAAA(1)	21	2.69622	2.85058	3.23096
N_osa_404	TTATAAGACTTCTAGCATTG	ATGCTAGAAAGTCTATAACC(1) AGAGGCAATGCTAGAAAGTCT(1)	20	2.69622	1.336	3.13142
N_osa_405	AATGTGGTCAATGCTAGAAAG	CTTTCTAGTATTGCTCATATT(2) ACTTTCTAGTATTGCTCATATT(1)	21	5.22673	4.48284	5.75033
N_osa_406	TCCGCGTCCAACTTTGATCAT	CAAATGGTCAAAGTTGGGCACG(1)	21	1.43318	1.98808	2.646
N_osa_407	TAGTATTAGGATACGTCTCAT	ATGGGACGTATCCTATTACTA(1) ATGGGACGTATCCTATTACT(2) GGGACGTATCCTATTACTAT(1) TGGGACGTATCCTATTACTATA(1)	21	-1.08669	0.351769	0.53052
N_osa_413	GAAAAGTCAACGGCGTCAAAC	TTTGACGCCGTTGACTTTTTT(32) TTGACGCCGTTGACTTTTTT(9) TTTGACGCCGTTGACTTTTT(34) TTTGACGCCGTTGACTTTTTTA(2)	21	-1.47371	4.1725	5.45335
N_osa_417	AAATCCTCGTCCAAGAATCAG	ATGTTGTGCGAGGGGTATTGTC(1) TGTTGTGCGAGGGGTATTGTC(1)	21	1.21897	1.45111	1.51252
N_osa_42	CTGGCGCTGAACTTAGACACC	GAGGTGTCTAAGTTCAGCGTC(14) TGAGGTGTCTAAGTTCAGCGTC(5) AGGTGTCTAAGTTCAGCGTC(11) GAGGTGTCTAAGTTCAGCGT(4) TGAGGTGTCTAAGTTCAGCGT(7) AGGTGTCTAAGTTCAGCGTCA(1) TGAGGTGTCTAAGTTCAGCG(1) AGGTGTCTAAGTTCAGCGTCAC(1) CTGAGGTGTCTAAGTTCAGCG(24) GGTGTCTAAGTTCAGCGTCAC(2) GTGTCTAAGTTCAGCGTCACA(2) CGCTGAGGTGTCTAAGTTCAGC(2) TGTCTAAGTTCAGCGTCACA(10) GCTGAGGTGTCTAAGTTCAG(1)	21	4.42322	3.98469	4.01733
N_osa_423	ATAAAAACCGGTACCTATGAG	CATAGGTACTGGTTTTTATT(1) CATAGGTACTGGTTTTTATTA(10)	21	0.526291	0.982823	1.84008
N_osa_429	TGACATTTTACTCGCACTGTT	AACAGTGCAAGAAAAATATCA(1)	21	0.111253	1.64412	2.49399
N_osa_43	ATGTTGGCAATGTAGGAAGTC	TTCCTCATTGACCAATATACC(1) TCATACTTCCTCATTGACCAAT(7)	21	-0.33621	-0.591647	-0.36559
N_osa_440	CGATTAGACACCACCTGGTACT	ATAGTACTAGGTGGTGTCTAAT(1) TCATAGTACTAGGTGGTGTCT(1) TACTAGGTGGTGTCTAATCAA(7) TTCATAGTACTAGGTGGTGTC(1)	22	1.72792	1.37664	1.32407
N_osa_441	AAAAAGTCAACGGTGTCAAGT	TATTTGACACCGTTAACTTTT(1)	21	1.52629	2.64412	2.82657
N_osa_448	ACGGAGATTTGTAATGGTTGC	ACGGCCCATACCTACCTCCACT(3) GACGGCCCATACCTACCTCCA(1)	21	0.356366	0.882284	0.961499
N_osa_457	TAGTACAATGAATCTGGACT	ATGTCCAGATTCATAGTACT(12) TATGTCCAGATTCATAGTACT(7) ATGTCCAGATTCATAGTACTA(3) TATGTCCAGATTCATAGTAC(1) TGTCCAGATTCATAGTACTA(1) TGTCCAGATTCATAGTACTAG(3) GTCCAGATTCATAGTACTAG(3) GTCCAGATTCATAGTACTAGG(29) TCCAGATTCATAGTACTAGG(5) TCCAGATTCATAGTACTAGGA(4)	20	-0.98067	-1.41889	-0.52393
N_osa_460	TACCGGATGTGACATATTCTAG	TAAAATATATCATATCTGGTAC(1)	22	1.37429	3.01407	3.0896
N_osa_461	TGACGTGGTTGTTCCATCTAG	CTATGTAAAACACCACGTCAT(1) ATGTAAAACACCACGTCATC(1)	21	-0.47371	-0.815307	-0.86234
N_osa_466	TTACTCGTGATGACGTGGACG	ATTCATCCACGTCATCACAAG(1)	21	0.028791	0.265613	0.511696
N_osa_467	ATGTAGGTAATGCTAGAAAGT	ACTTTCTAGCATTGTCCACAT(4) ACTTTCTAGCATTGTCCACA(4) ACTTTCTAGCATTGTCCACATA(1) AGACTTTCTAGCATTGTCCACA(6) AGACTTTCTAGCATTGTCCAC(10) AAGACTTTCTAGCATTGTCCAC(5) AGACTTTCTAGCATTGTCCA(2) AAGACTTTCTAGCATTGTCCA(5) TAAGACTTTCTAGCATTGTCCA(1) AAGACTTTCTAGCATTGTCC(2) TTCTAGCATTGTCCACATACAT(1)	21	-0.37749	-0.159409	-0.21198
N_osa_468	AAAGATTCGTTTCACGGTTTC	AAATCGCGAGACGAATCTTGAG(2)	21	-0.81475	-0.134318	-0.3389
N_osa_471	TTAATTAGGCTCAAAAGATC	ATCTTTTAAGACTAATTAGT(2) AATCTTTTAAGACTAATTAGT(1)	20	-0.44268	-0.0176348	-0.02957
N_osa_478	ACAACTATATGAATGTGGAT	TTGCCTATATTCATATAGATG(2)	20	1.84822	1.8335	1.52201
N_osa_480	TTAATTAGGCTCAAAAGATC	TTTTGAGCCTAATTAATCCA(4) TTTTGAGCCTAATTAATCCAT(5) TTTGAGCCTAATTAATCCAT(1) TTTGAGCCTAATTAATCCATG(4) TTGAGCCTAATTAATCCATG(2)	20	-0.44268	-0.0176348	-0.02957
N_osa_481	ACTAGGATACGTCACATCCGG	CCGGATGGGACGTATCCTAGTA(1) GGATGGGACGTATCCTAGTAC(1) GATGGGACGTATCCTAGTACT(1)	21	-0.79564	-1.79328	-0.82793
N_osa_483	AGACGAATCTTTTGAGCCTACT	AATTAGTCTCAAAAGATTCGTC(5) ATTAGTCTCAAAAGATTCGTC(22) AATTAGTCTCAAAAGATTCGT(490) TAATTAGTCTCAAAAGATTCGT(8) ATTAGTCTCAAAAGATTCGTCT(1) TTAGTCTCAAAAGATTCGTCT(7) TAATTAGTCTCAAAAGATTCG(28) TTAGTCTCAAAAGATTCGTCTC(6) TAGTCTCAAAAGATTCGTCTC(2) AGTCTCAAAAGATTCGTCTCG(2)	22	0.178367	1.04322	0.838643
N_osa_489	AAATGTTTGACACCGTTGACA	AAGTCAACGGTGTCAAATATT(4) AAAGTCAACGGTGTCAAATATT(1) AGTCAACGGTGTCAAATATT(3) AAGTCAACGGTGTCAAATATTT(1) AGTCAACGGTGTCAAATATTT(2) AAAAGTCAACGGTGTCAAATAT(5) AAAGTCAACGGTGTCAAATA(1) AAAAGTCAACGGTGTCAAATA(72) GTCAACGGTGTCAAATATTTT(1) AAAAAGTCAACGGTGTCAAATA(16) TCAACGGTGTCAAATATTTT(1) AAAAGTCAACGGTGTCAAAT(26) AAAAAGTCAACGGTGTCAAAT(59) TCAACGGTGTCAAATATTTTG(10) TAAAAAGTCAACGGTGTCAAAT(10) AAAAAGTCAACGGTGTC…	21	1.20436	-0.208318	-0.67593
N_osa_495	AATTTTAAATAAGATGAGTGG	TTCGTCTTATTTAAAAAATT(1) TTCGTCTTATTTAAAAAATTT(1)	21	1.64177	3.43554	3.94856
N_osa_506	ACGAATGGTCAAATATGTACT	TATGTTTGACCGTTCGTTTT(1) ATATGTTTGACCGTTCGTTT(1) AATATGTTTGACCGTTCGTTT(2) TATGTTTGACCGTTCGTTTTA(8) AAATATGTTTGACCGTTCGTTT(2) ATGTTTGACCGTTCGTTTTA(4) AATATGTTTGACCGTTCGTT(3) AAATATGTTTGACCGTTCGTT(7) ATGTTTGACCGTTCGTTTTAT(11) TAAATATGTTTGACCGTTCGTT(1) AAATATGTTTGACCGTTCGT(19) ATGTTTGACCGTTCGTTTTATT(1) TAAATATGTTTGACCGTTCGT(27) TGTTTGACCGTTCGTTTTATT(9) TTAAATATGTTTGACCGTTCGT(17) TAAATATGTTTGACCGTTCG(…	21	-0.09311	-0.11181	-0.27457
N_osa_509	GATGAGAAAAAGTCAACGGCG	ACGCCGTTAACTTTTTCTCACA(1) GACGCCGTTAACTTTTTCTCAC(1) CCGTTAACTTTTTCTCACATG(8) CCGTTAACTTTTTCTCACATGT(1) TGACGCCGTTAACTTTTTCTC(7) CGTTAACTTTTTCTCACATGT(1) ATGACGCCGTTAACTTTTTCTC(1) GTTAACTTTTTCTCACATGT(1)	21	0.526291	2.69857	5.02451
N_osa_51	TTCGTAGTACTATGATGTGTC	ATGTGACACATTCTAGTACAAT(3)	21	0.22673	-0.564462	-0.354
N_osa_518	ATACTAGAAAGTCTTATAATC	GGTTATAAGACTTTCTAGCAT(1) GTTATAAGACTTTCTAGCAT(1) GGTTATAAGACTTTCTAGCATT(2) AGGTTATAAGACTTTCTAGCA(6) GTTATAAGACTTTCTAGCATT(3) CAGGTTATAAGACTTTCTAGCA(3) TTATAAGACTTTCTAGCATT(91) AGGTTATAAGACTTTCTAGC(3) CAGGTTATAAGACTTTCTAGC(2) TTATAAGACTTTCTAGCATTG(548) TCAGGTTATAAGACTTTCTAGC(3) TATAAGACTTTCTAGCATTG(25) TTATAAGACTTTCTAGCATTGC(55) TCAGGTTATAAGACTTTCTAG(1) TATAAGACTTTCTAGCATTGC(63) TTCAGGTTATAAGACTTT…	21	0.997596	0.11361	-0.22847
N_osa_521	AGATGCGATACATTATAATAC	ATTATGATATATCACATCTA(10) ATTATGATATATCACATCTAC(7)	21	0.526291	1.89788	2.32407
N_osa_529	TGGATGGGATGTATCCTAGTA	TACTAGAATACGTCACATCC(1) CTAGAATACGTCACATCCAAC(1) TAGAATACGTCACATCCAAC(1) AGAATACGTCACATCCAACC(6)	21	0.783066	0.204375	-0.85525
N_osa_533	AATGTGACATATTCTAGTACT	ATAATATTAGAATGTGTCACAT(1) TAATATTAGAATGTGTCACATC(1) TCATAATATTAGAATGTGTC(2) TTCATAATATTAGAATGTGTC(2)	21	-3.40263	-3.51575	-4.72032
N_osa_534	ATACTATGAAATGTCACATCC	ATCGGATGGAACATTTCATAG(1)	21	1.81169	2.65793	1.71639
N_osa_539	AATGTGGGTAATACTAGAAAG	TTTCTAGCATTGCCCACATT(1) ACTTTCTAGCATTGCCCACAT(1) TTTCTAGCATTGCCCACATTC(4) GACTTTCTAGCATTGCCCACAT(1) TTCTAGCATTGCCCACATTCA(1) AGACTTTCTAGCATTGCCCACA(26) TTCTAGCATTGCCCACATTCAT(1) AGACTTTCTAGCATTGCCCAC(24) AAGACTTTCTAGCATTGCCCAC(14) AGACTTTCTAGCATTGCCCA(6)	21	-0.53142	0.441184	-0.21907
N_osa_541	ATCAAATCATTTTCGATCGTT	TCCAATGATTGAAAACGATTT(1) AGATCCAATGATTGAAAACGAT(1) AGATCCAATGATTGAAAACGA(1) AATGATTGAAAACGATTTGGC(1) AATGATTGAAAACGATTTGGCA(1)	21	3.66584	2.83243	1.41153
N_osa_543	AACATCAATATGAATGTGGAT	TTTTCCACATTCATATTGATA(1) TTTTCCACATTCATATTGAT(3)	21	-0.42791	-0.471353	-0.3822
N_osa_545	TTCCTATATGAACACTGTTGCC	TGGCAGCACTGTTTATATAGA(1) CTGGCAGCACTGTTTATATAG(1)	22	-0.74934	-1.40995	-1.39214
N_osa_549	ATTTGGTTAAACTTTTGAAAC	TTTAAAAGTTTAATCAAATCT(3)	21	-1.88875	-0.301428	1.02451
N_osa_551	GCTTTCGTAGCTCAGTTGGT	AGTTCGACTCTCAACGAAAGC(3) GAGTTCGACTCTCAACGAAA(1) TGAGTTCGACTCTCAACGAA(1) TTGAGTTCGACTCTCAACGA(2) CTTGAGTTCGACTCTCAACGA(1)	20	0.314786	1.65418	2.22219
N_osa_56	ATAATGGAGACACTAAATATG	TTTAGTGTCTTCATTATCAC(2)	21	-0.52618	0.0066945	0.645998
N_osa_570	AAACATGAGAAAAAGTCAACGG	CCGTTGACTTTTTCTCACATGT(1) CGTTGACTTTTTCTCACATGT(1) CCGTTGACTTTTTCTCACATG(27) GCCGTTGACTTTTTCTCACATG(1) GTTGACTTTTTCTCACATGTT(1) GCCGTTGACTTTTTCTCACAT(3) CGCCGTTGACTTTTTCTCACAT(2) GTTGACTTTTTCTCACATGTTT(1) TTGACTTTTTCTCACATGTTT(32) CGCCGTTGACTTTTTCTCACA(3) ACGCCGTTGACTTTTTCTCACA(9) TTGACTTTTTCTCACATGTTTG(3) TGACTTTTTCTCACATGTTTG(18) ACGCCGTTGACTTTTTCTCAC(19)	22	-0.70817	-1.62336	-2.4129
N_osa_571	ATGTGACATATCCTAGGACTA	TTTGTAGTCATAGGATATGTC(1) TCATAGGATATGTCACATCC(1) GTCATAGGATATGTCACATCCC(2)	21	-0.42289	-1.18551	-0.98926
N_osa_577	AAAAAGTCAACGGTGTCAAGT	TTTGACACCATTGACTTTTT(4) ATGTTTGACACCATTGACTTT(6) ATGTTTGACACCATTGACTT(3)	21	1.52629	2.64412	2.82657
N_osa_579	AGACGAATCTTTTGAGCCTACT	AATTAGGCTCAAAAGATTCGTC(58) ATTAGGCTCAAAAGATTCGTC(644) AATTAGGCTCAAAAGATTCGT(134) TAATTAGGCTCAAAAGATTCGT(4) ATTAGGCTCAAAAGATTCGTCT(109) TTAGGCTCAAAAGATTCGTCT(696) TAATTAGGCTCAAAAGATTCG(144) TTAGGCTCAAAAGATTCGTCTC(138) TAGGCTCAAAAGATTCGTCTC(99) CTAATTAGGCTCAAAAGATTC(124) TAGGCTCAAAAGATTCGTCTCG(20) AGGCTCAAAAGATTCGTCTCG(107)	22	0.178367	1.04322	0.838643
N_osa_58	CGTTAATATCAATATGAATGT	ATATTCATATTGATTTTAATG(3)	21	-0.47371	3.22909	4.71639
N_osa_581	ACTAGGATATGTCACATCCAG	ATGTGACATATCCTAGTACA(17)	21	-0.27181	-0.0640759	-0.19139
N_osa_582	TACTAGGAAATGTCCCATCCG	ATGAGACATTTCCTAGTACTA(1) ATGAGACATTTCCTAGTACTAC(1)	21	0.100985	-0.143299	0.55084
N_osa_586	TTTGGCTTGCAACGTTTGACC	TGGTCAAACGTTGCAAGTAAA(2) GGTCAAACGTTGCAAGTAAA(1) GTGGTCAAACGTTGCAAGTAA(1) GTGGTCAAACGTTGCAAGTA(1) AGTGGTCAAACGTTGCAAGTA(1) TCAAACGTTGCAAGTAAAAA(13) AGTGGTCAAACGTTGCAAGT(1) GTCAAACGTTGCAAGTAAAAAC(1) GAGTGGTCAAACGTTGCAAGT(2) TCAAACGTTGCAAGTAAAAAC(389) CAAACGTTGCAAGTAAAAAC(7) GAGTGGTCAAACGTTGCAAG(2) TCAAACGTTGCAAGTAAAAACT(4)	21	9.80532	9.18864	8.68601
N_osa_595	CTCGTCCTAGGTGAAACAGCC	TGGTTGTTCCATCTAGGATGAG(2) GTTGTTCCATCTAGGATGAG(1) GTTGTTCCATCTAGGATGAGG(11) TTGTTCCATCTAGGATGAGG(1) TTGTTCCATCTAGGATGAGGA(32)	21	-0.47721	-0.315861	-0.0898
N_osa_596	TAGATGCTAATGAATCTAGGC	ATGTCTAGATTCATTAACAT(6) TATGTCTAGATTCATTAACAT(6) ATATGTCTAGATTCATTAACAT(5) TATGTCTAGATTCATTAACA(9) TCTAGATTCATTAACATATATA(3) ATATGTCTAGATTCATTAACA(35) TATATGTCTAGATTCATTAACA(1) ATATGTCTAGATTCATTAAC(68)	21	-0.13111	0.0784815	0.544336
N_osa_599	ATAGGATGCCACGTTCTCATC	TAGGATGAGGACATGGCATCC(1) TAGGATGAGGACATGGCATC(1)	21	-1.01428	-0.770913	-0.86858
N_osa_600	AGACGAATCTTTTGAGCCTACT	ATTAGGCTCAAAAGATTCGTC(644) TGATTAGGCTCAAAAGATTCGT(1) ATTAGGCTCAAAAGATTCGTCT(109) TTAGGCTCAAAAGATTCGTCT(696) TTAGGCTCAAAAGATTCGTCTC(138) TAGGCTCAAAAGATTCGTCTC(99) TAGGCTCAAAAGATTCGTCTCG(20) AGGCTCAAAAGATTCGTCTCG(107)	22	0.178367	1.04322	0.838643
N_osa_608	GACTTACGTTGTGAAACGGGG	CCCTGTTTCACAATGTAAGTC(1) CTGTTTCACAATGTAAGTCA(1) CTGTTTCACAATGTAAGTCAT(33) CTGTTTCACAATGTAAGTCATT(2) TGTTTCACAATGTAAGTCATT(22) TGTTTCACAATGTAAGTCATTT(1)	21	-0.27779	-1.49783	-1.45729
N_osa_610	TAAGACTTTTTAGCATTGCCT	TGGGCAATGCTAGAAAGTCTT(118) GTGGGCAATGCTAGAAAGTCTT(9) GGGCAATGCTAGAAAGTCTT(10) TGGGCAATGCTAGAAAGTCT(66) TGGGCAATGCTAGAAAGTCTTA(3) GTGGGCAATGCTAGAAAGTCT(17) TGTGGGCAATGCTAGAAAGTCT(8) GTGGGCAATGCTAGAAAGTC(17) GGGCAATGCTAGAAAGTCTTAC(3) TGTGGGCAATGCTAGAAAGTC(582) GGCAATGCTAGAAAGTCTTAC(10) ATGTGGGCAATGCTAGAAAGTC(75) GCAATGCTAGAAAGTCTTAC(4) TGTGGGCAATGCTAGAAAGT(7) GGCAATGCTAGAAAGTCTTACA(3) ATGTGGGCAATGC…	21	4.33365	4.336	3.32407
N_osa_614	AAAATGCATGGAAAATTTTGG	CAAAATTCCCCATGCATTTT(1) AAAATTCCCCATGCATTTTGT(2)	21	4.15565	2.85058	3.81592
N_osa_617	TTAGGATGAGGACGTGGCATC	AGGATGCCACGTTCTTGTCCT(1) TAGGATGCCACGTTCTTGTCCT(1)	21	0.040864	-0.797581	-0.38877
N_osa_618	ACTAGGATACGTCACATCCGG	TTGGTTGGATGTGACACATCCT(1) ATGTGACACATCCTAATACA(3)	21	-0.79564	-1.79328	-0.82793
N_osa_619	TCCATTGTCGTCTAGTCCGG	GCTTTCACCCAGGCGACCCG(1) TGGCTTTCACCCAGGCGACC(1)	20	0.229002	0.103725	0.043194
N_osa_63	ATATCAACATGAATGTGGAAA	ATTTCTCACATTCATATTGATA(1) TTTCTCACATTCATATTGAT(3) ATTTCTCACATTCATATTGAT(4) ATTTCTCACATTCATATTGA(2)	21	2.00434	1.72129	1.68664
N_osa_631	TTCCAAAATATAGCAACTTTT	AAAAGTTGCTATATTTTGGG(1) AAAAGTTGCTATATTTTGGGA(5) AAAAGTTGCTATATTTTGGGAC(7) AAAGTTGCTATATTTTGGGAC(3) AAGTTGCTATATTTTGGGAC(2) AAAGTTGCTATATTTTGGGACG(3) AAGTTGCTATATTTTGGGACG(4) AGTTGCTATATTTTGGGACG(1)	21	-1.56117	0.689112	0.558535
N_osa_634	AATGTGGGTAATACTAGAAAG	AAGACTTTCTAACATTGCCCAC(4)	21	-0.53142	0.441184	-0.21907
N_osa_638	TAGAAGTTGAACTTGAACTTGC	TGCAAGTAAAAATTCAACTTC(2) ATGCAAGTAAAAATTCAACTT(1)	22	-5.17415	NC	NC
N_osa_642	AATGTGGGTAATACTAGAAAG	ACTTTCTAGCATTGCCCATATT(2) ACTTTCTAGCATTGCCCATA(1) AGACTTTCTAGCATTGCCCATA(1) AGACTTTCTAGCATTGCCCAT(7) AAGACTTTCTAGCATTGCCCAT(4) AGACTTTCTAGCATTGCCCA(6)	21	-0.53142	0.441184	-0.21907
N_osa_645	GCACTGTTTGGAACTGTTCAC	TGTGAACAGTGTCAAACAGTG(6) ATGTGAACAGTGTCAAACAGTG(2)	21	3.21931	3.08119	3.28754
N_osa_646	TGATAGGGACAATAAGAGACC	CGGTCTCTCATTGTATCTATC(6) CCGGTCTCTCATTGTATCTATC(1)	21	-0.42535	-1.34582	-0.7091
N_osa_650	AGAAACGTCATATCGTGTGCG	CACACGATATGACGTTTCTAC(12) ACACGATATGACGTTTCTAC(1) ACACGATATGACGTTTCTACC(17) CACGATATGACGTTTCTACC(1) CACGATATGACGTTTCTACCC(1)	21	0.526291	0.483793	0.753754
N_osa_661	TGTACTAAAAAGTCAACGGCG	CACCGTTGACTTTTTAGCACA(10) ACACCGTTGACTTTTTAGCACA(15) ACCGTTGACTTTTTAGCACA(7) CACCGTTGACTTTTTAGCAC(1) CACCGTTGACTTTTTAGCACAT(16) ACACCGTTGACTTTTTAGCAC(70) ACCGTTGACTTTTTAGCACAT(9) GACACCGTTGACTTTTTAGCAC(27) CCGTTGACTTTTTAGCACAT(1) ACACCGTTGACTTTTTAGCA(1) ACCGTTGACTTTTTAGCACATG(12) GACACCGTTGACTTTTTAGCA(12) CCGTTGACTTTTTAGCACATG(29) TGACACCGTTGACTTTTTAGCA(10) GACACCGTTGACTTTTTAGC(11) CCGTTGACTTTTTA…	21	0.459176	0.391144	0.22219
N_osa_663	AAGAAGTAACTTAGTGAAATT	TTAAGCTTTACTGAATTTACT(6)	21	-0.88875	-0.770913	0.411532
N_osa_667	ATAGGATCCTACGTGGCACTG	TCATTTAGGTCCCAAATCGCC(7)	21	-0.05867	-1.49992	-1.17843
N_osa_669	ACATGTTATCAAATCTGACTC	GAGCATGATGAGTATGATTTT(3) GAGCATGATGAGTATGATTT(6) GAGCATGATGAGTATGATTTTG(17) TGGAGCATGATGAGTATGATTT(1) GGAGCATGATGAGTATGATT(7) TGGAGCATGATGAGTATGATT(1) TGGAGCATGATGAGTATGAT(4) ATGATGAGTATGATTTTGTC(1)	21	-1.16885	-1.47135	-1.44147
N_osa_67	ATGAATGTGAGAAATATTAGA	ATTCTAGCATTTTCTACATTCA(1) TCATTCTAGCATTTTCTACATT(1)	21	NC	NC	-4.86576
N_osa_673	AATAAGATGAATGGTCAAACT	GTTTGATCATTCGTCTTATT(1) AACGTTTGATCATTCGTCTTAT(2) ACGTTTGATCATTCGTCTTA(1) AACGTTTGATCATTCGTCTTA(4) CAACGTTTGATCATTCGTCTTA(1) TGATCATTCGTCTTATTTAAAA(1)	21	0.31984	1.01407	1.00214
N_osa_674	ACTGGATGTGACACATTATAG	ACTAGGATATGTCATATCTG(1)	21	-0.67302	-0.425549	0.070313
N_osa_677	AACTATGATGAGAAACGGCAC	AGTGCCATTTCTCATCATAGT(1)	21	0.052359	-0.161013	-0.4129
N_osa_678	AATTACATTGTGAAACGGAGG	CTCCGTTTCACAATGTAAGT(1) CCTCCGTTTCACAATGTAAG(2) CCTCCGTTTCACAATGTAAGTC(6) CCCTCCGTTTCACAATGTAAG(3) CTCCGTTTCACAATGTAAGTC(53) TCCGTTTCACAATGTAAGTC(23) CTCCGTTTCACAATGTAAGTCA(3) TCCCTCCGTTTCACAATGTAA(1) TCCGTTTCACAATGTAAGTCA(8) CCGTTTCACAATGTAAGTCA(1) CTCCCTCCGTTTCACAATGTA(2) CCGTTTCACAATGTAAGTCAT(6) ACTCCCTCCGTTTCACAATGTA(3) CGTTTCACAATGTAAGTCAT(3) CTCCCTCCGTTTCACAATGT(1) CCGTTTCACAATGTAAGTCATT(3)	21	3.97475	3.80167	3.8052
N_osa_68	TTGCTACAGCTTGTAGAAGTC	CGACTTTTACAAGTTGTGAC(1) TTTTACAAGTTGTGACAAAAA(1)	21	0.848219	0.206719	-1.4129
N_osa_683	TTGGCGCTGAACTTAGACACC	CTGAGATGTCTAAGTTCAGCG(1) TGTCTAAGTTCAGCGCCAGG(1)	21	2.94133	2.71627	2.5117
N_osa_688	TACTAGGTTAACTTATTTTGG	AAAATAAGTTAATTTAGTAC(1)	21	-0.0212	0.368183	0.983033
N_osa_689	AAGTCGGCGTTTCTGAACGGC	TGGCTGCTCAGGAAGGCTGGGG(1) GGCTGCTCAGGAAGGCTGGGGC(1) TGGCTGCTCAGGAAGGCTGGG(6) GCTGCTCAGGAAGGCTGGGGC(26) TTGGCTGCTCAGGAAGGCTGGG(1) CTGCTCAGGAAGGCTGGGGCG(6) CTGCTCAGGAAGGCTGGGGCGT(1) TGCTCAGGAAGGCTGGGGCGTC(25)	21	0.827946	0.909737	1.43696
N_osa_692	GTTTCATATCTCACAAACTA	GTTTTGTGAGATATGAAATTG(8)	20	0.821746	1.15668	1.25696
N_osa_694	TACAATGAATCTGGACAGACG	CGGTCTGTCCAGATTCATTGT(1) GTCTGTCCAGATTCATTGTAC(3) TCTGTCCAGATTCATTGTAC(5) GTCTGTCCAGATTCATTGTACT(4) TCTGTCCAGATTCATTGTACT(16) CTGTCCAGATTCATTGTACT(1) TCTGTCCAGATTCATTGTACTA(1)	21	2.69622	3.77657	5.18205
N_osa_696	CTCGCCGGGGCTGCGTGCCGCC	TGGCGCGCATCCCCGTTGAGC(1)	22	0.526291	1.81988	1.8835
N_osa_70	TTAAACATGTTTGACCGTTCT	ACGAACGGTCAAATATATTTA(1) ACGAACGGTCAAATATATTT(1) CGAACGGTCAAATATATTTAAA(1) AAGACGAACGGTCAAATATATT(1)	21	-1.41231	-1.40995	-2.19949
N_osa_701	CTAGAATGTGTCACATCCGGT	ACCGGATGTGACACATCCTAGT(1)	21	3.93379	1.81815	1.47607
N_osa_702	TATATGAATGTGGGCATTGCT	CATTGTCCACATTCATATAGA(2) CATTGTCCACATTCATATAGAT(1)	21	NC	-8.88074	-7.08532
N_osa_703	ATGAATGTGAGAAATATTAGA	CATTCTAGCATTTTCCATATTC(1) AGCATTTTCCATATTCATATTG(1)	21	NC	NC	-4.86576
N_osa_705	ATCAATATGAATGTGGGAAATT	ATTTTCCACATTCATATTGATG(15) TTTTCCACATTCATATTGATG(38) ATTTTCCACATTCATATTGAT(3) TTTTCCACATTCATATTGATGT(6) TTTCCACATTCATATTGATGT(26) TCCACATTCATATTGATGTTA(1)	22	-0.57325	0.869684	0.002141
N_osa_710	TACTAAAAAGTCAACGGCGTC	TGACACCGTTGACTTTTTAGTA(1) ACACCGTTGACTTTTTAGTA(4) TGACACCGTTGACTTTTTAGT(3) TTGACACCGTTGACTTTTTAGT(10) TGACACCGTTGACTTTTTAG(5) TTGACACCGTTGACTTTTTAG(90) TTTGACACCGTTGACTTTTTAG(77) TTGACACCGTTGACTTTTTA(7) TTTGACACCGTTGACTTTTTA(104) ATTTGACACCGTTGACTTTTTA(4) TTTGACACCGTTGACTTTTT(112)	21	0.39623	0.275528	0.751491
N_osa_719	TGTGTCACTGACGTGTGGGCC	CCCACATGTCAGTGTCGCAAC(6)	21	-0.66635	-0.301428	0.324069
N_osa_725	TTAATTAGGCTCAAAAGATC	AATCTTTTGAGCCTAATTAGT(3) ATCTTTTGAGCCTAATTAGTC(10) AATCTTTTGAGCCTAATTAG(1) AAATCTTTTGAGCCTAATTAG(1) TCTTTTGAGCCTAATTAGTCC(9) CTTTTGAGCCTAATTAGTCC(1) CTTTTGAGCCTAATTAGTCCA(1) TTTTGAGCCTAATTAGTCCA(3) TTTTGAGCCTAATTAGTCCAT(1)	20	-0.44268	-0.0176348	-0.02957
N_osa_731	CGGATGTGATATATTCTAGTA	TCATTGTACTAGTATGTGTC(1) ATTCATTGTACTAGTATGTGTC(2)	21	2.41382	-0.793281	0.002141
N_osa_733	AAATATCTAAGGGTATACTTGT	AAGTATACCCTTAGATATTTC(2)	22	0.68241	1.19378	0.480189
N_osa_736	ATGGGACATTTCATAGTACA	TCATTGTACTATAAAATGTC(1)	20	2.9048	2.87914	2.75703
N_osa_739	ATGTGGGCAATGATAGAAAGT	CTATCTATTATTGCCCACATT(1)	21	0.526291	0.666151	1.11762
N_osa_744	GGAGTGGTACTGAGAACACAGG	TAACTGTGTTCTCAGGTCACCC(1) AACTGTGTTCTCAGGTCACCC(6) AACTGTGTTCTCAGGTCACCCC(1) ACTGTGTTCTCAGGTCACCCC(12) ACTGTGTTCTCAGGTCACCCCT(1) TGTGTTCTCAGGTCACCCCTT(41)	22	1.10427	-1.29448	-1.02957
N_osa_745	AAATAAGATGAGTGGTTAAAC	GTTTGACCACTCGTCTTATTC(3) TTTGACCACTCGTCTTATTC(2) GTTTGACCACTCGTCTTATT(2) CGTTTGACCACTCGTCTTATT(8) TTTGACCACTCGTCTTATTCA(13) ACGTTTGACCACTCGTCTTATT(11) TTGACCACTCGTCTTATTCA(6) TTTGACCACTCGTCTTATTCAA(3) ACGTTTGACCACTCGTCTTAT(14) TTGACCACTCGTCTTATTCAA(6) AACGTTTGACCACTCGTCTTAT(8) ACGTTTGACCACTCGTCTTA(1) TTGACCACTCGTCTTATTCAAT(1) AACGTTTGACCACTCGTCTTA(22) TGACCACTCGTCTTATTCAAT(2) TAACGTTTGACCACTCGTCT…	21	2.69622	2.85058	3.23096
N_osa_753	TACTAAAAAGTCAACGGCGTC	TTGACACCGTTGACATTTTAG(1) TTTGACACCGTTGACATTTTAG(5) TTTGACACCGTTGACATTTT(1)	21	0.39623	0.275528	0.751491
N_osa_757	AACTTGTGTGGTGGTGTCACT	TAAGTGACACCACCCCAGAAG(1)	21	1.00868	0.744965	1.23661
N_osa_76	GTCTGGGTGGTGTAGTTGGT	TCTCCAGTTCGAACCTGGACT(1)	20	0.111253	0.961607	1.49399
N_osa_77	TTCATATAGATGTTAATGAAC	TTCATTAACATTTATATGAAT(1) TCATTAACATTTATATGAATG(6) CATTAACATTTATATGAATG(1)	21	-0.29314	-0.793281	0.117619
N_osa_775	TACAACTTATAGAAGTCGAAT	TTCGACTTCTACAAGTTGTA(1) AATTCGACTTCTACAAGTTGT(1) AAATTCGACTTCTACAAGTTG(6)	21	2.02879	2.78163	2.06103
N_osa_783	ACTAGGATATGTCACATCCAG	TACTGAATGTAACACATACT(1) ATACTGAATGTAACACATACT(1) AATACTGAATGTAACACATACT(3) ATGTAACACATACTATAGTA(1)	21	-0.27181	-0.0640759	-0.19139
N_osa_784	ATACTAGAAAGTCTTATAATC	AGATTATAAGACTTTCTAGCAT(3) ATTATAAGACTTTCTAGCAT(17) AGATTATAAGACTTTCTAGCA(3) ATTATAAGACTTTCTAGCATT(75) TTATAAGACTTTCTAGCATT(91) AGATTATAAGACTTTCTAGC(3) ATTATAAGACTTTCTAGCATTG(15) TTATAAGACTTTCTAGCATTG(548) TATAAGACTTTCTAGCATTG(25) TTATAAGACTTTCTAGCATTGT(12) TATAAGACTTTCTAGCATTGT(4) ATAAGACTTTCTAGCATTGT(53)	21	0.997596	0.11361	-0.22847
N_osa_807	TTCGTAGTACTATGATGTGTC	ACACATCCTAGTACTATGAAT(4) ACACATCCTAGTACTATGAATC(4) ACATCCTAGTACTATGAATC(3) CACATCCTAGTACTATGAATCT(10) ACATCCTAGTACTATGAATCT(2) CATCCTAGTACTATGAATCT(1)	21	0.22673	-0.564462	-0.354
N_osa_811	AATATGGGTAATGTTAGAAAG	TTTCTAGCATTGTCCACATTC(24) TTCTAGCATTGTCCACATTC(5)	21	0.683832	1.22052	1.94556
N_osa_812	TTCTCGATCCGTCACAGGTGA	TCACCTGTGACGGGCCGAGAA(1) TCACCTGTGACGGGCCGAGA(1) AGTCACCTGTGACGGGCCGAG(1) TAGTCACCTGTGACGGGCCGAG(1) TAGTCACCTGTGACGGGCCGA(1) TAGTCACCTGTGACGGGCCG(2)	21	0.228386	-0.0455889	0.012868
N_osa_814	AGACGAATCTTTTGAGCCTACT	AATTAGGCTCAAAAGATTCGTC(58) ATTAGGCTCAAAAGATTCGTC(644) AATTAGGCTCAAAAGATTCGT(134) TAATTAGGCTCAAAAGATTCGT(4) ATTAGGCTCAAAAGATTCGTCT(109) TTAGGCTCAAAAGATTCGTCT(696) TAATTAGGCTCAAAAGATTCG(144)	22	0.178367	1.04322	0.838643
N_osa_824	ACATCGAGGACTGCATCGACC	TGGTGAGGTGCTGGATGAAGG(3) TGGTGAGGTGCTGGATGAAG(1) TGAGGTGCTGGATGAAGGAGG(1) AGGTGCTGGATGAAGGAGGT(1)	21	-0.04921	-0.861299	-1.22342
N_osa_833	GCACGGAATGGACGGAACCCT	AGGGTTCCGTCCATTCCGCGC(2) TAGGGTTCCGTCCATTCCGCGC(2) AGGGTTCCGTCCATTCCGCG(4) AGGGTTCCGTCCATTCCGCGCT(1) TAGGGTTCCGTCCATTCCGCG(2) GTTAGGGTTCCGTCCATTCCG(1)	21	0.876788	0.564271	0.525703
N_osa_842	TAGATGCTAATGAATCTAGGC	GTCTAGATTCATTAACATCAA(1) GTCTAGATTCATTAACATCAAT(2) TCTAGATTCATTAACATCAAT(2) ATAAGTCTAGATTCATTAACAT(1) TCTAGATTCATTAACATCAATA(1) CTAGATTCATTAACATCAATA(2) TAGATTCATTAACATCAATA(3) ATAAGTCTAGATTCATTAAC(3)	21	-0.13111	0.0784815	0.544336
N_osa_850	TTTGGACTTAAATTTGGTAAC	CTTACCAAATTTCAAGTTCAAA(2) TTACCAAATTTCAAGTTCAAAC(25) TACCAAATTTCAAGTTCAAAC(7) ACCAAATTTCAAGTTCAAAC(7) CTTACCAAATTTCAAGTTCA(1) TACCAAATTTCAAGTTCAAACT(3) ACCAAATTTCAAGTTCAAACT(1) TCTTACCAAATTTCAAGTTC(1) ACCAAATTTCAAGTTCAAACTC(103) TTCTTACCAAATTTCAAGTTC(2) CCAAATTTCAAGTTCAAACTC(14) ATTCTTACCAAATTTCAAGTTC(1) CAAATTTCAAGTTCAAACTC(3) CCAAATTTCAAGTTCAAACTCA(56)	21	0.613753	0.773119	0.881446
N_osa_853	TTGGAAAGTTTATGTGTGTAGG	CTACACACATAAACTTCCAAC(1) CTACACACATAAACTTCCAACT(1) TACACACATAAACTTCCAACT(1) ACACACATAAACTTCCAACTT(1) TTCCTACACACATAAACTTCC(4) TTTCCTACACACATAAACTTCC(2) TTTCCTACACACATAAACTTC(2)	22	0.557317	0.408807	1.03572
N_osa_854	ACGGAGACTTGCTTCACATT	TTCATCGGAAAGAGGTCTCC(1) TTTCATCGGAAAGAGGTCTCC(2) TTTCATCGGAAAGAGGTCTC(1) TCATCGGAAAGAGGTCTCCG(2) TCATCGGAAAGAGGTCTCCGA(1) TTTTCATCGGAAAGAGGTCT(1) CATCGGAAAGAGGTCTCCGA(1) TTTTTCATCGGAAAGAGGTCT(1) CATCGGAAAGAGGTCTCCGAA(1) ATCGGAAAGAGGTCTCCGAA(1) ATTTTTCATCGGAAAGAGGTC(1) ATCGGAAAGAGGTCTCCGAAG(2)	20	1.84822	3.36995	4.32407
N_osa_86	TTAATGAATCTAGACATTTT	TGTATGTCTAGATTCATTAAC(1) GTATGTCTAGATTCATTAACA(1) TATGTCTAGATTCATTAACA(9) TATGTCTAGATTCATTAACAT(6)	20	-1.3806	-0.130316	-0.12339
N_osa_862	GCTTTCGTAGCTCAGTTGGT	AGTTCGACTCTCAACGAAAGC(3) GAGTTCGACTCTCAACGAAA(1) TGAGTTCGACTCTCAACGAA(1) TTGAGTTCGACTCTCAACGA(2) CTTGAGTTCGACTCTCAACGA(1)	20	0.314786	1.65418	2.22219
N_osa_870	CTAGGATATGTCACATCCACC	TGGATGTGACACATCCTAGT(4) TTGGGTGGATGTGACACATCCT(1) TTGGGTGGATGTGACACATCC(1)	21	0.281872	0.00332765	-0.45086
N_osa_874	AACGGCCTACTTATAGCCCT	ACATAGGAGCGATAGGAAGCC(2)	20	3.28118	3.8862	3.646
N_osa_877	CTCGTCCTAGGTGAAACAGCC	TTGTTTCATCTAGGATGAGGA(1)	21	-0.47721	-0.315861	-0.0898
N_osa_885	TTCATCTAGTATGAGGACGTG	GCCATGTCCTCGTCCTAAGTG(1) ATGCCATGTCCTCGTCCTAAGT(1) ATGCCATGTCCTCGTCCTAAG(4) TGTCCTCGTCCTAAGTGAAAC(8) TGTCCTCGTCCTAAGTGAAACA(1)	21	0.460781	-0.141357	-0.80269
N_osa_887	TCCATTGTCGTCTAGTCCGG	GCTTTCACCCAGACGACCCG(1) TTCACCCAGACGACCCGGGT(1) TGGCTTTCACCCAGACGACC(2) TCACCCAGACGACCCGGGTTC(1)	20	0.229002	0.103725	0.043194
N_osa_890	AAGAAGTAACTTAGCGAAATC	TAGGCTTTACTGAATTTACTTT(1) TAGGCTTTACTGAATTTACT(2) TTAGGCTTTACTGAATTTACT(9) TTTAGGCTTTACTGAATTTACT(3)	21	-2.21068	-2.05632	-3.58282
N_osa_894	ATCAATATGAATGTGGGAAATT	TTGCTCACATTCATATATATG(1)	22	-0.57325	0.869684	0.002141
N_osa_9	GACTTACGTTGTGAAACGGGG	TCCGTTTCACGATGTAAGTCA(2) CCCTCCGTTTCACGATGTAAG(3) CGTTTCACGATGTAAGTCATTC(1)	21	-0.27779	-1.49783	-1.45729
N_osa_900	AAAAAGCCAACGGCGTCAAAC	TTTGACACCGTTGACTTTTT(112) GTTTGACACCGTTGACTTTT(1) TGTTTGACACCGTTGACTTTT(79) TTTGACACCGTTGACTTTTTT(24) TTGACACCGTTGACTTTTTT(23) TGTTTGACACCGTTGACTTT(15) TTTGACACCGTTGACTTTTTTA(1)	21	1.11125	0.391144	0.671993
N_osa_904	TTTGGCTTGCAACGTTTGACC	GAGTGGTCAAACGTTGCAAACA(2) AGTGGTCAAACGTTGCAAAC(2) GAGTGGTCAAACGTTGCAAAC(1) TCAAACGTTGCAAACAAAAAC(1) GAGTGGTCAAACGTTGCAAA(1) TCAAACGTTGCAAACAAAAACT(2)	21	9.80532	9.18864	8.68601
N_osa_908	TTTAGAACGTGTTTGACCATT	GAACGGTCAAACATGTGCTAA(18) CGAACGGTCAAACATGTGCTAA(11) AACGGTCAAACATGTGCTAA(8) GAACGGTCAAACATGTGCTA(5) GAACGGTCAAACATGTGCTAAA(9) CGAACGGTCAAACATGTGCTA(89) AACGGTCAAACATGTGCTAAA(38) ACGAACGGTCAAACATGTGCTA(25) ACGGTCAAACATGTGCTAAA(5) CGAACGGTCAAACATGTGCT(24) AACGGTCAAACATGTGCTAAAA(1) ACGAACGGTCAAACATGTGCT(305) ACGGTCAAACATGTGCTAAAA(11) GACGAACGGTCAAACATGTGCT(4) CGGTCAAACATGTGCTAAAA(2) ACGAACGGTCAAACA…	21	2.74868	0.528647	NC
N_osa_913	TAGATGCTAATGAATCTAGGC	ATATCTAGATTCATTAACAT(2) TATATCTAGATTCATTAACAT(1) ATATATCTAGATTCATTAACAT(1) TCTAGATTCATTAACATATATA(3) ATATATCTAGATTCATTAAC(17)	21	-0.13111	0.0784815	0.544336
N_osa_97	CTAAGAAAAAAGTCAGACGAC	AAGACGTTTGACTTGTTTTCC(1)	21	0.34732	-0.734387	0.27516
