# Supplementary material for: Integrated transcriptomics and miRNAomics provide insights into the complex multi-tiered regulatory networks associated with coleoptile senescence in rice
Source: Front Plant Sci. 2022 Oct 12;13:985402. doi: 10.3389/fpls.2022.985402 (PMC9597502; doi:10.3389/fpls.2022.985402)
Supplement: Supplementary file 10 [file Table_9.xlsx]

## Sheet: Targets of DE conserved miRNAs
Computationaly predicted targets of differentially expressed conserved miRNAs in CS
miRNA_Acc.	Target_Acc.	Expectation	Target description	miRNA expression in CS (Average Day2 FC)
osa-miR1428e-3p	LOC_Os05g02310	4	soluble inorganic pyrophosphatase, putative, expressed	21.2511
osa-miR156j-3p	LOC_Os11g41150	2.5	nitrilase-associated protein, putative, expressed	-2.01931
osa-miR156j-3p	LOC_Os01g18584	3.5	WRKY9, expressed	-2.01931
osa-miR156j-3p	LOC_Os10g23820	3.5	transferase family protein, putative, expressed	-2.01931
osa-miR156j-3p	LOC_Os04g33320	3.5	expressed protein	-2.01931
osa-miR156j-3p	LOC_Os08g03400	4	expressed protein	-2.01931
osa-miR156j-3p	LOC_Os01g46570	4	CTP synthase, putative, expressed	-2.01931
osa-miR156j-3p	LOC_Os01g68720	4	keratin, type I cytoskeletal 9, putative, expressed	-2.01931
osa-miR156j-3p	LOC_Os03g42710	4	WD-40 repeat family protein, putative, expressed	-2.01931
osa-miR156j-3p	LOC_Os01g39330	4	helix-loop-helix DNA-binding domain containing protein, expressed	-2.01931
osa-miR156j-3p	LOC_Os06g05160	4	sulfate transporter, putative, expressed	-2.01931
osa-miR156j-3p	LOC_Os05g38530	4	DnaK family protein, putative, expressed	-2.01931
osa-miR156j-3p	LOC_Os04g48360	4	expressed protein	-2.01931
osa-miR156j-3p	LOC_Os07g10780	4	remorin, putative, expressed	-2.01931
osa-miR156j-3p	LOC_Os01g09470	4	IQ calmodulin-binding motif family protein, expressed	-2.01931
osa-miR159f	LOC_Os11g36160	3	receptor-like protein kinase 2 precursor, putative, expressed	-3.83591
osa-miR159f	LOC_Os05g45170	4	glucosyl transferase, putative, expressed	-3.83591
osa-miR159f	LOC_Os03g57190	4	TCP family transcription factor, putative, expressed	-3.83591
osa-miR160f-3p	LOC_Os08g02996	3	receptor-like kinase, putative, expressed	12.6913
osa-miR160f-3p	LOC_Os03g60620	3.5	DnaK family protein, putative, expressed	12.6913
osa-miR160f-3p	LOC_Os08g03020	3.5	lectin-like receptor kinase 1, putative, expressed	12.6913
osa-miR160f-3p	LOC_Os09g20880	4	serine/threonine-protein kinase, putative, expressed	12.6913
osa-miR160f-3p	LOC_Os02g44080	4	aquaporin protein, putative, expressed	12.6913
osa-miR160f-3p	LOC_Os03g36560	4	peroxidase precursor, putative, expressed	12.6913
osa-miR160f-3p	LOC_Os04g39670	4	expressed protein	12.6913
osa-miR160f-3p	LOC_Os02g36140	4	terpene synthase, putative, expressed	12.6913
osa-miR160e-5p	LOC_Os09g20480	4	transporter, putative, expressed	4.5863
osa-miR160e-5p	LOC_Os05g31280	4	GASR5 - Gibberellin-regulated GASA/GAST/Snakin family protein precursor, expressed	4.5863
osa-miR160e-5p	LOC_Os01g11730	4	GDSL-like lipase/acylhydrolase, putative, expressed	4.5863
osa-miR164a	LOC_Os04g38720	1.5	no apical meristem protein, putative, expressed	-2.52017
osa-miR164a	LOC_Os12g37510	3.5	UDP-glucoronosyl and UDP-glucosyl transferase domain containing protein, expressed	-2.52017
osa-miR164a	LOC_Os05g32544	3.5	glycosyltransferase, putative, expressed	-2.52017
osa-miR164a	LOC_Os03g28980	4	WD40-like Beta Propeller Repeat family protein, expressed	-2.52017
osa-miR164a	LOC_Os05g51240	4	hydrolase, alpha/beta fold family domain containing protein, expressed	-2.52017
osa-miR164a	LOC_Os01g62490	4	laccase precursor protein, putative, expressed	-2.52017
osa-miR164a	LOC_Os12g37060	4	expressed protein	-2.52017
osa-miR164d	LOC_Os04g38720	1.5	no apical meristem protein, putative, expressed	-3.42454
osa-miR164d	LOC_Os12g37510	3.5	UDP-glucoronosyl and UDP-glucosyl transferase domain containing protein, expressed	-3.42454
osa-miR164d	LOC_Os05g32544	3.5	glycosyltransferase, putative, expressed	-3.42454
osa-miR164d	LOC_Os03g28980	4	WD40-like Beta Propeller Repeat family protein, expressed	-3.42454
osa-miR164d	LOC_Os05g51240	4	hydrolase, alpha/beta fold family domain containing protein, expressed	-3.42454
osa-miR164d	LOC_Os01g62490	4	laccase precursor protein, putative, expressed	-3.42454
osa-miR164d	LOC_Os12g37060	4	expressed protein	-3.42454
osa-miR164c	LOC_Os04g38720	2	no apical meristem protein, putative, expressed	8.56075
osa-miR164c	LOC_Os10g07480	3.5	plant protein of unknown function DUF869 domain containing protein, expressed	8.56075
osa-miR164c	LOC_Os05g32544	3.5	glycosyltransferase, putative, expressed	8.56075
osa-miR164c	LOC_Os09g37610	3.5	MATE efflux protein, putative, expressed	8.56075
osa-miR164c	LOC_Os10g36960	4	transposon protein, putative, unclassified, expressed	8.56075
osa-miR164c	LOC_Os12g37510	4	UDP-glucoronosyl and UDP-glucosyl transferase domain containing protein, expressed	8.56075
osa-miR164c	LOC_Os12g37060	4	expressed protein	8.56075
osa-miR166d-5p	LOC_Os07g39190	3	expressed protein	3.7755
osa-miR166d-5p	LOC_Os01g74600	4	vegetative storage protein, putative, expressed	3.7755
osa-miR166d-5p	LOC_Os03g03610	4	1,3-beta-glucan synthase component domain containing protein, expressed	3.7755
osa-miR166d-5p	LOC_Os08g45210	4	Mpv17 / PMP22 family domain containing protein, expressed	3.7755
osa-miR166d-5p	LOC_Os05g47780	4	E3 ubiquitin ligase, putative, expressed	3.7755
osa-miR167d-5p	LOC_Os06g03830	2.5	retinol dehydrogenase, putative, expressed	2.31687
osa-miR167d-5p	LOC_Os09g37890	3.5	serine/threonine-protein kinase receptor precursor, putative, expressed	2.31687
osa-miR167d-5p	LOC_Os08g37874	4	2-nitropropane dioxygenase family, putative, expressed	2.31687
osa-miR167d-5p	LOC_Os01g61110	4	ulp1 protease family, C-terminal catalytic domain containing protein, expressed	2.31687
osa-miR167d-3p	LOC_Os09g36110	3.5	OsSub59 - Putative Subtilisin homologue, expressed	4.20038
osa-miR167d-3p	LOC_Os08g01510	4	cytochrome P450, putative, expressed	4.20038
osa-miR167d-3p	LOC_Os11g06910	4	myosin heavy chain-related, putative, expressed	4.20038
osa-miR167d-3p	LOC_Os04g52450	4	aminotransferase, putative, expressed	4.20038
osa-miR168a-5p	LOC_Os06g39050	3.5	syntaxin, putative, expressed	-2.97004
osa-miR168a-5p	LOC_Os06g51310	4	PAZ domain containing protein, putative, expressed	-2.97004
osa-miR168a-5p	LOC_Os01g66610	4	serine/threonine-protein kinase receptor precursor, putative, expressed	-2.97004
osa-miR168a-5p	LOC_Os11g05410	4	Ser/Thr protein phosphatase family protein, putative, expressed	-2.97004
osa-miR168a-5p	LOC_Os07g13800	4	cytokinin-N-glucosyltransferase, putative, expressed	-2.97004
osa-miR168a-5p	LOC_Os06g43220	4	AP2 domain containing protein, expressed	-2.97004
osa-miR168a-3p	LOC_Os03g13520	4	endonuclease/exonuclease/phosphatase family domain containing protein, expressed	-2.14636
osa-miR168a-3p	LOC_Os06g25010	4	glycosyl hydrolase, putative, expressed	-2.14636
osa-miR168a-3p	LOC_Os10g41060	4	expressed protein	-2.14636
osa-miR168a-3p	LOC_Os01g34970	4	MDR-like ABC transporter, putative, expressed	-2.14636
osa-miR168a-3p	LOC_Os02g52000	4	phosphate-induced protein 1 conserved region domain containing protein, expressed	-2.14636
osa-miR168a-3p	LOC_Os02g40840	4	alcohol oxidase, putative, expressed	-2.14636
osa-miR169f.1	LOC_Os06g08720	4	OsSCP32 - Putative Serine Carboxypeptidase homologue, expressed	-2.82547
osa-miR169h	LOC_Os06g08720	4	OsSCP32 - Putative Serine Carboxypeptidase homologue, expressed	-3.0633
osa-miR169r-3p	LOC_Os07g46700	3.5	zinc finger, RING-type, putative, expressed	-2.40357
osa-miR169r-3p	LOC_Os06g15330	4	CCT/B-box zinc finger protein, putative, expressed	-2.40357
osa-miR169r-3p	LOC_Os06g06360	4	WRKY113, expressed	-2.40357
osa-miR169r-3p	LOC_Os06g36270	4	receptor-like protein kinase 5 precursor, putative, expressed	-2.40357
osa-miR169r-3p	LOC_Os11g07600	4	ABC-2 type transporter domain containing protein, expressed	-2.40357
osa-miR169r-3p	LOC_Os05g28780	4	GCRP10 - Glycine and cysteine rich family protein precursor, expressed	-2.40357
osa-miR169p	LOC_Os02g44530	4	expressed protein	-3.22456
osa-miR169p	LOC_Os01g54210	4	GATA zinc finger domain containing protein, expressed	-3.22456
osa-miR169p	LOC_Os03g43810	4	helix-loop-helix DNA-binding domain containing protein, expressed	-3.22456
osa-miR169p	LOC_Os04g38720	4	no apical meristem protein, putative, expressed	-3.22456
osa-miR169n	LOC_Os06g37300	3	cytochrome P450, putative, expressed	-3.24271
osa-miR169n	LOC_Os05g48270	4	auxin-responsive protein, putative, expressed	-3.24271
osa-miR169n	LOC_Os05g48200	4	glutamate synthase, chloroplast precursor, putative, expressed	-3.24271
osa-miR171b	LOC_Os06g01620	0.5	scarecrow, putative, expressed	-2.81041
osa-miR171b	LOC_Os04g49060	3	H-BTB3 - Bric-a-Brac, Tramtrack, Broad Complex BTB domain with H family conserved sequence, expressed	-2.81041
osa-miR171b	LOC_Os12g36680	3.5	expressed protein	-2.81041
osa-miR171h	LOC_Os06g01620	4	scarecrow, putative, expressed	5.48431
osa-miR171h	LOC_Os09g17630	4	receptor-like protein kinase 2, putative, expressed	5.48431
osa-miR319a-3p.2-3p	LOC_Os03g57190	1.5	TCP family transcription factor, putative, expressed	-2.90169
osa-miR319a-3p	LOC_Os03g27120	1.5	ICE-like protease p20 domain containing protein, putative, expressed	2.78912
osa-miR319a-3p	LOC_Os03g15410	3.5	expressed protein	2.78912
osa-miR319a-3p	LOC_Os05g51570	3.5	vacuolar-processing enzyme precursor, putative, expressed	2.78912
osa-miR319a-3p	LOC_Os08g44750	4	auxin-induced protein 5NG4, putative, expressed	2.78912
osa-miR319a-3p	LOC_Os09g26380	4	aminotransferase, classes I and II, domain containing protein, expressed	2.78912
osa-miR319a-3p	LOC_Os01g43350	4	protein kinase family protein, putative, expressed	2.78912
osa-miR390-5p	LOC_Os04g29960	3	OsWAK43 - OsWAK receptor-like protein kinase, expressed	-2.23649
osa-miR390-5p	LOC_Os07g37130	3	FUR1, putative, expressed	-2.23649
osa-miR390-5p	LOC_Os06g39120	3.5	expressed protein	-2.23649
osa-miR390-5p	LOC_Os04g52770	3.5	helix-loop-helix DNA-binding domain containing protein, expressed	-2.23649
osa-miR390-5p	LOC_Os03g05140	4	receptor-like protein kinase 2 precursor, putative, expressed	-2.23649
osa-miR390-5p	LOC_Os10g33140	4	hcrVf2 protein, putative, expressed	-2.23649
osa-miR390-5p	LOC_Os05g47780	4	E3 ubiquitin ligase, putative, expressed	-2.23649
osa-miR390-5p	LOC_Os04g56710	4	GTP cyclohydrolase I 1, putative, expressed	-2.23649
osa-miR393a	LOC_Os03g04560	3.5	expressed protein	2.29611
osa-miR393a	LOC_Os01g36790	3.5	TKL_IRAK_DUF26-lf	2.29611
osa-miR393a	LOC_Os01g59840	4	Os1bglu3 - beta-glucosidase homologue, similar to G	2.29611
osa-miR396e-5p	LOC_Os12g08670	4	C2 domain containing protein, expressed	2.9471
osa-miR396e-5p	LOC_Os08g04210	4	cysteine-rich repeat secretory protein 55 precursor, putative, expressed	2.9471
osa-miR396e-5p	LOC_Os06g03980	4	expressed protein	2.9471
osa-miR396e-5p	LOC_Os08g16480	4	ATPase, AFG1 family domain containing protein, expressed	2.9471
osa-miR396e-5p	LOC_Os01g72130	4	glutathione S-transferase, putative, expressed	2.9471
osa-miR396e-5p	LOC_Os12g10340	4	NBS-LRR type resistance protein, putative, expressed	2.9471
osa-miR396e-5p	LOC_Os03g42810	4	endonuclease/exonuclease/phosphatase family domain containing protein, expressed	2.9471
osa-miR396a-5p	LOC_Os08g37370	3.5	mitochondrial carrier protein, putative, expressed	9.87715
osa-miR396a-5p	LOC_Os04g30450	3.5	DUF803 domain containing, putative, expressed	9.87715
osa-miR396a-5p	LOC_Os02g48080	3.5	cysteine-rich receptor-like protein kinase 7 precursor, putative, expressed	9.87715
osa-miR396a-5p	LOC_Os03g08754	4	OsMADS47 - MADS-box family gene with MIKCc type-box, expressed	9.87715
osa-miR396a-5p	LOC_Os12g10340	4	NBS-LRR type resistance protein, putative, expressed	9.87715
osa-miR396a-5p	LOC_Os01g36790	4	TKL_IRAK_DUF26-lf	9.87715
osa-miR396a-5p	LOC_Os07g08210	4	cytidylyltransferase domain containing protein, expressed	9.87715
osa-miR396a-3p	LOC_Os08g45210	3	Mpv17 / PMP22 family domain containing protein, expressed	8.00216
osa-miR397a	LOC_Os01g62490	0.5	laccase precursor protein, putative, expressed	-2.73616
osa-miR397a	LOC_Os08g35210	2.5	ferric reductase, putative, expressed	-2.73616
osa-miR397a	LOC_Os01g29330	3	expressed protein	-2.73616
osa-miR397a	LOC_Os01g62480	3.5	laccase precursor protein, putative, expressed	-2.73616
osa-miR397a	LOC_Os02g45760	3.5	chitin-inducible gibberellin-responsive protein 2, putative, expressed	-2.73616
osa-miR397a	LOC_Os01g15810	3.5	peroxidase precursor, putative, expressed	-2.73616
osa-miR397a	LOC_Os11g36090	3.5	receptor kinase, putative, expressed	-2.73616
osa-miR397a	LOC_Os02g38920	4	glyceraldehyde-3-phosphate dehydrogenase, putative, expressed	-2.73616
osa-miR397a	LOC_Os06g49060	4	ternary complex factor MIP1, putative, expressed	-2.73616
osa-miR398b	LOC_Os09g21260	4	cytochrome P450 domain containing protein, expressed	-6.05068
osa-miR398b	LOC_Os01g05810	4	gamma-glutamyltranspeptidase 1 precursor, putative, expressed	-6.05068
osa-miR398b	LOC_Os01g05820	4	gamma-glutamyltranspeptidase 1 precursor, putative, expressed	-6.05068
osa-miR398b	LOC_Os01g65550	4	RNA recognition motif containing protein, putative, expressed	-6.05068
osa-miR528-5p	LOC_Os02g52910	3	zinc finger protein, putative, expressed	-2.33565
osa-miR528-5p	LOC_Os05g25040	4	expressed protein	-2.33565
osa-miR528-5p	LOC_Os04g56170	4	OsSPL8 - SBP-box gene family member, expressed	-2.33565
osa-miR528-5p	LOC_Os04g43580	4	DUF640 domain containing protein, putative, expressed	-2.33565
osa-miR528-5p	LOC_Os01g59200	4	DUF617 domain containing protein, expressed	-2.33565
osa-miR528-3p	LOC_Os01g69050	3	lysine ketoglutarate reductase trans-splicing related 1, putative, expressed	-19.2528
osa-miR528-3p	LOC_Os06g20790	3.5	SAM dependent carboxyl methyltransferase, putative, expressed	-19.2528
osa-miR528-3p	LOC_Os06g49000	3.5	expressed protein	-19.2528
osa-miR528-3p	LOC_Os01g03730	3.5	nuclease PA3, putative, expressed	-19.2528
osa-miR528-3p	LOC_Os06g11490	3.5	plastocyanin-like domain containing protein, putative, expressed	-19.2528
osa-miR528-3p	LOC_Os10g38340	3.5	glutathione S-transferase GSTU6, putative, expressed	-19.2528
osa-miR528-3p	LOC_Os12g13300	4	expressed protein	-19.2528
osa-miR528-3p	LOC_Os09g28840	4	OsSCP43 - Putative Serine Carboxypeptidase homologue, expressed	-19.2528
osa-miR528-3p	LOC_Os06g37450	4	GATA zinc finger domain containing protein, expressed	-19.2528
osa-miR529a	LOC_Os12g09250	4	bZIP transcription factor domain containing protein, expressed	-5.06113
osa-miR529a	LOC_Os02g40530	4	MYB family transcription factor, putative, expressed	-5.06113
osa-miR529a	LOC_Os03g46640	4	deoxyuridine 5-triphosphate nucleotidohydrolase, putative, expressed	-5.06113
osa-miR529a	LOC_Os10g03620	4	OsFBX344 - F-box domain containing protein, expressed	-5.06113
osa-miR529b	LOC_Os01g69830	1.5	OsSPL2 - SBP-box gene family member, expressed	-2.30725
osa-miR529b	LOC_Os03g03610	3.5	1,3-beta-glucan synthase component domain containing protein, expressed	-2.30725
osa-miR529b	LOC_Os07g38370	4	expressed protein	-2.30725
osa-miR529b	LOC_Os01g02290	4	Ser/Thr receptor-like kinase, putative, expressed	-2.30725
osa-miR529b	LOC_Os02g15870	4	molybdenum cofactor biosynthesis protein 1, putative, expressed	-2.30725
osa-miR529b	LOC_Os01g22954	4	serine carboxypeptidase, putative, expressed	-2.30725
osa-miR531a	LOC_Os09g36600	1	nodulin, putative, expressed	5.59491
osa-miR531a	LOC_Os04g31710	2.5	expressed protein	5.59491
osa-miR531a	LOC_Os12g35610	2.5	respiratory burst oxidase, putative, expressed	5.59491
osa-miR531a	LOC_Os04g55240	2.5	VQ domain containing protein, putative, expressed	5.59491
osa-miR531a	LOC_Os08g37660	2.5	plastocyanin-like domain containing protein, putative, expressed	5.59491
osa-miR531a	LOC_Os12g13300	3	expressed protein	5.59491
osa-miR531a	LOC_Os06g18670	3	anthocyanidin 3-O-glucosyltransferase, putative, expressed	5.59491
osa-miR531a	LOC_Os05g49940	3	expressed protein	5.59491
osa-miR531a	LOC_Os11g08380	3	1-aminocyclopropane-1-carboxylate oxidase, putative, expressed	5.59491
osa-miR531a	LOC_Os06g05930	3	expressed protein	5.59491
osa-miR531a	LOC_Os07g39530	3.5	BTBN16 - Bric-a-Brac, Tramtrack, Broad Complex BTB domain with non-phototropic hypocotyl 3 NPH3 domain, expressed	5.59491
osa-miR531a	LOC_Os02g04780	3.5	expressed protein	5.59491
osa-miR531a	LOC_Os07g48060	3.5	peroxidase precursor, putative, expressed	5.59491
osa-miR531a	LOC_Os05g10650	3.5	6-phosphofructokinase, putative, expressed	5.59491
osa-miR531a	LOC_Os03g23960	3.5	IQ calmodulin-binding motif family protein, putative, expressed	5.59491
osa-miR531a	LOC_Os11g36340	3.5	lymphoid organ expressed yellow head virus receptor protein, putative, expressed	5.59491
osa-miR531a	LOC_Os07g19444	3.5	regulatory protein, putative, expressed	5.59491
osa-miR531a	LOC_Os06g29470	3.5	peroxidase precursor, putative, expressed	5.59491
osa-miR531a	LOC_Os01g52690	4	retrotransposon protein, putative, unclassified, expressed	5.59491
osa-miR531a	LOC_Os11g31090	4	transferase family protein, putative, expressed	5.59491
osa-miR531a	LOC_Os10g38800	4	leucine-rich repeat transmembrane protein kinase, putative, expressed	5.59491
osa-miR531a	LOC_Os10g01134	4	OsSCP46 - Putative Serine Carboxypeptidase homologue, expressed	5.59491
osa-miR531a	LOC_Os05g25560	4	glycosyl hydrolase family 10 protein, putative, expressed	5.59491
osa-miR531a	LOC_Os03g17250	4	ankyrin repeat-containing protein, putative, expressed	5.59491
osa-miR531a	LOC_Os10g36960	4	transposon protein, putative, unclassified, expressed	5.59491
osa-miR531a	LOC_Os05g38530	4	DnaK family protein, putative, expressed	5.59491
osa-miR531a	LOC_Os10g39840	4	glycosyl hydrolases family 16, putative, expressed	5.59491
osa-miR531a	LOC_Os12g36210	4	inhibitor I family protein, putative, expressed	5.59491
osa-miR531a	LOC_Os08g37690	4	expressed protein	5.59491
osa-miR531a	LOC_Os01g62630	4	aspartic proteinase nepenthesin precursor, putative, expressed	5.59491
osa-miR531a	LOC_Os10g32980	4	CESA7 - cellulose synthase, expressed	5.59491
osa-miR531a	LOC_Os09g25490	4	CESA9 - cellulose synthase, expressed	5.59491
osa-miR531a	LOC_Os04g56110	4	protein kinase, putative, expressed	5.59491
osa-miR531a	LOC_Os05g50750	4	AAA family ATPase, putative, expressed	5.59491
osa-miR531a	LOC_Os01g65690	4	4,5-DOPA dioxygenase extradiol, putative, expressed	5.59491
osa-miR531a	LOC_Os08g39370	4	citrate transporter, putative, expressed	5.59491
osa-miR531a	LOC_Os09g34214	4	UDP-glucoronosyl and UDP-glucosyl transferase domain containing protein, expressed	5.59491
osa-miR531a	LOC_Os03g27120	4	ICE-like protease p20 domain containing protein, putative, expressed	5.59491
osa-miR531a	LOC_Os01g16100	4	translin, putative, expressed	5.59491
osa-miR531a	LOC_Os08g43440	4	cytochrome P450, putative, expressed	5.59491
osa-miR531a	LOC_Os02g48900	4	aspartic proteinase nepenthesin-1 precursor, putative, expressed	5.59491
osa-miR531a	LOC_Os04g45370	4	OsSAUR19 - Auxin-responsive SAUR gene family member, expressed	5.59491
osa-miR531a	LOC_Os04g14690	4	flavin-containing monooxygenase family protein, putative, expressed	5.59491
osa-miR531a	LOC_Os02g57760	4	O-methyltransferase, putative, expressed	5.59491
osa-miR535-3p	LOC_Os03g57690	3.5	aldehyde oxidase, putative, expressed	-2.14198
osa-miR535-3p	LOC_Os03g37490	4	MATE efflux family protein, putative, expressed	-2.14198
osa-miR535-3p	LOC_Os05g42250	4	cyclic nucleotide-gated ion channel 2, putative, expressed	-2.14198
osa-miR535-3p	LOC_Os06g27910	4	oleosin, putative, expressed	-2.14198
osa-miR535-3p	LOC_Os03g56430	4	expressed protein	-2.14198
osa-miR5510	LOC_Os03g48540	4	expressed protein	3.33013

## Sheet: Targets of DE novel miRNAs
Compuationally predicted targets of differentially expressed novel miRNAs in CS
miRNA_Acc.	Target_Acc	Expectation	Target description		miRNA expression in CS (Average Day2 FC)
miRNA_16	LOC_Os03g48300	4	histidine acid phosphatase, putative, expressed		34.0009
miRNA_16	LOC_Os01g10140	4	RNA-dependent RNA polymerase, putative, expressed		34.0009
miRNA_16	LOC_Os04g49748	4	purine permease, putative, expressed		34.0009
miRNA_16	LOC_Os04g40874	4	glucose-6-phosphate 1-dehydrogenase, cytoplasmic isoform, putative, expressed		34.0009
miRNA_16	LOC_Os02g04540	4	retrotransposon protein, putative, unclassified, expressed		34.0009
miRNA_18	LOC_Os03g47010	3.5	glycosyl hydrolase family 10 protein, putative, expressed		-4.80243
miRNA_18	LOC_Os09g25770	4	auxin-induced protein 5NG4, putative, expressed		-4.80243
miRNA_18	LOC_Os07g40000	4	DUF260 domain containing protein, putative, expressed		-4.80243
miRNA_18	LOC_Os05g50770	4	C4-dicarboxylate transporter/malic acid transport protein, expressed		-4.80243
miRNA_18	LOC_Os10g38470	4	glutathione S-transferase, putative, expressed		-4.80243
miRNA_22	LOC_Os06g12290	4	glutathione S-transferase GSTU6, putative, expressed		-4.50019
miRNA_22	LOC_Os10g37660	4	trehalase precursor, putative, expressed		-4.50019
miRNA_23	LOC_Os01g71740	4	amino acid permease family protein, putative, expressed		2.49176
miRNA_24	LOC_Os08g10550	3.5	potassium transporter, putative, expressed		4.97669
miRNA_24	LOC_Os09g31514	3.5	dihydroflavonol-4-reductase, putative, expressed		4.97669
miRNA_24	LOC_Os04g47360	4	OsPOP9 - Putative Prolyl Oligopeptidase homologue, expressed		4.97669
miRNA_25	LOC_Os06g49420	3	retrotransposon protein, putative, unclassified, expressed		-9.56767
miRNA_25	LOC_Os07g12900	3.5	cadmium/zinc-transporting ATPase, putative, expressed		-9.56767
miRNA_25	LOC_Os02g48200	4	lectin-like protein kinase, putative, expressed		-9.56767
miRNA_26	LOC_Os01g65310	4	DUF803 domain containing, putative, expressed		25.3577
miRNA_26	LOC_Os01g22954	4	serine carboxypeptidase, putative, expressed		25.3577
miRNA_27	LOC_Os04g57430	3.5	uncharacterized protein At4g06744 precursor, putative, expressed		3.50553
miRNA_27	LOC_Os10g30944	4	expressed protein		3.50553
miRNA_27	LOC_Os01g13280	4	ubiquitin conjugating enzyme protein, putative, expressed		3.50553
miRNA_27	LOC_Os02g58260	4	metallo-beta-lactamase family protein, putative, expressed		3.50553
miRNA_27	LOC_Os05g07680	4	KIP1, putative, expressed		3.50553
miRNA_27	LOC_Os11g06910	4	myosin heavy chain-related, putative, expressed		3.50553
miRNA_28	LOC_Os01g50616	3.5	phosphatidylinositol transfer, putative, expressed		-2.32729
miRNA_28	LOC_Os11g37700	4	pleiotropic drug resistance protein, putative, expressed		-2.32729
miRNA_28	LOC_Os11g06140	4	serine/threonine-protein kinase WNK4, putative, expressed		-2.32729
miRNA_32	LOC_Os08g28230	3.5	IscA-like iron-sulfur assembly protein, mitochondrial precursor, putative, expressed		2.55253
miRNA_32	LOC_Os05g48260	4	wax synthase, putative, expressed		2.55253
miRNA_32	LOC_Os12g44110	4	ligA, putative, expressed		2.55253
miRNA_32	LOC_Os01g62500	4	OsFtsH3 FtsH protease, homologue of AtFtsH3/10, expressed		2.55253
miRNA_32	LOC_Os02g05930	4	phytosulfokine receptor precursor, putative, expressed		2.55253
miRNA_35	LOC_Os03g49630	4	expressed protein		-2.19796
miRNA_35	LOC_Os10g07480	4	plant protein of unknown function DUF869 domain containing protein, expressed		-2.19796
miRNA_35	LOC_Os05g07300	4	serine/threonine-protein kinase receptor precursor, putative, expressed		-2.19796
miRNA_39	LOC_Os02g36890	3.5	MYB family transcription factor, putative, expressed		2.27167
miRNA_39	LOC_Os06g10650	4	tyrosine phosphatase family protein, putative, expressed		2.27167
miRNA_41	LOC_Os01g69830	1.5	OsSPL2 - SBP-box gene family member, expressed		-2.12553
miRNA_41	LOC_Os12g30030	3.5	IscA-like iron-sulfur assembly protein, mitochondrial precursor, putative, expressed		-2.12553
miRNA_41	LOC_Os01g22954	4	serine carboxypeptidase, putative, expressed		-2.12553
miRNA_41	LOC_Os11g01480	4	MYB family transcription factor, putative, expressed		-2.12553
miRNA_41	LOC_Os01g66250	4	S-locus-like receptor protein kinase, putative, expressed		-2.12553
miRNA_45	LOC_Os08g03400	3	expressed protein		-3.72769
miRNA_45	LOC_Os01g68720	3.5	keratin, type I cytoskeletal 9, putative, expressed		-3.72769
miRNA_45	LOC_Os04g49440	3.5	RNA recognition motif containing protein, putative, expressed		-3.72769
miRNA_45	LOC_Os06g01660	3.5	integral membrane protein DUF6 domain containing protein, expressed		-3.72769
miRNA_45	LOC_Os09g16330	4	pleiotropic drug resistance protein, putative, expressed		-3.72769
miRNA_45	LOC_Os07g48170	4	nucleotidyltransferase, putative, expressed		-3.72769
miRNA_45	LOC_Os01g61510	4	ammonium transporter protein, putative, expressed		-3.72769
miRNA_45	LOC_Os08g38160	4	cytokinin-O-glucosyltransferase, putative, expressed		-3.72769
miRNA_45	LOC_Os05g28010	4	TATA-binding protein-associated factor TAFII55 family protein, putative, expressed		-3.72769
miRNA_45	LOC_Os05g07010	4	myb-like DNA-binding domain containing protein, expressed		-3.72769
miRNA_45	LOC_Os03g50970	4	retrotransposon protein, putative, Ty1-copia subclass, expressed		-3.72769
miRNA_45	LOC_Os01g39330	4	helix-loop-helix DNA-binding domain containing protein, expressed		-3.72769
miRNA_49	LOC_Os03g29190	2.5	PDI, putative, expressed		-3.82294
miRNA_49	LOC_Os07g41200	3.5	expressed protein		-3.82294
miRNA_49	LOC_Os05g32720	4	early-responsive to dehydration protein-related, putative, expressed		-3.82294
miRNA_49	LOC_Os02g27500	4	Leucine Rich Repeat family protein, expressed		-3.82294
miRNA_52	LOC_Os01g15770	4	transmembrane protein 136, putative, expressed		-5.11668
miRNA_52	LOC_Os06g09870	4	retrotransposon protein, putative, unclassified, expressed		-5.11668
miRNA_52	LOC_Os10g31420	4	retrotransposon protein, putative, unclassified, expressed		-5.11668
miRNA_52	LOC_Os03g57780	4	protein kinase, putative, expressed		-5.11668
miRNA_52	LOC_Os03g63770	4	RCD1, putative, expressed		-5.11668
miRNA_52	LOC_Os01g72000	4	armadillo repeat-containing protein, putative, expressed		-5.11668
miRNA_53	LOC_Os02g10990	4	FAD binding domain of DNA photolyase domain containing protein, expressed		-2.3699
miRNA_53	LOC_Os08g21700	4	DCL, chloroplast precursor, putative, expressed		-2.3699
miRNA_75	LOC_Os05g47780	2.5	E3 ubiquitin ligase, putative, expressed		-20.6412
miRNA_75	LOC_Os07g23740	3	sterol 3-beta-glucosyltransferase, putative, expressed		-20.6412
miRNA_75	LOC_Os07g24940	3.5	transposon protein, putative, CACTA, En/Spm sub-class, expressed		-20.6412
miRNA_75	LOC_Os01g74600	3.5	vegetative storage protein, putative, expressed		-20.6412
miRNA_75	LOC_Os07g35310	3.5	TKL_IRAK_DUF26-lc		-20.6412
miRNA_75	LOC_Os01g47190	3.5	phosphoglycerate mutase, putative, expressed		-20.6412
miRNA_75	LOC_Os12g14330	4	disease resistance protein RPM1, putative, expressed		-20.6412
miRNA_75	LOC_Os01g71710	4	amino acid permease family protein, putative, expressed		-20.6412
miRNA_75	LOC_Os01g71740	4	amino acid permease family protein, putative, expressed		-20.6412
miRNA_75	LOC_Os01g71700	4	amino acid permease family protein, putative, expressed		-20.6412
miRNA_75	LOC_Os01g73005	4	expressed protein		-20.6412
miRNA_75	LOC_Os12g36100	4	kinesin-4, putative, expressed		-20.6412
miRNA_75	LOC_Os03g03610	4	1,3-beta-glucan synthase component domain containing protein, expressed		-20.6412
miRNA_79	LOC_Os01g44430	3.5	retrotransposon protein, putative, unclassified, expressed		13.156
miRNA_79	LOC_Os07g23740	4	sterol 3-beta-glucosyltransferase, putative, expressed		13.156
miRNA_82	LOC_Os05g33710	3.5	WD domain, G-beta repeat domain containing protein, expressed		13.3485
miRNA_82	LOC_Os01g55890	4	amino acid kinase, putative, expressed		13.3485

## Sheet: GO Analysis of Prediced Targets
GO analysis of differentially expressed known and novel miRNA targets
Total No. of targets	301
Transcripts without GO	83
Biological process	Cellular component	Molecular function
145	54	207
BP_term	No. of transcripts		CC_term	No. of transcripts		MF_term	No. of transcripts
protein phosphorylation	28		membrane	22		ATP binding	38
oxidation-reduction process	20		integral to membrane	7		transferase activity, transferring hexosyl groups	30
regulation of transcription, DNA-dependent	15		apoplast	4		protein kinase activity	27
proteolysis	13		1, 3-beta-D-glucan synthase complex	2		protein binding	22
transmembrane transport	10		cytoplasm	2		oxidoreductase activity, acting on the CH-OH group of donors, quinone or similar compound as acceptor	19
metabolic process	10		integral component of membrane	2		catalytic activity	18
carbohydrate metabolic process	8		nucleus	2		oxidoreductase activity	17
glucose metabolic process	5		6-phosphofructokinase complex	1		DNA binding	10
recognition of pollen	4		cell wall	1		hydrolase activity, acting on acid anhydrides, in phosphorus-containing anhydrides	10
defense response	4		intrinsic to endoplasmic reticulum membrane	1		nucleotide binding	10
response to oxidative stress	4		molybdopterin synthase complex	1		heme binding	9
transport	3		transcription factor TFIID complex	1		protein tyrosine kinase activity	9
amino acid transmembrane transport	3					zinc ion binding	9
glutamate biosynthetic process	3					electron carrier activity	8
lignin catabolic process	3					flavin adenine dinucleotide binding	8
pyrimidine nucleotide biosynthetic process	3					iron ion binding	8
1,3-beta-D-glucan biosynthetic process	2					iron-sulfur cluster binding	8
biosynthetic process	2					NADP binding	7
cell redox homeostasis	2					sequence-specific DNA binding	7
cellulose biosynthetic process	2					nucleoside-triphosphatase activity	6
dUTP metabolic process	2					peroxidase activity	6
iron-sulfur cluster assembly	2					sequence-specific DNA binding transcription factor activity	6
sodium ion transport	2					sugar binding	6
transmembrane transport	2					binding	5
1-aminocyclopropane-1-carboxylate biosynthetic process	1					metal ion binding	5
cation transport	1					protein binding	5
cellular glucan metabolic process	1					ADP binding	4
lipid glycosylation	1					ATPase activity	4
metal ion transport	1					cation binding	4
negative regulation of catalytic activity	1					copper ion binding	4
nitrogen compound metabolic process	1					glucose-6-phosphate dehydrogenase activity	4
positive regulation of transcription by RNA polymerase II	1					transporter activity	4
protein catabolic process	1					amino acid transmembrane transporter activity	3
vesicle-mediated transport	1					aspartic-type endopeptidase activity	3
amine metabolic process	1					ATPase activity	3
ammonium transmembrane transport	1					calcium ion binding	3
ATP biosynthetic process	1					CTP synthase activity	3
cellular amino acid biosynthetic process	1					laccase activity	3
cellular aromatic compound metabolic process	1					protein dimerization activity	3
cellular metabolic process	1					pyridoxal phosphate binding	3
DNA catabolic process	1					1,3-beta-D-glucan synthase activity	2
DNA repair	1					4 iron, 4 sulfur cluster binding	2
drug transmembrane transport	1					antioxidant activity	2
glycolysis	1					antiporter activity	2
intracellular protein transport	1					cellulose synthase	2
ion transport	1					cysteine-type endopeptidase activity	2
lipid metabolic process	1					DNA-binding transcription factor activity	2
microtubule-based movement	1					dUTP diphosphatase activity	2
Mo-molybdopterin cofactor biosynthetic process	1					flavin-containing monooxygenase activity	2
nucleoside transmembrane transport	1					hydrolase activity	2
oligopeptide transport	1					nitronate monooxygenase activity	2
phosphate-containing compound metabolic process	1					nucleic acid binding	2
potassium ion transmembrane transport	1					protein-disulfide reductase activity	2
response to light stimulus	1					quinone binding	2
response to wounding	1					serine-type exopeptidase activity	2
sulfate transport	1					serine-type peptidase activity	2
tetrahydrofolate biosynthetic process	1					hydrolase activity	2
transcription initiation from RNA polymerase II promoter	1					inositol or phosphatidylinositol phosphatase activity	2
trehalose metabolic process	1					1-aminocyclopropane-1-carboxylate synthase activity	1
						2 iron, 2 sulfur cluster binding	1
						6-phosphofructokinase activity	1
						alpha,alpha-trehalase activity	1
						ammonium transmembrane transporter activity	1
						chromatin binding	1
						coenzyme binding	1
						DNA photolyase activity	1
						drug transmembrane transporter activity	1
						endonuclease activity	1
						ferrous iron binding	1
						FMN binding	1
						glutamate synthase	1
						glutamate synthase activity	1
						GTP cyclohydrolase I activity	1
						identical protein binding	1
						inorganic diphosphatase activity	1
						ion channel activity	1
						long-chain-alcohol oxidase activity	1
						lyase activity	1
						magnesium ion binding	1
						metal ion transmembrane transporter activity	1
						metalloendopeptidase activity	1
						microtubule binding	1
						microtubule motor activity	1
						monooxygenase activity	1
						NAD binding	1
						nucleoside transmembrane transporter activity	1
						nucleotidyltransferase activity	1
						potassium ion transmembrane transporter activity	1
						RNA polymerase II regulatory region sequence-specific DNA binding	1
						secondary active sulfate transmembrane transporter activity	1
						serine-type carboxypeptidase activity	1
						serine-type endopeptidase activity	1
						SNAP receptor activity	1
						sulfate transmembrane transporter activity	1
						terpene synthase activity	1
						xenobiotic transmembrane transporter activity	1
						xyloglucan	1
						acid phosphatase activity	1
						acid-amino acid ligase activity	1
						ADP binding	1
						binding	1
						gamma-glutamyltransferase activity	1
						nucleotide binding	1
						protein tyrosine phosphatase activity	1
