# Supplementary material for: Integrated transcriptomics and miRNAomics provide insights into the complex multi-tiered regulatory networks associated with coleoptile senescence in rice
Source: Front Plant Sci. 2022 Oct 12;13:985402. doi: 10.3389/fpls.2022.985402 (PMC9597502; doi:10.3389/fpls.2022.985402)
Supplement: Supplementary file 11 [file Table_10.xlsx]

## Sheet: Putative targets of conserved m
Putative targets of known miRNAs which show inverse expression pattern in transcriptome data of coleoptile senescence in rice.
miRBase ID	Target_Acc	Target description	Expectation	miRNA_aligned_fragment	miRNA FC	target FC
osa-miR156j-3p	LOC_Os01g46570	CTP synthase, putative, expressed	4	GCUCGCUCCUCUUUCUGUCAGC	-2.01931	3.5269
osa-miR156j-3p	LOC_Os05g38530	DnaK family protein, putative, expressed	4	GCUCGCUCCUCUUUCUGUCAGC	-2.01931	3.31548
osa-miR156j-3p	LOC_Os08g03400	expressed protein	4	GCUCGCUCCUCUUUCUGUCAGC	-2.01931	2.90458
osa-miR156j-3p	LOC_Os01g39330	helix-loop-helix DNA-binding domain containing protein, expressed	4	GCUCGCUCCUCUUUCUGUCAGC	-2.01931	3.27529
osa-miR156j-3p	LOC_Os01g09470	IQ calmodulin-binding motif family protein, expressed	4	GCUCGCUCCUCUUUCUGUCAGC	-2.01931	3.29066
osa-miR156j-3p	LOC_Os01g68720	keratin, type I cytoskeletal 9, putative, expressed	4	GCUCGCUCCUCUUUCUGUCAGC	-2.01931	5.47686
osa-miR156j-3p	LOC_Os06g05160	sulfate transporter, putative, expressed	4	GCUCGCUCCUCUUUCUGUCAGC	-2.01931	2.02056
osa-miR156j-3p	LOC_Os10g23820	transferase family protein, putative, expressed	3.5	GCUCGCUCCUCUUUCUGUCAGC	-2.01931	2.54354
osa-miR156j-3p	LOC_Os01g18584	WRKY9, expressed	3.5	GCUCGCUCCUCUUUCUGUCAGC	-2.01931	2.25631
osa-miR159f	LOC_Os05g45170	glucosyl transferase, putative, expressed	4	CUUGGAUUGAAGGGAGCUCUA	-3.83591	2.91312
osa-miR159f	LOC_Os11g36160	receptor-like protein kinase 2 precursor, putative, expressed	3	CUUGGAUUGAAGGGAGCUCUA	-3.83591	2.05076
osa-miR159f	LOC_Os03g57190	TCP family transcription factor, putative, expressed	4	CUUGGAUUGAAGGGAGCUCUA	-3.83591	3.99033
osa-miR160f-3p	LOC_Os03g36560	peroxidase precursor, putative, expressed	4	GCAUUGAGGGAGUCAUGCAGG	12.6913	-2.48518
osa-miR160f-3p	LOC_Os08g02996	receptor-like kinase, putative, expressed	3	GCAUUGAGGGAGUCAUGCAGG	12.6913	-2.27914
osa-miR164a	LOC_Os12g37060	expressed protein	4	UGGAGAAGCAGGGCACGUGCA	-2.52017	5.58562
osa-miR164a	LOC_Os05g32544	glycosyltransferase, putative, expressed	3.5	UGGAGAAGCAGGGCACGUGCA	-2.52017	6.53558
osa-miR164a	LOC_Os05g51240	hydrolase, alpha/beta fold family domain containing protein, expressed	4	UGGAGAAGCAGGGCACGUGCA	-2.52017	3.07834
osa-miR164a	LOC_Os01g62490	laccase precursor protein, putative, expressed	4	UGGAGAAGCAGGGCACGUGCA	-2.52017	4.6616
osa-miR164a	LOC_Os04g38720	no apical meristem protein, putative, expressed	1.5	UGGAGAAGCAGGGCACGUGCA	-2.52017	2.21437
osa-miR164a	LOC_Os12g37510	UDP-glucoronosyl and UDP-glucosyl transferase domain containing protein, expressed	3.5	UGGAGAAGCAGGGCACGUGCA	-2.52017	6.53558
osa-miR164a	LOC_Os03g28980	WD40-like Beta Propeller Repeat family protein, expressed	4	UGGAGAAGCAGGGCACGUGCA	-2.52017	4.03406
osa-miR164d	LOC_Os12g37060	expressed protein	4	UGGAGAAGCAGGGCACGUGC	-3.42454	5.95073
osa-miR164d	LOC_Os05g32544	glycosyltransferase, putative, expressed	3.5	UGGAGAAGCAGGGCACGUGC	-3.42454	6.53558
osa-miR164d	LOC_Os05g51240	hydrolase, alpha/beta fold family domain containing protein, expressed	4	UGGAGAAGCAGGGCACGUGC	-3.42454	2.60754
osa-miR164d	LOC_Os01g62490	laccase precursor protein, putative, expressed	4	UGGAGAAGCAGGGCACGUGC	-3.42454	4.86209
osa-miR164d	LOC_Os04g38720	no apical meristem protein, putative, expressed	1.5	UGGAGAAGCAGGGCACGUGC	-3.42454	2.57144
osa-miR164d	LOC_Os12g37510	UDP-glucoronosyl and UDP-glucosyl transferase domain containing protein, expressed	3.5	UGGAGAAGCAGGGCACGUGC	-3.42454	6.53558
osa-miR164d	LOC_Os03g28980	WD40-like Beta Propeller Repeat family protein, expressed	4	UGGAGAAGCAGGGCACGUGC	-3.42454	2.06779
osa-miR166d-5p	LOC_Os05g47780	E3 ubiquitin ligase, putative, expressed	4	GGAAUGUUGUCUGGCUCGAGG	3.7755	-2.43031
osa-miR167d-5p	LOC_Os08g37874	2-nitropropane dioxygenase family, putative, expressed	4	UGAAGCUGCCAGCAUGAUCUGA	2.31687	-2.19067
osa-miR167d-5p	LOC_Os06g03830	retinol dehydrogenase, putative, expressed	2.5	UGAAGCUGCCAGCAUGAUCUGA	2.31687	-3.6602
osa-miR167d-5p	LOC_Os09g37890	serine/threonine-protein kinase receptor precursor, putative, expressed	3.5	UGAAGCUGCCAGCAUGAUCUGA	2.31687	-2.18786
osa-miR168a-3p	LOC_Os03g13520	endonuclease/exonuclease/phosphatase family domain containing protein, expressed	4	CCCGCCUUGCACCAAGUGAAU	-2.14636	2.08532
osa-miR168a-3p	LOC_Os06g25010	glycosyl hydrolase, putative, expressed	4	CCCGCCUUGCACCAAGUGAAU	-2.14636	3.37067
osa-miR168a-5p	LOC_Os06g43220	AP2 domain containing protein, expressed	4	UCGCUUGGUGCAGAUCGGGAC	-2.97004	4.86209
osa-miR168a-5p	LOC_Os11g05410	Ser/Thr protein phosphatase family protein, putative, expressed	4	UCGCUUGGUGCAGAUCGGGAC	-2.97004	2.06779
osa-miR168a-5p	LOC_Os01g66610	serine/threonine-protein kinase receptor precursor, putative, expressed	4	UCGCUUGGUGCAGA--UCGGGAC	-2.97004	5.95073
osa-miR168a-5p	LOC_Os06g39050	syntaxin, putative, expressed	3.5	UCGCUUGGUGCAGAUCGGGAC	-2.97004	2.08532
osa-miR169f.1	LOC_Os06g08720	OsSCP32 - Putative Serine Carboxypeptidase homologue, expressed	4	UAGCCAAGGAUGACUUGCCUA	-2.82547	5.04184
osa-miR169n	LOC_Os05g48270	auxin-responsive protein, putative, expressed	4	GGCAAGUUGUUCUUGGCUACA	-3.24271	2.72397
osa-miR169n	LOC_Os06g37300	cytochrome P450, putative, expressed	3	GGCAAGUUGUUCUUGGCUACA	-3.24271	2.05076
osa-miR169p	LOC_Os02g44530	expressed protein	4	GGCAAGUCUGUCCUUGGCUACA	-3.22456	10.5885
osa-miR169p	LOC_Os01g54210	GATA zinc finger domain containing protein, expressed	4	GGCAAGUCUGUCCUUGGCUACA	-3.22456	4.46185
osa-miR169p	LOC_Os03g43810	helix-loop-helix DNA-binding domain containing protein, expressed	4	GGCAAGUCUGUCCUUGGCUACA	-3.22456	4.46185
osa-miR169r-3p	LOC_Os11g07600	ABC-2 type transporter domain containing protein, expressed	4	UGGCAAGUCUCCUCGGCUACC	-2.40357	3.99033
osa-miR169r-3p	LOC_Os05g28780	GCRP10 - Glycine and cysteine rich family protein precursor, expressed	4	UGGCAAGUCUCCUCGGCUACC	-2.40357	3.87202
osa-miR169r-3p	LOC_Os06g36270	receptor-like protein kinase 5 precursor, putative, expressed	4	UGGCAAGUCUCCUCGGCUACC	-2.40357	2.91312
osa-miR169r-3p	LOC_Os07g46700	zinc finger, RING-type, putative, expressed	3.5	UGGCAAGUCUCCUCGGCUACC	-2.40357	3.37067
osa-miR171b	LOC_Os04g49060	H-BTB3 - Bric-a-Brac, Tramtrack, Broad Complex BTB domain with H family conserved sequence, expressed	3	UGAUUGAGCCGUGCCAAUAUC	-2.81041	3.84007
osa-miR171b	LOC_Os12g36680	expressed protein	3.5	UGAUUGAGCCGUGCCAAUAUC	-2.81041	5.04184
osa-miR171b	LOC_Os06g01620	scarecrow, putative, expressed	0.5	UGAUUGAGCCGUGCCAAUAUC	-2.81041	2.49299
osa-miR390-5p	LOC_Os06g39120	expressed protein	3.5	AGCUCAGGAGGGAUAGCGCC	-3.3632	3.99033
osa-miR390-5p	LOC_Os07g37130	FUR1, putative, expressed	3	AAGCUCAGGAGGGAUAGCGCC	-2.23649	3.27357
osa-miR390-5p	LOC_Os04g56710	GTP cyclohydrolase I 1, putative, expressed	4	AGCUCAGGAGGGAUAGCGCC	-3.3632	2.24436
osa-miR390-5p	LOC_Os04g52770	helix-loop-helix DNA-binding domain containing protein, expressed	3.5	AGCUCAGGAGGGAUAGCGCC	-3.3632	3.87202
osa-miR390-5p	LOC_Os04g29960	OsWAK43 - OsWAK receptor-like protein kinase, expressed	3	AAGCUCAGGAGGGAUAGCGCC	-2.23649	3.27357
osa-miR393a	LOC_Os03g04560	expressed protein	3.5	UCCAAAGGGAUCGCAUUGAUCC	2.29611	-2.19067
osa-miR393a	LOC_Os01g59840	Os1bglu3 - beta-glucosidase homologue, similar to G	4	UCCAAAGGGAUCGCAUUGAUCC	2.29611	-3.00724
osa-miR396a-3p	LOC_Os08g45210	Mpv17 / PMP22 family domain containing protein, expressed	3	GUUCAAUAAAGCUGUGGGAA	4.71122	-3.45102
osa-miR396a-5p	LOC_Os04g30450	DUF803 domain containing, putative, expressed	3.5	UUCCACAGCUUUCUUGAACUG	9.87715	-2.03741
osa-miR396e-5p	LOC_Os08g04210	cysteine-rich repeat secretory protein 55 precursor, putative, expressed	4	UCCACAGGCUUUCUUGAACUG	2.9471	-7.40914
osa-miR397a	LOC_Os02g45760	chitin-inducible gibberellin-responsive protein 2, putative, expressed	3.5	AUUGAGUGCAGCGUUGAUGAA	-2.14393	5.47686
osa-miR397a	LOC_Os01g29330	expressed protein	4	AUUGAGUGCAGCGUUGAUGAA	-2.14393	3.43873
osa-miR397a	LOC_Os08g35210	ferric reductase, putative, expressed	3.5	AUUGAGUGCAGCGUUGAUGAA	-2.14393	2.90458
osa-miR397a	LOC_Os01g61160	laccase precursor protein, putative, expressed	2.5	AUUGAGUGCAGCGUUGAUGAA	-2.14393	2.11461
osa-miR397a	LOC_Os01g62480	laccase precursor protein, putative, expressed	3	AUUGAGUGCAGCGUUGAUGAA	-2.14393	3.27357
osa-miR397a	LOC_Os01g62490	laccase precursor protein, putative, expressed	0.5	AUUGAGUGCAGCGUUGAUGAA	-2.14393	3.88301
osa-miR397a	LOC_Os09g01620	RNA pseudouridine synthase, putative, expressed	4	AUUGAGUGCAGCGUUGAUGAA	-2.14393	2.29645
osa-miR397a	LOC_Os06g49060	ternary complex factor MIP1, putative, expressed	4	UCAUUGAGUGCAGCGUUGAUG	-2.73616	2.4041
osa-miR397a	LOC_Os10g41040	ternary complex factor MIP1, putative, expressed	4	AUUGAGUGCAGCGUUGAUGAA	-2.14393	2.19115
osa-miR398b	LOC_Os01g05810	gamma-glutamyltranspeptidase 1 precursor, putative, expressed	4	UGUGUUCUCAGGUCGCCCCUG	-6.05068	5.28271
osa-miR398b	LOC_Os01g05820	gamma-glutamyltranspeptidase 1 precursor, putative, expressed	4	UGUGUUCUCAGGUCGCCCCUG	-6.05068	5.9979
osa-miR528-3p	LOC_Os06g49000	expressed protein	3.5	CCUGUGCUUGCCUCUUCCAUU	-19.2528	2.87238
osa-miR528-3p	LOC_Os01g69050	lysine ketoglutarate reductase trans-splicing related 1, putative, expressed	3	CCUGUGCUUGCCUCUUCCAUU	-19.2528	3.27357
osa-miR528-3p	LOC_Os01g03730	nuclease PA3, putative, expressed	3.5	CCUGUGCUUGCCUCUUCCAUU	-19.2528	4.71856
osa-miR528-3p	LOC_Os06g11490	plastocyanin-like domain containing protein, putative, expressed	3.5	CCUGUGCUUGCCUCUUCCAUU	-19.2528	10.5885
osa-miR528-5p	LOC_Os04g43580	DUF640 domain containing protein, putative, expressed	4	UGGAAGGGGCAUGCAGAGGAG	-2.33565	4.52144
osa-miR528-5p	LOC_Os05g25040	expressed protein	4	UGGAAGGGGCAUGCAGAGGAG	-2.33565	4.5542
osa-miR528-5p	LOC_Os04g56170	OsSPL8 - SBP-box gene family member, expressed	4	UGGAAGGGGCAUGCAGAGGAG	-2.33565	2.99564
osa-miR529a	LOC_Os02g40530	MYB family transcription factor, putative, expressed	4	CUGUACCCUCUCUCUUCUUC	-5.06113	2.80779
osa-miR529a	LOC_Os10g03620	OsFBX344 - F-box domain containing protein, expressed	4	CUGUACCCUCUCUCUUCUUC	-5.06113	2.66217
osa-miR529b	LOC_Os03g03610	1,3-beta-glucan synthase component domain containing protein, expressed	3.5	AGAAGAGAGAGAGUA-CAGCCU	-2.30725	4.6616
osa-miR529b	LOC_Os02g15870	molybdenum cofactor biosynthesis protein 1, putative, expressed	4	AGAAGAGAGAGAGUACAGCCU	-2.30725	2.57557
osa-miR529b	LOC_Os01g69830	OsSPL2 - SBP-box gene family member, expressed	1.5	AGAAGAGAGAGAGUACAGCCU	-2.30725	2.91714
osa-miR529b	LOC_Os01g22954	serine carboxypeptidase, putative, expressed	4	AGAAGAGAGAGAGUACAGCCU	-2.30725	2.84511
osa-miR531a	LOC_Os05g10650	6-phosphofructokinase, putative, expressed	3.5	CUCGCCGGGGCUGCGUGCCG	5.59491	-4.69508
osa-miR531a	LOC_Os05g50750	AAA family ATPase, putative, expressed	4	CUCGCCGGGGCUGCGUGCCG	5.59491	-2.45411
osa-miR531a	LOC_Os03g17250	ankyrin repeat-containing protein, putative, expressed	4	CUCGCCGGGGCUGCGUGCCG	5.59491	-2.82755
osa-miR531a	LOC_Os07g39530	BTBN16 - Bric-a-Brac, Tramtrack, Broad Complex BTB domain with non-phototropic hypocotyl 3 NPH3 domain, expressed	3.5	CUCGCCGGGGCUGCGUGCCG	5.59491	-3.67537
osa-miR531a	LOC_Os02g04780	expressed protein	3.5	CUCGCCGGGGCUGCGUGCCG	5.59491	-3.43759
osa-miR531a	LOC_Os04g31710	expressed protein	2.5	CUCGCCGGGGCUGCGUGCCG	5.59491	-2.27914
osa-miR531a	LOC_Os05g49940	expressed protein	3	CUCGCCGGGGCUGCGUGCCG	5.59491	-5.18747
osa-miR531a	LOC_Os12g13300	expressed protein	3	CUCGCCGGGGCUGCGUGCCG	5.59491	-3.45102
osa-miR531a	LOC_Os04g14690	flavin-containing monooxygenase family protein, putative, expressed	4	CUCGCCGGGGCUGCGUGCCG	5.59491	-2.79499
osa-miR531a	LOC_Os03g23960	IQ calmodulin-binding motif family protein, putative, expressed	3.5	CUCGCCGGGGCUGCGUGCCG	5.59491	-2.24549
osa-miR531a	LOC_Os10g38800	leucine-rich repeat transmembrane protein kinase, putative, expressed	4	CUCGCCGGGGCUGCGUGCCG	5.59491	-2.04892
osa-miR531a	LOC_Os11g36340	lymphoid organ expressed yellow head virus receptor protein, putative, expressed	3.5	CUCGCCGGGGCUGCGUGCCG	5.59491	-2.18786
osa-miR531a	LOC_Os06g29470	peroxidase precursor, putative, expressed	3.5	CUCGCCGGGGCUGCGUGCCG	5.59491	-3.67155
osa-miR531a	LOC_Os07g19444	regulatory protein, putative, expressed	3.5	CUCGCCGGGGCUGCGUGCCG	5.59491	-2.03997
osa-miR531a	LOC_Os04g55240	VQ domain containing protein, putative, expressed	2.5	CUCGCCGGGGCUGCGUGCCG	5.59491	-2.27914
osa-miR535-3p	LOC_Os03g57690	aldehyde oxidase, putative, expressed	3.5	GUGCUUUCUCCCGUUGUCACU	-2.14198	4.46185
osa-miR535-3p	LOC_Os05g42250	cyclic nucleotide-gated ion channel 2, putative, expressed	4	GUGCUUUCUCCCGUUGUCACU	-2.14198	5.6542
osa-miR535-3p	LOC_Os03g56430	expressed protein	4	GUGCUUUCUCCCGUUGUCACU	-2.14198	4.47394
osa-miR535-3p	LOC_Os03g37490	MATE efflux family protein, putative, expressed	4	GUGCUUUCUCCCGUUGUCACU	-2.14198	2.91895
osa-miR5510	LOC_Os03g48540	expressed protein	4	AGGCUGAUCCACUCCAGAGGA	3.33013	-3.82225

## Sheet: Putative targets of novel mirna
Putative targets of novel miRNAs which shows inverse expression pattern in transcriptome data
miRNA_Acc.	Target_Acc	Target description	Expectation	miRNA_aligned_fragment	miRNA FC	Target FC
miRNA_16	LOC_Os02g04540	retrotransposon protein, putative, unclassified, expressed	4	CGAUGUUGGCAUGGUUCAAUC	34.0009	-2.36947
miRNA_16	LOC_Os03g48300	histidine acid phosphatase, putative, expressed	4	CGAUGUUGGCAUGGUUCAAUC	34.0009	-2.09826
miRNA_18	LOC_Os03g47010	glycosyl hydrolase family 10 protein, putative, expressed	3.5	UGGCGCGCAUCCCCGUCGAGC	-4.80243	4.29076
miRNA_18	LOC_Os05g50770	C4-dicarboxylate transporter/malic acid transport protein, expressed	4	UGGCGCGCAUCCCCGUCGAGC	-4.80243	3.01824
miRNA_18	LOC_Os07g40000	DUF260 domain containing protein, putative, expressed	4	UGGCGCGCAUCCCCGUCGAGC	-4.80243	4.87271
miRNA_18	LOC_Os09g25770	auxin-induced protein 5NG4, putative, expressed	4	UGGCGCGCAUCCCCGUCGAGC	-4.80243	2.49495
miRNA_18	LOC_Os10g38470	glutathione S-transferase, putative, expressed	4	UGGCGCGCAUCCCCGUCGAGC	-4.80243	3.64722
miRNA_22	LOC_Os10g37660	trehalase precursor, putative, expressed	4	UCUCGGACCAGGCUUCAAUCCC	-4.50019	2.72479
miRNA_24	LOC_Os04g47360	OsPOP9 - Putative Prolyl Oligopeptidase homologue, expressed	4	UUAGUUCACAUCAAUCUUCCU	4.97669	-2.87709
miRNA_27	LOC_Os05g07680	KIP1, putative, expressed	4	AUCAUGCUGUGCAGUUUCAUC	3.50553	-2.21893
miRNA_28	LOC_Os01g50616	phosphatidylinositol transfer, putative, expressed	3.5	UUUUCGUGUCAACGUUUGACU	-2.32729	3.91096
miRNA_28	LOC_Os11g37700	pleiotropic drug resistance protein, putative, expressed	4	UUUUCGUGUCAACGUUUGACU	-2.32729	2.67838
miRNA_35	LOC_Os03g49630	expressed protein	4	UUAGCACAUCUUUGACCGUUC	-2.19796	2.50144
miRNA_39	LOC_Os06g10650	tyrosine phosphatase family protein, putative, expressed	4	GGUUCGAUCCCGCUUAGCUC	2.27167	-2.30956
miRNA_41	LOC_Os01g22954	serine carboxypeptidase, putative, expressed	4	AAGAAGAGAGAGAGUACAGCC	-2.12553	2.84511
miRNA_41	LOC_Os01g66250	S-locus-like receptor protein kinase, putative, expressed	4	AAGAAGAGAGAGAGUACAGCC	-2.12553	2.77666
miRNA_41	LOC_Os01g69830	OsSPL2 - SBP-box gene family member, expressed	1.5	AAGAAGAGAGAGAGUACAGCC	-2.12553	2.21437
miRNA_41	LOC_Os11g01480	MYB family transcription factor, putative, expressed	4	AAGAAGAGAGAGAGUACAGCC	-2.12553	2.62687
miRNA_41	LOC_Os12g30030	IscA-like iron-sulfur assembly protein, mitochondrial precursor, putative, expressed	3.5	AAGAAGAGAGAGAGUACAGCC	-2.12553	2.1385
miRNA_45	LOC_Os01g61510	ammonium transporter protein, putative, expressed	4	UCGCUCCUCUUUCUGUCAGC	-3.72769	2.53761
miRNA_45	LOC_Os03g50970	retrotransposon protein, putative, Ty1-copia subclass, expressed	4	UCGCUCCUCUUUCUGUCAGC	-3.72769	2.05925
miRNA_45	LOC_Os04g49440	RNA recognition motif containing protein, putative, expressed	3.5	UCGCUCCUCUUUCUGUCAGC	-3.72769	2.37664
miRNA_45	LOC_Os05g07010	myb-like DNA-binding domain containing protein, expressed	4	UCGCUCCUCUUUCUGUCAGC	-3.72769	3.4669
miRNA_45	LOC_Os06g01660	integral membrane protein DUF6 domain containing protein, expressed	3.5	UCGCUCCUCUUUCUGUCAGC	-3.72769	6.2366
miRNA_45	LOC_Os09g16330	pleiotropic drug resistance protein, putative, expressed	4	UCGCUCCUCUUUCUGUCAGC	-3.72769	2.81315
miRNA_52	LOC_Os01g15770	transmembrane protein 136, putative, expressed	4	UUUAGCAUGUGUUUGACCAUU	-5.11668	2.57849
miRNA_52	LOC_Os03g57780	protein kinase, putative, expressed	4	UUUAGCAUGUGUUUGACCAUU	-5.11668	2.73058
miRNA_53	LOC_Os08g21700	DCL, chloroplast precursor, putative, expressed	4	AAGACGUUUUGACUUUUUUCU	-2.3699	2.17098
miRNA_75	LOC_Os01g47190	phosphoglycerate mutase, putative, expressed	3.5	UGGAAUGUUGUCUGGUUCAAG	-20.6412	5.46256
miRNA_75	LOC_Os01g71740	amino acid permease family protein, putative, expressed	4	UGGAAUGUUGUCUGGUUCAAG	-20.6412	2.69959
miRNA_75	LOC_Os01g73005	expressed protein	4	UGGAAUGUUGUCUGGUUCAAG	-20.6412	2.08283
miRNA_75	LOC_Os01g74600	vegetative storage protein, putative, expressed	3.5	UGGAAUGUUGUCUGGUUCAAG	-20.6412	2.1166
miRNA_75	LOC_Os03g03610	1,3-beta-glucan synthase component domain containing protein, expressed	4	UGGAAUGUUGUCUGGUUCAAG	-20.6412	2.57144
miRNA_75	LOC_Os12g36100	kinesin-4, putative, expressed	4	UGGAAUGUUGUCUGGUUCAAG	-20.6412	2.64517
miRNA_79	LOC_Os07g23740	sterol 3-beta-glucosyltransferase, putative, expressed	4	CUGGUUUUAGCUUCAAGCCU	13.156	-2.09845
