# Supplementary material for: Integrated transcriptomics and miRNAomics provide insights into the complex multi-tiered regulatory networks associated with coleoptile senescence in rice
Source: Front Plant Sci. 2022 Oct 12;13:985402. doi: 10.3389/fpls.2022.985402 (PMC9597502; doi:10.3389/fpls.2022.985402)
Supplement: Supplementary file 12 [file Table_11.xlsx]

## Sheet: Primers used for miRNA profilin
Primers used for miRNA expression profiling (q-PCR)
Sl. No.	Primer	Sequence 5' to 3'
1	osa-miR1428e-3p	TAAGATAATGCCATGAATTTG
2	osa-miR171h	TGAGCCGAACCAATATCACTC
3	osa-miR396a-5p	TTCCACAGCTTTCTTGAACTG
4	osa-miR319a-3p.2-3p	TTGGACTGAAGGGTGCTCCC
5	osa-miR398b	TGTGTTCTCAGGTCGCCCCTG
6	osa-miR164d	TGGAGAAGCAGGGCACGTGC
7	osa-miR169r-3p	TGGCAAGTCTCCTCGGCTACC
8	miRNA_22	TCTCGGACCAGGCTTCAATCCC
9	miRNA_47	TTCTAGTACGATGAATCTGGAC
10	miRNA_49	CCAACGTTTGATTGTCCGTC
11	miRNA_24	TTAGTTCACATCAATCTTCCT
12	miRNA_27	ATCATGCTGTGCAGTTTCATC
13	miRNA_45	TCGCTCCTCTTTCTGTCAGC
14	miRNA_75	TGGAATGTTGTCTGGTTCAAG
15	W_5S_FP	GGATGCGATCATACCAGCACT
16	RNA 5’ Adapter (RA5)	GUUCAGAGUUCUACAGUCCGACGAUC
17	RNA 3’ Adapter (RA3)	TGGAATTCTCGGGTGCCAAGG
18	3’ adapter specific reverse transcriptase primer (RTP)	GCCTTGGCACCCGAGAATTCCA
19	Adapter-specific primer for cDNA library enrichment (RP1)	AATGATACGGCGACCACCGAGATCTACACGTTCAGAGTTCTACAGTCCGA
20	RTQ primer	CGAATTCTAGAGCTCGAGGCAGGCGACATGGCTGGCTAGT TAAGCTTGGTACCGAGCTCGGATCCACTAGTCC(T)25VN
21	Universal reverse primer (UNIr)	CGAATTCTAGAGCTCGAGGCAGG

## Sheet: Primers used for gene profiling
Primers used for gene expression profiling (q-PCR)
S.No.	Gene	Locus ID	Forward Primer(5' to 3')	Length (nt)	Reverse Primer(5' to 3')	Length (nt)
1	RCC reductase	LOC_Os10g25030	GCTGCTAGGGCACTTCTTCA	20	CGACCTCGATTGACTTGGAC	20
2	WRKY88	LOC_Os07g40570	GAACAAAAGCCATGTCGTAGC	21	AGCAATCAGACGGATGTATGG	21
3	ABC transporter	LOC_Os11g07600	ATGCTCGCCTACCTCCTCA	19	GAGCAGCCGGTAGCAGTAGTAG	22
4	Amino acid transporter	LOC_Os01g71740	CAAGGAGACGTTCAACTACACG	22	CGTCAACGTTGGTGACAGG	19
5	Receptor kinase	LOC_Os02g48080	ACGAGGATTCATGTCTCAAGGT	21	TGTACCCATATGTGCCTACGAC	21
6	Hydrolase	LOC_Os07g42994	AGAAGCCCAAGGATGTGTGC	20	AGGATCACAAACTGGCCGAA	20
7	Cytochrome P450	LOC_Os02g12690	GAGTTCAACAAGCTCAACATGC	22	GAAGCTGGAAGATGAGCCACT	21
8	12-oxophytodienoate	LOC_Os01g27230	TCATGGTGAACGGTGGGTAC	20	GACCTGCCTTCCTCCTGAAC	20
9	Pectinesterase	LOC_Os02g18650	GGCTACCAGGACACCCTCTAC	21	AGGTTGCAGCTCTGGAAGAC	20
10	Ribulose bisphosphate carboxylate	LOC_Os12g17600	AGTACCTGCTCCGTTCCAAGT	21	TCCAGTACCTGCCATCGTAGT	21
11	NAC	LOC_Os04g38720	GAACCCGGAGATCTCGTCAT	20	GTAATCGCTACTTCGCTAATCG	22
12	Myb-like Protein	LOC_Os05g07010	GCTTCAGAATCCAAGATCGAGT	22	GCTGCGAATCTGGATAATTGAC	22
13	Vegetative storage protein	LOC_Os01g74600	CAATCTCATCCACAATCACCTG	22	GACAGATGAGTGCCTTCTCCTT	22
14	Rice elongation factor 1-alpha	LOC_Os03g08020	GGCCATGGCACTCGTTGCATT	21	TACCCGCATTCCACAACAGCC	21
